# Supplementary material for: A large cohort study identifying a novel prognosis prediction model for lung adenocarcinoma through machine learning strategies
Source: BMC Cancer. 2019 Sep 5;19:886. doi: 10.1186/s12885-019-6101-7 (PMC6729062; doi:10.1186/s12885-019-6101-7)
Supplement: Supplementary file 2 — Table S1. Clinical information of LUAD patients from TCGA and GEO data repositories (XLSX 269 kb) [file 12885_2019_6101_MOESM2_ESM.xlsx]

## Sheet: TCGA_LUAD_Clinical information
Supplementary table 1: Clinical information of LUAD patients from TCGA and GEO data repositories
TCGA
vital_status: the latest updated vital status from follow-up data.
tumor_status: the latest updated tumor status from follow-up data.
last_contact_days_to: the latest "last_contact_days_to" updated from the follow-up data files.
death_days_to: the available "death_days_to" from the follow-up data files.
cause_of_death: the available "cause_of_death" from the follow-up data files.
new_tumor_event_type, new_tumor_event_site, new_tumor_event_site_other are the values corresponding to new_tumor_event_dx_days_to
new_tumor_event_dx_days_to: smallest days from all new_tumor_event_dx_days_to in follow-up files
treatment_outcome_first_course (for deriving DFI): the available data in the field of "treatment_outcome_first_course" from the main and follow-up files.
residual_tumor (for deriving DFI): 5 diseases did not have "treament_outcome_first_course" but had "residual_tumor" from the main file. These 5 diseases were CHOL ,LIHC, MESO, SARC, and THCA.
margin_status (for deriving DFI): BRCA did not have "treatment_outcome_first_course" nor "residual_tumor" but had "margin_status". SARC also had this field but its field of "residual_tumor" was used.
OS: overall survival event, 1 for death from any cause, 0 for alive.
OS.time: overall survival time in days, last_contact_days_to or death_days_to, whichever is larger.
DSS: disease-specific survival event, 1 for patient whose vital_status was Dead and tumor_status was WITH TUMOR. If a patient died from the disease shown in field of cause_of_death, the status of DSS would be 1 for the patient. 0 for patient whose vital_status was Alive or whose vital_status was Dead and tumor_status was TUMOR FREE. This is not a 100% accurate definition but is the best we could …
DSS.time: disease-specific survival time in days, last_contact_days_to or death_days_to, whichever is larger.
DFI: disease-free interval event, 1 for patient having new tumor event whether it is a local recurrence, distant metastasis, new primary tumor of the cancer, including cases with a new tumor event whose type is N/A. Disease free was defined by: first, treatment_outcome_first_course is "Complete Remission/Response"; if the tumor type doesn't have "treatment_outcome_first_course" then disease-free …
DFI.time: disease-free interval time in days, new_tumor_event_dx_days_to for events, or for censored cases, either last_contact_days_to or death_days_to, whichever is applicable.
PFI: progression-free interval event, 1 for patient having new tumor event whether it was a progression of disease, local recurrence, distant metastasis, new primary tumors all sites , or died with the cancer without new tumor event, including cases with a new tumor event whose type is N/A.
PFI.time: progression-free interval time in days, for events, either new_tumor_event_dx_days_to or death_days_to, whichever is applicable; or for censored cases, either last_contact_days_to or death_days_to, whichever is applicable.
ID	sample	OS	OS.time	DSS	DSS.time	DFI	DFI.time	PFI	PFI.time	age_at_initial_pathologic_diagnosis.x	gender.x	race	ajcc_pathologic_tumor_stage	birth_days_to	vital_status.x	tumor_status	last_contact_days_to	death_days_to	new_tumor_event_type	new_tumor_event_dx_days_to	treatment_outcome_first_course	histological_type.y	tobacco_smoking_history	year_of_tobacco_smoking_onset	stopped_smoking_year	number_pack_years_smoked	anatomic_neoplasm_subdivision	anatomic_neoplasm_subdivision_other	location_in_lung_parenchyma	residual_tumor.y	kras_mutation_found	kras_gene_analysis_performed	kras_mutation_result	egfr_mutation_performed	egfr_mutation_identified	egfr_mutation_result	eml4_alk_translocation_performed	eml4_alk_translocation_identified	eml4_alk_translocation_result	eml4_alk_translocation_method	pulmonary_function_test_performed	pre_bronchodilator_fev1_percent	post_bronchodilator_fev1_percent	pre_bronchodilator_fev1_fvc_percent	post_bronchodilator_fev1_fvc_percent	dlco_predictive_percent	radiation_therapy	postoperative_rx_tx	primary_therapy_outcome_success
TCGA-05-4249	TCGA-05-4249-01	0	1523	0	1523	NA	NA	0	1523	67	MALE		Stage IB	-24532	Alive	TUMOR FREE	1523	NA		NA		Lung Adenocarcinoma- Not Otherwise Specified (NOS)	3	NA	NA	52	R-Lower		Peripheral Lung	R0					NA			NA	NA			NA	NA	NA	NA	NA
TCGA-05-4250	TCGA-05-4250-01	1	121	NA	121	NA	NA	0	121	79	FEMALE		Stage IIIA	-29068	Dead		NA	121		NA		Lung Adenocarcinoma- Not Otherwise Specified (NOS)	4	NA	NA	47	R-Lower			R2					NA			NA	NA			NA	NA	NA	NA	NA
TCGA-05-4382	TCGA-05-4382-01	0	607	0	607	1	334	1	334	68	MALE		Stage IB	-24868	Alive	TUMOR FREE	607	NA	Distant Metastasis	334	Complete Remission/Response	Lung Adenocarcinoma Mixed Subtype	4	NA	NA	62	L-Upper			R0					NA			NA	NA			NA	NA	NA	NA	NA
TCGA-05-4384	TCGA-05-4384-01	0	426	0	426	NA	NA	1	183	66	MALE		Stage IIIA	-24411	Alive	WITH TUMOR	426	NA	Distant Metastasis	183	Progressive Disease	Lung Adenocarcinoma Mixed Subtype	3	1963	1987	20	R-Lower			RX					NA			NA	NA			NA	NA	NA	NA	NA
TCGA-05-4389	TCGA-05-4389-01	0	1369	0	1369	NA	NA	0	1369	70	MALE		Stage IA	-25660	Alive	TUMOR FREE	1369	NA		NA		Lung Adenocarcinoma Mixed Subtype	3	NA	NA	43	R-Upper			R0					NA			NA	NA			NA	NA	NA	NA	NA
TCGA-05-4390	TCGA-05-4390-01	0	1126	0	1126	NA	NA	1	395	58	FEMALE		Stage IB	-21430	Alive	TUMOR FREE	1126	NA		395	Progressive Disease	Lung Adenocarcinoma Mixed Subtype	4	1966	1996	15	R-Upper			R0					NA			NA	NA			NA	NA	NA	NA	NA
TCGA-05-4396	TCGA-05-4396-01	1	303	NA	303	NA	NA	0	303	76	MALE		Stage IIIB	-28094	Dead		NA	303		NA		Lung Adenocarcinoma Mixed Subtype	3	1947	1984	19	R-Lower			R0					NA			NA	NA			NA	NA	NA	NA	NA
TCGA-05-4397	TCGA-05-4397-01	1	731	NA	731	NA	NA	0	731	65	MALE		Stage IIB	-23833	Dead		NA	731		NA		Lung Adenocarcinoma Mixed Subtype	2	NA	NA	45	R-Middle			R0					NA			NA	NA			NA	NA	NA	NA	NA
TCGA-05-4398	TCGA-05-4398-01	0	1431	0	1431	0	1431	0	1431	47	FEMALE		Stage IIIB	-17471	Alive	TUMOR FREE	1431	NA		NA	Complete Remission/Response	Lung Adenocarcinoma Mixed Subtype	2	NA	NA	72	R-Upper			R0					NA			NA	NA			NA	NA	NA	NA	NA
TCGA-05-4402	TCGA-05-4402-01	1	244	0	244	NA	NA	0	244	57	FEMALE		Stage IV	-20819	Dead	TUMOR FREE	NA	244		NA	Complete Remission/Response	Lung Adenocarcinoma Mixed Subtype	1	NA	NA	NA	R-Lower			R2					NA			NA	NA			NA	NA	NA	NA	NA
TCGA-05-4403	TCGA-05-4403-01	0	578	0	578	NA	NA	0	578	76	MALE		Stage IB	-27881	Alive		578	NA		NA		Lung Adenocarcinoma Mixed Subtype	3	NA	1975	NA	R-Upper			R0					NA			NA	NA			NA	NA	NA	NA	NA
TCGA-05-4405	TCGA-05-4405-01	0	610	0	610	NA	NA	0	610	74	FEMALE		Stage IB	-27241	Alive	TUMOR FREE	610	NA		NA		Lung Adenocarcinoma Mixed Subtype	4	1951	1994	65	R-Lower			R0					NA			NA	NA			NA	NA	NA	NA	NA
TCGA-05-4415	TCGA-05-4415-01	1	91	1	91	NA	NA	1	60	57	MALE		Stage IIIB	-20880	Dead	WITH TUMOR	NA	91		60	Progressive Disease	Lung Adenocarcinoma Mixed Subtype	4	1997	2007	29	L-Lower			R0					NA			NA	NA			NA	NA	NA	NA	NA
TCGA-05-4417	TCGA-05-4417-01	0	455	0	455	NA	NA	0	455	51	FEMALE		Stage IB	-18780	Alive	TUMOR FREE	455	NA		NA	Partial Remission/Response	Lung Adenocarcinoma Mixed Subtype	4	1971	2008	56	R-Upper			R0					NA			NA	NA			NA	NA	NA	NA	NA
TCGA-05-4418	TCGA-05-4418-01	1	274	NA	274	NA	NA	0	274	69	MALE		Stage IIIA	-25417	Dead		NA	274		NA		Lung Adenocarcinoma Mixed Subtype	2	NA	NA	25	L-Lower			R0					NA			NA	NA			NA	NA	NA	NA	NA
TCGA-05-4420	TCGA-05-4420-01	0	912	0	912	0	912	0	912	41	MALE		Stage IB	-15159	Alive	TUMOR FREE	912	NA		NA	Complete Remission/Response	Lung Adenocarcinoma Mixed Subtype	2	NA	NA	38	R-Lower			R0					NA			NA	NA			NA	NA	NA	NA	NA
TCGA-05-4422	TCGA-05-4422-01	0	365	0	365	NA	NA	0	365	68	MALE		Stage IB	-24837	Alive		365	NA		NA		Lung Adenocarcinoma Mixed Subtype	4	NA	NA	147	L-Lower			R0					NA			NA	NA			NA	NA	NA	NA	NA
TCGA-05-4424	TCGA-05-4424-01	0	913	0	913	NA	NA	1	153	70	MALE		Stage IIB	-25689	Alive	WITH TUMOR	913	NA	Distant Metastasis	153	Progressive Disease	Lung Adenocarcinoma Mixed Subtype	4	1957	2007	50	R-Upper			R1					NA			NA	NA			NA	NA	NA	NA	NA
TCGA-05-4425	TCGA-05-4425-01	0	669	0	669	NA	NA	0	669	70	FEMALE		Stage IV	-25902	Alive		669	NA		NA		Lung Adenocarcinoma Mixed Subtype	3	NA	NA	28	R-Middle			R1					NA			NA	NA			NA	NA	NA	NA	NA
TCGA-05-4426	TCGA-05-4426-01	0	791	0	791	1	457	1	457	71	MALE		Stage IB	-26084	Alive	TUMOR FREE	791	NA		457	Complete Remission/Response	Lung Adenocarcinoma Mixed Subtype	3	NA	NA	20	L-Lower			R0					NA			NA	NA			NA	NA	NA	NA	NA
TCGA-05-4427	TCGA-05-4427-01	0	791	0	791	0	791	0	791	65	FEMALE		Stage IIB	-23893	Alive	TUMOR FREE	791	NA		NA	Complete Remission/Response	Lung Adenocarcinoma Mixed Subtype	4	1993	2008	8	L-Upper			R0					NA			NA	NA			NA	NA	NA	NA	NA
TCGA-05-4430	TCGA-05-4430-01	0	761	0	761	NA	NA	0	761	59	FEMALE		Stage IB	-21884	Alive	TUMOR FREE	761	NA		NA		Lung Adenocarcinoma Mixed Subtype	4	NA	NA	80	L-Lower			R0					NA			NA	NA			NA	NA	NA	NA	NA
TCGA-05-4432	TCGA-05-4432-01	0	761	0	761	0	761	0	761	66	MALE		Stage IIB	-24350	Alive	TUMOR FREE	761	NA		NA	Complete Remission/Response	Lung Adenocarcinoma Mixed Subtype	2	NA	NA	58	R-Upper			R0					NA			NA	NA			NA	NA	NA	NA	NA
TCGA-05-4433	TCGA-05-4433-01	0	730	0	730	NA	NA	0	730	82	MALE		Stage IB	-30194	Alive	TUMOR FREE	730	NA		NA		Lung Adenocarcinoma Mixed Subtype	3	1946	1948	1	L-Lower			R0					NA			NA	NA			NA	NA	NA	NA	NA
TCGA-05-4434	TCGA-05-4434-01	1	457	NA	457	NA	NA	0	457	67	FEMALE		Stage IV	-24472	Dead		NA	457		NA		Lung Adenocarcinoma Mixed Subtype	2	NA	NA	15	R-Lower			R2					NA			NA	NA			NA	NA	NA	NA	NA
TCGA-05-5420	TCGA-05-5420-01	0	457	0	457	NA	NA	1	245	67	MALE		Stage IIIA	-24472	Alive	WITH TUMOR	457	NA		245	Progressive Disease	Lung Adenocarcinoma- Not Otherwise Specified (NOS)	4	1961	2001	40	L-Upper			R0					NA			NA	NA			NA	NA	NA	NA	NA
TCGA-05-5423	TCGA-05-5423-01	0	151	0	151	NA	NA	0	151	65	MALE		Stage IIB	-23863	Alive	TUMOR FREE	151	NA		NA		Lung Adenocarcinoma Mixed Subtype	3	1956	1980	72	L-Upper			R0					NA			NA	NA			NA	NA	NA	NA	NA
TCGA-05-5425	TCGA-05-5425-01	0	882	0	882	NA	NA	1	486	68	MALE		Stage IIB	-25020	Alive	WITH TUMOR	882	NA		486		Lung Adenocarcinoma Mixed Subtype	3	1965	1985	40	R-Upper			R0					NA			NA	NA			NA	NA	NA	NA	NA
TCGA-05-5428	TCGA-05-5428-01	0	670	0	670	0	670	0	670	57	MALE		Stage IIA	-21061	Alive	TUMOR FREE	670	NA		NA	Complete Remission/Response	Lung Adenocarcinoma Mixed Subtype	3	1969	1993	30	R-Upper			R0					NA			NA	NA			NA	NA	NA	NA	NA
TCGA-05-5429	TCGA-05-5429-01	1	275	0	275	NA	NA	0	275	60	MALE		Stage IIIA	-22066	Dead	TUMOR FREE	NA	275		NA		Lung Adenocarcinoma- Not Otherwise Specified (NOS)	1	NA	NA	NA	L-Upper			R0					NA			NA	NA			NA	NA	NA	NA	NA
TCGA-05-5715	TCGA-05-5715-01	0	62	0	62	NA	NA	0	62	69	FEMALE		Stage IB	-25383	Alive	TUMOR FREE	62	NA		NA		Lung Adenocarcinoma Mixed Subtype	1	NA	NA	NA	L-Upper			R0					NA			NA	NA			NA	NA	NA	NA	NA
TCGA-35-4122	TCGA-35-4122-01	0	225	0	225	NA	NA	0	225	69	MALE	WHITE	Stage IA	-25491	Alive	TUMOR FREE	225	NA		NA	[Unknown]	Lung Adenocarcinoma- Not Otherwise Specified (NOS)	4	1965	2010	45	L-Upper		Peripheral Lung	R0		NO		NO	NA		NO	NA	NA		YES	NA	NA	NA	NA	NA
TCGA-35-4123	TCGA-35-4123-01	0	182	0	182	NA	NA	0	182	38	MALE	WHITE	Stage IA	-14064	Alive	TUMOR FREE	182	NA		NA		Lung Adenocarcinoma- Not Otherwise Specified (NOS)	4	1990	2010	20	R-Upper		Peripheral Lung	R0		NO		NO	NA		NO	NA	NA		YES	NA	NA	NA	NA	NA
TCGA-35-5375	TCGA-35-5375-01	0	264	0	264	NA	NA	0	264	61	MALE	WHITE	Stage IIIA	-22628	Alive	TUMOR FREE	264	NA		NA		Lung Adenocarcinoma- Not Otherwise Specified (NOS)	4	1971	2006	35	L-Upper		Peripheral Lung	R0					NA			NA	NA			NA	NA	NA	NA	NA
TCGA-38-4625	TCGA-38-4625-01	0	2973	0	2973	0	2973	0	2973	66	FEMALE	WHITE	Stage IB	-24241	Alive		2973	NA		NA	Complete Remission/Response	Lung Adenocarcinoma- Not Otherwise Specified (NOS)	2	1952	NA	50	R-Upper		Peripheral Lung	R0		NO		NO	NA		NO	NA	NA		YES	64	66	68	66	68
TCGA-38-4626	TCGA-38-4626-01	0	3674	0	3674	0	3674	1	2518	57	FEMALE	WHITE	[Discrepancy]	-20903	Alive	TUMOR FREE	3674	NA	New Primary Tumor	2518	Complete Remission/Response	Lung Adenocarcinoma- Not Otherwise Specified (NOS)	2	1962	NA	40	L-Upper		Central Lung	R0					NA			NA	NA		YES	85	85	71	68	57
TCGA-38-4627	TCGA-38-4627-01	1	1147	NA	1147	0	1147	0	1147	64	FEMALE	WHITE	Stage IIA	-23510	Dead		NA	1147		NA	Complete Remission/Response	Lung Adenocarcinoma- Not Otherwise Specified (NOS)	4	NA	NA	NA	R-Upper		Central Lung	R0					NA			NA	NA			NA	NA	NA	NA	NA
TCGA-38-4628	TCGA-38-4628-01	1	1492	1	1492	1	1083	1	1083	65	FEMALE	WHITE	Stage IIB	-24057	Dead	WITH TUMOR	NA	1492		1083	Complete Remission/Response	Lung Adenocarcinoma- Not Otherwise Specified (NOS)	1	NA	NA	NA	R-Upper		Central Lung	R0		NO		NO	NA		NO	NA	NA		YES	86	85	74	78	72
TCGA-38-4629	TCGA-38-4629-01	1	864	1	864	1	379	1	379	68	MALE	WHITE	Stage IIB	-25104	Dead	WITH TUMOR	NA	864		379	Complete Remission/Response	Lung Adenocarcinoma- Not Otherwise Specified (NOS)	4	NA	2003	100	R-Upper		Peripheral Lung	R0		NO		NO	NA		NO	NA	NA			NA	NA	NA	NA	NA
TCGA-38-4630	TCGA-38-4630-01	1	1073	1	1073	1	524	1	524	75	FEMALE	WHITE	Stage IB	-27667	Dead	WITH TUMOR	NA	1073		524	Complete Remission/Response	Lung Papillary Adenocarcinoma	1	NA	NA	NA	R-Upper		Peripheral Lung	R1		NO		NO	NA		NO	NA	NA		NO	NA	NA	NA	NA	NA
TCGA-38-4631	TCGA-38-4631-01	1	354	1	354	NA	NA	1	354	72	FEMALE	WHITE	Stage IB	-26538	Dead	WITH TUMOR	NA	354		NA	Progressive Disease	Lung Adenocarcinoma- Not Otherwise Specified (NOS)	4	NA	NA	40	L-Upper		Peripheral Lung	R0		NO		NO	NA		NO	NA	NA			NA	NA	NA	NA	NA
TCGA-38-4632	TCGA-38-4632-01	1	1357	1	1357	NA	NA	1	680	42	MALE	BLACK OR AFRICAN AMERICAN	Stage IV	-15418	Dead	WITH TUMOR	NA	1357		680	Complete Remission/Response	Lung Adenocarcinoma- Not Otherwise Specified (NOS)	4	NA	1991	10	L-Upper		Peripheral Lung	R0		NO		NO	NA		NO	NA	NA		NO	NA	NA	NA	NA	NA
TCGA-38-6178	TCGA-38-6178-01	0	448	0	448	NA	NA	0	448	70	FEMALE	WHITE	Stage IIIA	-25593	Alive	WITH TUMOR	448	NA		NA	Stable Disease	Lung Adenocarcinoma- Not Otherwise Specified (NOS)	1	NA	NA	NA	L-Upper		Central Lung	R1	NO	YES		YES	NA	Exon 19 Deletion	NO	NA	NA			NA	NA	NA	NA	NA
TCGA-38-7271	TCGA-38-7271-01	1	800	1	800	1	304	1	304	72	FEMALE	WHITE	Stage IA	-26440	Dead	WITH TUMOR	NA	800		304	Complete Remission/Response	Lung Adenocarcinoma- Not Otherwise Specified (NOS)	4	1971	1999	25	R-Upper			R0		NO		NO	NA		NO	NA	NA		YES	40	45	43	46	76
TCGA-38-A44F	TCGA-38-A44F-01	0	133	0	133	0	133	0	133	80	MALE	WHITE	Stage IB	-29534	Alive	TUMOR FREE	133	NA		NA	Complete Remission/Response	Lung Adenocarcinoma Mixed Subtype	3	1965	1977	12	R-Upper		Peripheral Lung	R0		NO		NO	NA		YES	NA	NA	FISH	YES	52	NA	72	71	35	NO	NO	Complete Remission/Response
TCGA-44-2655	TCGA-44-2655-01	0	1324	0	1324	0	1324	1	1009	65	FEMALE	WHITE	Stage IA	-23854	Alive	TUMOR FREE	1324	NA	New Primary Tumor	1009	Complete Remission/Response	Lung Adenocarcinoma- Not Otherwise Specified (NOS)	3	1958	1988	30	R-Upper			R0		NO			NA			NA	NA		YES	91	NA	100	NA	73
TCGA-44-2656	TCGA-44-2656-01	0	1429	0	1429	0	1429	1	568	59	MALE	WHITE	Stage IB	-21766	Alive	TUMOR FREE	1429	NA	New Primary Tumor	568	Complete Remission/Response	Lung Adenocarcinoma- Not Otherwise Specified (NOS)	4	1994	2009	23	R-Upper					NO			NA			NA	NA		YES	79	84	86	86	72
TCGA-44-2657	TCGA-44-2657-01	0	1351	0	1351	0	1351	0	1351	74	FEMALE	WHITE	Stage IB	-27298	Alive	TUMOR FREE	1351	NA		NA	Complete Remission/Response	Lung Adenocarcinoma- Not Otherwise Specified (NOS)	4	1959	2006	25	L-Upper			R0		NO			NA			NA	NA		YES	120	147	78	87	96
TCGA-44-2659	TCGA-44-2659-01	0	1367	0	1367	1	1146	1	1146	65	FEMALE	WHITE	Stage IIB	-23808	Alive	TUMOR FREE	1367	NA	Locoregional Recurrence	1146	Complete Remission/Response	Lung Adenocarcinoma- Not Otherwise Specified (NOS)	4	1965	2003	57				R0		NO			NA			NA	NA		YES	64	73	77	87	67
TCGA-44-2661	TCGA-44-2661-01	0	1159	0	1159	0	1159	0	1159	69	FEMALE	WHITE	Stage IA	-25313	Alive	TUMOR FREE	1159	NA		NA	Complete Remission/Response	Lung Adenocarcinoma- Not Otherwise Specified (NOS)	1	NA	NA	NA	L-Upper			R0		NO			NA			NA	NA		YES	NA	NA	NA	NA	NA
TCGA-44-2662	TCGA-44-2662-01	0	1280	0	1280	NA	NA	1	245	65	MALE	WHITE	Stage IB	-24014	Alive	TUMOR FREE	1280	NA		245	Progressive Disease	Lung Adenocarcinoma- Not Otherwise Specified (NOS)	3	1956	1984	56	R-Upper			R0		NO			NA			NA	NA		YES	67	73	88	94	78
TCGA-44-2665	TCGA-44-2665-01	0	1301	0	1301	NA	NA	0	1301	55	FEMALE	WHITE	Stage IIB	-20349	Alive	TUMOR FREE	1301	NA		NA	Stable Disease	Lung Adenocarcinoma- Not Otherwise Specified (NOS)	1	NA	NA	NA	R-Upper			R0		NO			NA			NA	NA		YES	114	105	79	79	71
TCGA-44-2666	TCGA-44-2666-01	1	97	1	97	NA	NA	1	97	43	MALE	WHITE	Stage IB	-15970	Dead	WITH TUMOR	97	97		NA		Lung Adenocarcinoma- Not Otherwise Specified (NOS)	2	1979	NA	30	R-Upper			R0		NO			NA			NA	NA		YES	87	NA	86	NA	66
TCGA-44-2668	TCGA-44-2668-01	1	761	1	761	1	433	1	433	51	MALE	WHITE	Stage IB	-18856	Dead	WITH TUMOR	NA	761		433	Complete Remission/Response	Lung Adenocarcinoma- Not Otherwise Specified (NOS)	4	1979	2009	60	R-Upper			R0		NO			NA			NA	NA		YES	82	NA	104	NA	53
TCGA-44-3396	TCGA-44-3396-01	0	1130	0	1130	0	1130	0	1130	74	FEMALE	WHITE	Stage IIIA	-27073	Alive	TUMOR FREE	1130	NA		NA	Complete Remission/Response	Lung Adenocarcinoma- Not Otherwise Specified (NOS)	2	1959	NA	50				R0		NO			NA			NA	NA		YES	89	NA	98	NA	48
TCGA-44-3398	TCGA-44-3398-01	0	1163	0	1163	0	1163	0	1163	77	FEMALE	WHITE	Stage IA	-28392	Alive	TUMOR FREE	1163	NA		NA	Complete Remission/Response	Lung Adenocarcinoma- Not Otherwise Specified (NOS)	4	1959	2009	60	R-Lower			R0		NO			NA			NA	NA		YES	87	96	84	89	60
TCGA-44-3918	TCGA-44-3918-01	0	1036	0	1036	1	511	1	511	60	FEMALE	WHITE	Stage IA	-22236	Alive	WITH TUMOR	1036	NA		511	Complete Remission/Response	Lung Adenocarcinoma- Not Otherwise Specified (NOS)	3	1974	1994	20	L-Upper			R0		NO			NA			NA	NA		YES	104	NA	103	NA	76
TCGA-44-3919	TCGA-44-3919-01	1	1026	1	1026	1	921	1	921	71	FEMALE	WHITE	Stage IA	-26081	Dead	WITH TUMOR	NA	1026	Locoregional Recurrence	921	Complete Remission/Response	Lung Adenocarcinoma- Not Otherwise Specified (NOS)	1	NA	NA	NA	R-Upper			R0		NO			NA			NA	NA		YES	100	NA	99	NA	103
TCGA-44-4112	TCGA-44-4112-01	1	808	1	808	1	619	1	619	60	FEMALE	WHITE	Stage IB	-22106	Dead	WITH TUMOR	NA	808		619	Complete Remission/Response	Lung Adenocarcinoma- Not Otherwise Specified (NOS)	3	1972	1992	30	R-Upper			R0		NO			NA			NA	NA		YES	NA	NA	NA	NA	NA
TCGA-44-5643	TCGA-44-5643-01	0	1013	0	1013	NA	NA	0	1013	53	MALE	BLACK OR AFRICAN AMERICAN	Stage IIIA	-19426	Alive	TUMOR FREE	1013	NA		NA		Lung Adenocarcinoma- Not Otherwise Specified (NOS)	2	NA	NA	20	R-Lower								NA			NA	NA		YES	66	NA	92	NA	75
TCGA-44-5644	TCGA-44-5644-01	0	863	0	863	0	863	0	863	51	FEMALE	WHITE	Stage IB	-18644	Alive	TUMOR FREE	863	NA		NA	Complete Remission/Response	Lung Adenocarcinoma- Not Otherwise Specified (NOS)	2	1975	NA	17.5	R-Lower								NA			NA	NA		YES	59	NA	103	NA	61
TCGA-44-5645	TCGA-44-5645-01	0	852	0	852	0	852	0	852	61	FEMALE	BLACK OR AFRICAN AMERICAN	Stage IA	-22471	Alive	TUMOR FREE	852	NA		NA	Complete Remission/Response	Lung Adenocarcinoma- Not Otherwise Specified (NOS)	3	1963	1973	5	L-Upper								NA			NA	NA		YES	100	NA	90	NA	82
TCGA-44-6145	TCGA-44-6145-01	0	595	0	595	0	595	0	595	62	FEMALE	WHITE	Stage IA	-22745	Alive	TUMOR FREE	595	NA		NA	Complete Remission/Response	Lung Adenocarcinoma- Not Otherwise Specified (NOS)	4	1963	1999	75	R-Upper				NO	NO			NA			NA	NA		YES	71	90	77	91	73
TCGA-44-6146	TCGA-44-6146-01	0	728	0	728	1	631	1	631	64	MALE	WHITE	Stage IIB	-23378	Alive	TUMOR FREE	728	NA	Locoregional Recurrence	631	Complete Remission/Response	Lung Mucinous Adenocarcinoma	3	NA	1980	15	L-Lower								NA			NA	NA		YES	87	94	88	95	76
TCGA-44-6147	TCGA-44-6147-01	0	845	0	845	0	845	0	845	67	FEMALE	WHITE	Stage IA	-24631	Alive	TUMOR FREE	845	NA		NA	Complete Remission/Response	Lung Adenocarcinoma- Not Otherwise Specified (NOS)	3	1976	1980	NA	R-Upper								NA			NA	NA		YES	97	NA	105	NA	68
TCGA-44-6148	TCGA-44-6148-01	0	704	0	704	0	704	0	704	60	MALE	WHITE	Stage IA	-22138	Alive	TUMOR FREE	704	NA		NA	Complete Remission/Response	Lung Mucinous Adenocarcinoma	3	1963	1994	60	L-Lower			RX	NO	NO			NA			NA	NA		YES	74	77	98	110	NA
TCGA-44-6774	TCGA-44-6774-01	0	658	0	658	0	658	0	658	56	FEMALE	WHITE	Stage IIIA	-20462	Alive	TUMOR FREE	658	NA		NA	Complete Remission/Response	Lung Adenocarcinoma- Not Otherwise Specified (NOS)	2	1971	NA	20	L-Lower								NA			NA	NA		YES	96	NA	84	NA	101
TCGA-44-6775	TCGA-44-6775-01	0	705	0	705	1	684	1	684	72	FEMALE	WHITE	Stage IB	-26415	Alive	WITH TUMOR	705	NA	Locoregional Recurrence	684	Complete Remission/Response	Lung Adenocarcinoma- Not Otherwise Specified (NOS)	4	1955	2005	25	R-Upper			RX					NA			NA	NA		YES	68	72	84	89	66
TCGA-44-6776	TCGA-44-6776-01	0	2616	0	2616	0	2616	0	2616	60	FEMALE	WHITE	Stage IA	-22150	Alive	TUMOR FREE	2616	NA		NA	Complete Remission/Response	Lung Adenocarcinoma- Not Otherwise Specified (NOS)	4	1960	2005	45	R-Upper								NA			NA	NA		YES	74	82	95	85	80
TCGA-44-6777	TCGA-44-6777-01	1	987	0	987	0	987	0	987	85	FEMALE	WHITE	Stage IB	-31234	Dead	TUMOR FREE	NA	987		NA	Complete Remission/Response	Lung Adenocarcinoma- Not Otherwise Specified (NOS)	4	1942	2006	64	L-Upper								NA			NA	NA		YES	62	71	68	77	178
TCGA-44-6778	TCGA-44-6778-01	0	1864	0	1864	0	1864	0	1864	59	MALE	BLACK OR AFRICAN AMERICAN	Stage IA	-21725	Alive	TUMOR FREE	1864	NA		NA	Complete Remission/Response	Lung Adenocarcinoma- Not Otherwise Specified (NOS)	4	1974	2004	15									NA			NA	NA		YES	74	NA	90	NA	53
TCGA-44-6779	TCGA-44-6779-01	1	500	1	500	NA	NA	1	232	50	FEMALE	WHITE	Stage IIB	-18469	Dead	WITH TUMOR	NA	500		232	Progressive Disease	Lung Adenocarcinoma- Not Otherwise Specified (NOS)	4	1978	2008	15									NA			NA	NA		YES	49	48	83	83	44
TCGA-44-7659	TCGA-44-7659-01	0	691	0	691	0	691	0	691	70	MALE	WHITE	Stage IA	-25730	Alive	TUMOR FREE	691	NA		NA	Complete Remission/Response	Lung Adenocarcinoma- Not Otherwise Specified (NOS)	2	1989	NA	40	L-Upper					NO			NA			NA	NA		YES	42	47	55	60	43
TCGA-44-7660	TCGA-44-7660-01	0	592	0	592	NA	NA	1	253	72	MALE	WHITE	Stage IB	-26594	Alive	WITH TUMOR	592	NA	Locoregional Recurrence	253	Progressive Disease	Lung Adenocarcinoma- Not Otherwise Specified (NOS)	2	1949	NA	124	R-Upper					NO			NA			NA	NA		YES	83	94	92	95	80
TCGA-44-7661	TCGA-44-7661-01	1	557	1	557	1	335	1	335	69	FEMALE	WHITE	Stage IB	-25483	Dead	WITH TUMOR	NA	557	Locoregional Recurrence	335	Complete Remission/Response	Lung Adenocarcinoma- Not Otherwise Specified (NOS)	3	1961	1976	22	R-Lower		Peripheral Lung					YES	NA		YES	NA	NA		YES	68	81	92	95	NA
TCGA-44-7662	TCGA-44-7662-01	0	218	0	218	0	218	0	218	61	MALE	WHITE	Stage IB	-22543	Alive	TUMOR FREE	218	NA		NA	Complete Remission/Response	Lung Adenocarcinoma- Not Otherwise Specified (NOS)	2	1961	NA	50	L-Upper					NO			NA			NA	NA		YES	60	68	68	66	57
TCGA-44-7667	TCGA-44-7667-01	0	1097	0	1097	0	1097	0	1097	49	FEMALE	WHITE	Stage IIB	-18062	Alive	TUMOR FREE	1097	NA		NA	Complete Remission/Response	Lung Adenocarcinoma- Not Otherwise Specified (NOS)	2	1974	NA	50	R-Lower					NO			NA			NA	NA		YES	74	NA	104	NA	50
TCGA-44-7669	TCGA-44-7669-01	1	574	1	574	1	390	1	390	59	MALE	BLACK OR AFRICAN AMERICAN	Stage IIA	-21893	Dead	WITH TUMOR	NA	574		390	Complete Remission/Response	Lung Adenocarcinoma- Not Otherwise Specified (NOS)	2	1970	NA	20	R-Upper					NO			NA			NA	NA		YES	73	80	80	84	52
TCGA-44-7670	TCGA-44-7670-01	0	882	0	882	0	882	0	882	47	FEMALE	WHITE	Stage IIA	-17392	Alive	TUMOR FREE	882	NA		NA	Complete Remission/Response	Lung Adenocarcinoma- Not Otherwise Specified (NOS)	2	1980	NA	30	L-Upper								NA			NA	NA		YES	80	82	86	90	50
TCGA-44-7671	TCGA-44-7671-01	0	889	0	889	1	883	1	883	64	MALE	BLACK OR AFRICAN AMERICAN	Stage IB	-23538	Alive	WITH TUMOR	889	NA	Locoregional Recurrence	883	Complete Remission/Response	Lung Adenocarcinoma Mixed Subtype	3	NA	1995	NA									NA			NA	NA		YES	76	82	97	103	65
TCGA-44-7672	TCGA-44-7672-01	0	719	0	719	0	719	0	719	52	FEMALE	WHITE	Stage IA	-19200	Alive	TUMOR FREE	719	NA		NA	Complete Remission/Response	Lung Adenocarcinoma- Not Otherwise Specified (NOS)	2	1980	NA	20	L-Upper								NA			NA	NA		YES	105	NA	90	NA	82
TCGA-44-8117	TCGA-44-8117-01	0	385	0	385	0	385	0	385	54	FEMALE	WHITE	Stage IB	-19855	Alive	TUMOR FREE	385	NA		NA	Complete Remission/Response	Lung Adenocarcinoma- Not Otherwise Specified (NOS)	4	1975	2011	54	R-Upper								NA			NA	NA		YES	60	65	83	88	86	NO	YES	Complete Remission/Response
TCGA-44-8119	TCGA-44-8119-01	0	285	0	285	0	285	0	285	73	MALE	WHITE	Stage IIB	-27003	Alive	TUMOR FREE	285	NA		NA	Complete Remission/Response	Lung Adenocarcinoma- Not Otherwise Specified (NOS)	2	1961	NA	50	R-Upper								NA			NA	NA		YES	55	59	73	74	40	NO	NO	Complete Remission/Response
TCGA-44-8120	TCGA-44-8120-01	0	260	0	260	0	260	0	260	58	MALE	BLACK OR AFRICAN AMERICAN	Stage IB	-21188	Alive	TUMOR FREE	260	NA		NA	Complete Remission/Response	Lung Adenocarcinoma- Not Otherwise Specified (NOS)	5	1981	NA	30	R-Upper								NA			NA	NA		YES	97	101	98	100	NA	NO	NO	Complete Remission/Response
TCGA-44-A479	TCGA-44-A479-01	0	486	0	486	0	486	1	437	73	FEMALE	BLACK OR AFRICAN AMERICAN	Stage IB	-27024	Alive	TUMOR FREE	486	NA	New Primary Tumor	437	Complete Remission/Response	Lung Adenocarcinoma- Not Otherwise Specified (NOS)	4	1962	2002	40	R-Upper			R0		NO		YES	NA		NO	NA	NA		YES	102	NA	115	NA	60	NO	NO	Complete Remission/Response
TCGA-44-A47A	TCGA-44-A47A-01	0	466	0	466	1	397	1	397	78	FEMALE	WHITE	Stage IB	-28782	Alive	WITH TUMOR	466	NA	Distant Metastasis	397	Complete Remission/Response	Lung Adenocarcinoma- Not Otherwise Specified (NOS)	4	1970	2010	80	R-Upper			R0		NO		NO	NA		NO	NA	NA		NO	NA	NA	NA	NA	NA	NO	NO	Complete Remission/Response
TCGA-44-A47B	TCGA-44-A47B-01	0	287	0	287	0	287	0	287	79	MALE	WHITE	Stage IB	-28869	Alive	TUMOR FREE	287	NA		NA	Complete Remission/Response	Lung Adenocarcinoma- Not Otherwise Specified (NOS)	3	1956	1965	4.5	R-Upper			R0		NO		NO	NA		NO	NA	NA		YES	96	96	98	102	73	NO	NO	Complete Remission/Response
TCGA-44-A47G	TCGA-44-A47G-01	0	351	0	351	0	351	0	351	73	FEMALE	WHITE	Stage IA	-26800	Alive	TUMOR FREE	351	NA		NA	Complete Remission/Response	Lung Adenocarcinoma- Not Otherwise Specified (NOS)	4	1956	2012	28	R-Upper			R0		NO		NO	NA		NO	NA	NA		YES	100	NA	113	NA	85	NO	NO	Complete Remission/Response
TCGA-44-A4SS	TCGA-44-A4SS-01	0	415	0	415	0	415	0	415	73	MALE	WHITE	Stage IA	-26991	Alive	TUMOR FREE	415	NA		NA	Complete Remission/Response	Lung Adenocarcinoma- Not Otherwise Specified (NOS)	4	1952	2012	90	L-Upper								NA			NA	NA		YES	69	71	86	88	54	NO	NO	Complete Remission/Response
TCGA-44-A4SU	TCGA-44-A4SU-01	1	409	1	409	1	260	1	260	67	FEMALE	WHITE	Stage IA	-24820	Dead	WITH TUMOR	NA	409	Locoregional Recurrence	260	Complete Remission/Response	Lung Adenocarcinoma- Not Otherwise Specified (NOS)	4	1961	2011	50	R-Lower			R0					NA			NA	NA		YES	88	95	100	100	74	NO	NO	Complete Remission/Response
TCGA-49-4486	TCGA-49-4486-01	1	2318	1	2318	1	2045	1	2045	72	MALE	WHITE	Stage IA	-26415	Dead	WITH TUMOR	NA	2318	Distant Metastasis	2045	Complete Remission/Response	Lung Adenocarcinoma- Not Otherwise Specified (NOS)	3	1932	1967	17.5	R-Lower			R0					NA			NA	NA		YES	108	96	77	69	NA
TCGA-49-4487	TCGA-49-4487-01	1	855	1	855	1	697	1	697	72	FEMALE	WHITE	Stage IA	-26583	Dead	WITH TUMOR	NA	855		697	Complete Remission/Response	Lung Adenocarcinoma- Not Otherwise Specified (NOS)	4	NA	NA	40	L-Upper			R0					NA			NA	NA			NA	NA	NA	NA	NA
TCGA-49-4488	TCGA-49-4488-01	1	869	NA	869	NA	NA	1	634	74	FEMALE	WHITE	Stage IA	-27332	Dead		NA	869		634		Lung Adenocarcinoma- Not Otherwise Specified (NOS)	3	NA	1964	NA	L-Lower			R0					NA			NA	NA			NA	NA	NA	NA	NA
TCGA-49-4490	TCGA-49-4490-01	1	385	1	385	NA	NA	1	385	45	FEMALE	WHITE	Stage IIIA	-16634	Dead	WITH TUMOR	NA	385		NA		Lung Adenocarcinoma- Not Otherwise Specified (NOS)	3	NA	NA	5	L-Upper								NA			NA	NA			NA	NA	NA	NA	NA
TCGA-49-4494	TCGA-49-4494-01	1	1081	1	1081	NA	NA	1	1081	77	MALE	WHITE	Stage IIIA	-28387	Dead	WITH TUMOR	NA	1081		NA	Complete Remission/Response	Lung Adenocarcinoma- Not Otherwise Specified (NOS)	3	1930	1955	50	L-Upper			R0					NA			NA	NA		NO	NA	NA	NA	NA	NA
TCGA-49-4501	TCGA-49-4501-01	1	1421	1	1421	1	545	1	545	67	FEMALE	WHITE	Stage IB	-24817	Dead	WITH TUMOR	NA	1421		545	Complete Remission/Response	Lung Adenocarcinoma- Not Otherwise Specified (NOS)	1	NA	NA	NA	R-Upper			R0					NA			NA	NA			NA	NA	NA	NA	NA
TCGA-49-4505	TCGA-49-4505-01	1	428	1	428	1	417	1	417	61	FEMALE	WHITE	Stage IIB	-22628	Dead	WITH TUMOR	NA	428	Distant Metastasis|New Primary Tumor	417	Complete Remission/Response	Lung Adenocarcinoma- Not Otherwise Specified (NOS)	4	1949	1986	74	R-Lower			R0					NA			NA	NA		NO	NA	NA	NA	NA	NA
TCGA-49-4506	TCGA-49-4506-01	1	999	NA	999	1	692	1	692	68	FEMALE	WHITE	Stage IIB	-25132	Dead	[Discrepancy]	NA	999	Locoregional Recurrence	692	Complete Remission/Response	Lung Adenocarcinoma- Not Otherwise Specified (NOS)	2	NA	NA	100	L-Upper		Peripheral Lung	R1					NA			NA	NA		NO	NA	NA	NA	NA	NA
TCGA-49-4507	TCGA-49-4507-01	1	268	1	268	NA	NA	1	158	73	FEMALE	WHITE	Stage IIIA	-26851	Dead	WITH TUMOR	NA	268		158	Progressive Disease	Lung Adenocarcinoma- Not Otherwise Specified (NOS)	4	NA	1991	78				R0					NA			NA	NA			NA	NA	NA	NA	NA
TCGA-49-4510	TCGA-49-4510-01	1	896	1	896	NA	NA	1	502	51	FEMALE	BLACK OR AFRICAN AMERICAN	Stage IIB	-18762	Dead	WITH TUMOR	NA	896	Distant Metastasis	502	Stable Disease	Lung Adenocarcinoma- Not Otherwise Specified (NOS)	2	NA	NA	55.5	L-Upper			R0					NA			NA	NA		NO	NA	NA	NA	NA	NA
TCGA-49-4512	TCGA-49-4512-01	1	905	1	905	NA	NA	1	905	69	FEMALE	WHITE	Stage IIIA	-25502	Dead	WITH TUMOR	157	905		NA	Progressive Disease	Lung Adenocarcinoma- Not Otherwise Specified (NOS)	1	NA	NA	NA	R-Middle			R1					NA			NA	NA			NA	NA	NA	NA	NA
TCGA-49-4514	TCGA-49-4514-01	0	1700	0	1700	0	1700	0	1700	79	FEMALE	WHITE	Stage IA	-28908	Alive	TUMOR FREE	1700	NA		NA	Complete Remission/Response	Lung Papillary Adenocarcinoma	3	NA	NA	65	L-Upper			R0					NA			NA	NA			NA	NA	NA	NA	NA
TCGA-49-6742	TCGA-49-6742-01	1	488	1	488	NA	NA	1	214	70	MALE	WHITE	Stage IIA	-25839	Dead	WITH TUMOR	NA	488		214	Progressive Disease	Mucinous (Colloid) Carcinoma	3	NA	NA	10	L-Upper			R0	NO	YES			NA			NA	NA			NA	NA	NA	NA	NA
TCGA-49-6743	TCGA-49-6743-01	0	1621	0	1621	0	1621	0	1621	81	FEMALE	WHITE	Stage IIIA	-29807	Alive	TUMOR FREE	1621	NA		NA	Complete Remission/Response	Lung Clear Cell Adenocarcinoma	4	NA	NA	50	R-Upper								NA			NA	NA			NA	NA	NA	NA	NA
TCGA-49-6744	TCGA-49-6744-01	0	1683	0	1683	0	1683	0	1683	64	FEMALE	WHITE	Stage IIA	-23484	Alive	TUMOR FREE	1683	NA		NA	Complete Remission/Response	Lung Adenocarcinoma Mixed Subtype	4	NA	NA	20	L-Upper			R0	YES	YES			NA			NA	NA			NA	NA	NA	NA	NA
TCGA-49-6745	TCGA-49-6745-01	0	522	0	522	NA	NA	0	522	82	MALE	WHITE	Stage IIIA	-30133	Alive	TUMOR FREE	522	NA		NA		Lung Adenocarcinoma- Not Otherwise Specified (NOS)	4	NA	NA	20	L-Upper				NO	YES		YES	NA			NA	NA			NA	NA	NA	NA	NA
TCGA-49-6761	TCGA-49-6761-01	0	354	0	354	0	354	0	354	68	FEMALE	WHITE	Stage IIIA	-24849	Alive	TUMOR FREE	354	NA		NA	Complete Remission/Response	Lung Adenocarcinoma- Not Otherwise Specified (NOS)	4	NA	NA	50	R-Upper			R0					NA			NA	NA		YES	52	56	64	64	1
TCGA-49-6767	TCGA-49-6767-01	0	677	0	677	NA	NA	0	677	46	FEMALE	WHITE	Stage IIB	-17108	Alive	TUMOR FREE	677	NA		NA	[Unknown]	Lung Adenocarcinoma- Not Otherwise Specified (NOS)	2	NA	NA	30	R-Middle			R0					NA			NA	NA		NO	NA	NA	NA	NA	NA
TCGA-49-AAQV	TCGA-49-AAQV-01	1	677	0	677	1	509	1	509	63	FEMALE	BLACK OR AFRICAN AMERICAN	Stage II	-23370	Dead	TUMOR FREE	NA	677	Distant Metastasis	509	Complete Remission/Response	Lung Adenocarcinoma Mixed Subtype	1	NA	NA	NA	L-Lower			R0				YES	NA	Exon 19 Deletion	YES	NA	NA	FISH	YES	83.3	81.7	78.8	77.29	95.5	NO	NO	Complete Remission/Response
TCGA-49-AAR0	TCGA-49-AAR0-01	0	4765	0	4765	0	4765	0	4765	57	MALE	BLACK OR AFRICAN AMERICAN	Stage IA	-20932	Alive	TUMOR FREE	4765	NA		NA	Complete Remission/Response	Lung Adenocarcinoma- Not Otherwise Specified (NOS)	2	NA	NA	37	R-Upper			R0					NA			NA	NA		YES	85.4	62.5	58.6	80	107	NO	NO	Complete Remission/Response
TCGA-49-AAR2	TCGA-49-AAR2-01	0	2224	0	2224	0	2224	0	2224	64	MALE	BLACK OR AFRICAN AMERICAN	Stage IB	-23479	Alive	TUMOR FREE	2224	NA		NA	Complete Remission/Response	Lung Acinar Adenocarcinoma	4	NA	2006	NA	R-Lower			R0					NA			NA	NA		YES	80	79.5	78.6	78.2	105.8	NO	NO	Complete Remission/Response
TCGA-49-AAR3	TCGA-49-AAR3-01	0	1893	0	1893	1	1893	1	1893	69	MALE	BLACK OR AFRICAN AMERICAN	Stage IIB	-25469	Alive	[Discrepancy]	1893	NA	Locoregional Recurrence	1893	Complete Remission/Response	Lung Adenocarcinoma- Not Otherwise Specified (NOS)	NA	NA	NA	NA	R-Upper			R0					NA			NA	NA		NO	NA	NA	NA	NA	NA	NO	NO	Complete Remission/Response
TCGA-49-AAR4	TCGA-49-AAR4-01	1	879	1	879	NA	NA	1	879	51	MALE	BLACK OR AFRICAN AMERICAN	Stage IIIA	-18939	Dead	WITH TUMOR	NA	879		NA	Stable Disease	Lung Adenocarcinoma- Not Otherwise Specified (NOS)	2	NA	NA	35	L-Upper			R0					NA			NA	NA		YES	100.2	97.5	81.2	79	109.4	YES	YES	Stable Disease
TCGA-49-AAR9	TCGA-49-AAR9-01	1	260	1	260	NA	NA	1	260	61	MALE	BLACK OR AFRICAN AMERICAN	Stage IIB	-22510	Dead	WITH TUMOR	NA	260		NA	Progressive Disease	Lung Adenocarcinoma- Not Otherwise Specified (NOS)	2	NA	NA	NA	Other (please specify)	ALL 3 LOBES OF RT LUNG		R0					NA			NA	NA		NO	NA	NA	NA	NA	NA	NO	NO	Progressive Disease
TCGA-49-AARE	TCGA-49-AARE-01	1	1229	1	1229	1	388	1	388	51	FEMALE	BLACK OR AFRICAN AMERICAN	Stage IA	-18893	Dead	WITH TUMOR	NA	1229	Locoregional Recurrence	388	Complete Remission/Response	Lung Adenocarcinoma- Not Otherwise Specified (NOS)	4	1980	1995	15	R-Upper			R0					NA			NA	NA		YES	61.2	41.7	81	55.2	107.2	NO	NO	Complete Remission/Response
TCGA-49-AARN	TCGA-49-AARN-01	1	1135	NA	1135	0	1135	0	1135	56	FEMALE	BLACK OR AFRICAN AMERICAN	Stage IA	-20605	Dead		NA	1135		NA	Complete Remission/Response	Lung Adenocarcinoma- Not Otherwise Specified (NOS)	5	NA	NA	NA	R-Lower			R0					NA			NA	NA		YES	94.4	101.1	80.2	85.9	110.6	NO	NO	Complete Remission/Response
TCGA-49-AARO	TCGA-49-AARO-01	0	3759	0	3759	1	1144	1	1144	39	FEMALE	BLACK OR AFRICAN AMERICAN	Stage IA	-14527	Alive	WITH TUMOR	3759	NA	Locoregional Recurrence	1144	Complete Remission/Response	Lung Papillary Adenocarcinoma	2	NA	NA	NA	L-Upper			R0					NA			NA	NA		YES	83	83.9	83.6	84.4	103.3	NO	NO	Complete Remission/Response
TCGA-49-AARQ	TCGA-49-AARQ-01	0	6732	0	6732	0	6732	0	6732	41	FEMALE	BLACK OR AFRICAN AMERICAN	Stage I	-15065	Alive	TUMOR FREE	6732	NA		NA	Complete Remission/Response	Lung Adenocarcinoma- Not Otherwise Specified (NOS)	4	NA	2007	60	R-Upper			R0					NA			NA	NA		YES	82.2	56.1	83.2	56.8	99.9	NO	NO	Complete Remission/Response
TCGA-49-AARR	TCGA-49-AARR-01	0	4992	0	4992	1	4812	1	1099	68	MALE	BLACK OR AFRICAN AMERICAN	Stage IA	-24942	Alive	WITH TUMOR	4992	NA	New Primary Tumor	1099	Complete Remission/Response	Lung Adenocarcinoma- Not Otherwise Specified (NOS)	3	NA	1987	NA	L-Upper			R0					NA			NA	NA		YES	80.3	78.8	77.8	76.3	103.5	NO	NO	Complete Remission/Response
TCGA-4B-A93V	TCGA-4B-A93V-01	1	300	1	300	NA	NA	1	251	52	FEMALE	BLACK OR AFRICAN AMERICAN	Stage IA	-19035	Dead	WITH TUMOR	NA	300	Distant Metastasis	251	Progressive Disease	Lung Adenocarcinoma Mixed Subtype	4	1984	2013	30	R-Lower		Peripheral Lung	R0					NA			NA	NA		NO	NA	NA	NA	NA	NA	YES	NO	Progressive Disease
TCGA-50-5044	TCGA-50-5044-01	1	624	1	624	NA	NA	1	483	72	FEMALE	WHITE	Stage IIIB	-26567	Dead	WITH TUMOR	NA	624	Distant Metastasis	483	Progressive Disease	Lung Adenocarcinoma- Not Otherwise Specified (NOS)	NA	NA	NA	NA	R-Lower								NA			NA	NA			NA	NA	NA	NA	NA
TCGA-50-5045	TCGA-50-5045-01	1	2174	1	2174	NA	NA	1	1433	57	FEMALE	BLACK OR AFRICAN AMERICAN	[Discrepancy]	-20961	Dead	WITH TUMOR	NA	2174	Locoregional Recurrence	1433	Progressive Disease	Lung Adenocarcinoma- Not Otherwise Specified (NOS)	NA	NA	NA	NA	R-Lower								NA			NA	NA			NA	NA	NA	NA	NA
TCGA-50-5049	TCGA-50-5049-01	0	3094	0	3094	NA	NA	1	1568	70	MALE	WHITE	Stage IA	-25577	Alive	WITH TUMOR	3094	NA	Locoregional Recurrence	1568	Progressive Disease	Lung Adenocarcinoma- Not Otherwise Specified (NOS)	NA	NA	NA	NA	R-Upper				NO	YES		YES	NA			NA	NA		NO	NA	NA	NA	NA	NA
TCGA-50-5051	TCGA-50-5051-01	1	478	1	478	NA	NA	1	184	42	FEMALE	WHITE	Stage IIIA	-15585	Dead	WITH TUMOR	NA	478	Distant Metastasis	184	Progressive Disease	Lung Adenocarcinoma- Not Otherwise Specified (NOS)	4	NA	2006	30	L-Upper			R0	YES	YES	Other	YES	NA			NA	NA			NA	NA	NA	NA	NA
TCGA-50-5055	TCGA-50-5055-01	1	1830	1	1830	NA	NA	1	771	79	FEMALE	WHITE	Stage IIA	-28988	Dead	WITH TUMOR	NA	1830	Locoregional Recurrence|Distant Metastasis	771	Stable Disease	Lung Adenocarcinoma Mixed Subtype	NA	NA	NA	NA	L-Lower			R0	NO	YES		YES	NA			NA	NA			NA	NA	NA	NA	NA
TCGA-50-5066	TCGA-50-5066-02	0	1442	0	1442	1	477	1	477	72	MALE	BLACK OR AFRICAN AMERICAN	Stage IB	-26385	Alive	TUMOR FREE	1442	NA	Distant Metastasis	477	Complete Remission/Response	Lung Adenocarcinoma Mixed Subtype	1	NA	NA	NA	R-Upper			R0	NO	YES		YES	NA		YES	NA	NA		NO	NA	NA	NA	NA	NA
TCGA-50-5068	TCGA-50-5068-01	1	1499	1	1499	NA	NA	1	686	59	FEMALE	WHITE	Stage IIB	-21728	Dead	WITH TUMOR	1499	1499	Distant Metastasis	686	Progressive Disease	Lung Adenocarcinoma- Not Otherwise Specified (NOS)	NA	NA	NA	NA	R-Lower								NA			NA	NA			NA	NA	NA	NA	NA
TCGA-50-5072	TCGA-50-5072-01	1	250	1	250	NA	NA	1	213	74	MALE	WHITE	Stage IIIA	-27036	Dead	WITH TUMOR	NA	250	Distant Metastasis	213	Progressive Disease	Lung Adenocarcinoma- Not Otherwise Specified (NOS)	3	NA	1974	15	L-Upper					YES		YES	NA		YES	NA	NA		NO	NA	NA	NA	NA	NA
TCGA-50-5930	TCGA-50-5930-01	1	282	1	282	NA	NA	1	177	47	MALE	WHITE	Stage IIIA	-17238	Dead	WITH TUMOR	NA	282	Distant Metastasis	177	Progressive Disease	Lung Adenocarcinoma Mixed Subtype	NA	NA	NA	NA									NA			NA	NA			NA	NA	NA	NA	NA
TCGA-50-5931	TCGA-50-5931-01	1	434	1	434	NA	NA	1	425	75	FEMALE	WHITE	Stage IB	-27733	Dead	WITH TUMOR	NA	434	Distant Metastasis	425	Progressive Disease	Lung Adenocarcinoma- Not Otherwise Specified (NOS)	4	NA	NA	40	L-Upper		Central Lung	R0					NA			NA	NA			NA	NA	NA	NA	NA
TCGA-50-5932	TCGA-50-5932-01	1	1235	1	1235	NA	NA	1	1090	75	MALE	WHITE	Stage IIB	-27454	Dead	WITH TUMOR	1091	1235	Locoregional Recurrence	1090	Progressive Disease	Lung Adenocarcinoma- Not Otherwise Specified (NOS)	NA	NA	NA	NA	R-Upper		Central Lung						NA			NA	NA			NA	NA	NA	NA	NA
TCGA-50-5933	TCGA-50-5933-01	1	2393	0	2393	0	2393	0	2393	72	MALE	WHITE	Stage IIIB	-26377	Dead	TUMOR FREE	2370	2393		NA	Complete Remission/Response	Lung Adenocarcinoma- Not Otherwise Specified (NOS)	NA	NA	NA	NA	L-Lower		Central Lung						NA			NA	NA			NA	NA	NA	NA	NA
TCGA-50-5935	TCGA-50-5935-01	1	653	0	653	0	653	0	653	86	FEMALE	WHITE	Stage IA	-31610	Dead	TUMOR FREE	653	653		NA	Complete Remission/Response	Lung Adenocarcinoma- Not Otherwise Specified (NOS)	NA	NA	NA	NA	L-Upper				YES	YES		YES	NA	Other		NA	NA			NA	NA	NA	NA	NA
TCGA-50-5936	TCGA-50-5936-01	1	257	1	257	NA	NA	1	150	58	MALE	WHITE	Stage IIIA	-21238	Dead	WITH TUMOR	NA	257		150	Progressive Disease	Mucinous (Colloid) Carcinoma	NA	NA	NA	NA	R-Lower				YES	YES	G12C	YES	NA			NA	NA			NA	NA	NA	NA	NA
TCGA-50-5939	TCGA-50-5939-01	1	460	0	460	0	460	0	460	85	MALE	WHITE	Stage IB	-31236	Dead	TUMOR FREE	NA	460		NA	Complete Remission/Response	Lung Adenocarcinoma Mixed Subtype	3	NA	1968	15	R-Upper								NA			NA	NA			NA	NA	NA	NA	NA
TCGA-50-5941	TCGA-50-5941-01	0	1474	0	1474	0	1474	0	1474	55	FEMALE	WHITE	Stage IIIA	-20350	Alive	TUMOR FREE	1474	NA		NA	Complete Remission/Response	Lung Adenocarcinoma- Not Otherwise Specified (NOS)	2	NA	NA	25	R-Upper								NA			NA	NA		NO	NA	NA	NA	NA	NA
TCGA-50-5942	TCGA-50-5942-01	0	1847	0	1847	NA	NA	1	1378	67	FEMALE	WHITE	Stage IA	-24781	Alive	WITH TUMOR	1847	NA	Locoregional Recurrence	1378	Stable Disease	Lung Adenocarcinoma- Not Otherwise Specified (NOS)	4	NA	2009	30	R-Upper			R0					NA			NA	NA		NO	NA	NA	NA	NA	NA
TCGA-50-5944	TCGA-50-5944-01	0	1750	0	1750	0	1750	0	1750	69	FEMALE	WHITE	Stage IA	-25440	Alive	TUMOR FREE	1750	NA		NA	Complete Remission/Response	Lung Acinar Adenocarcinoma	NA	NA	NA	NA	R-Upper			R0					NA			NA	NA		NO	NA	NA	NA	NA	NA
TCGA-50-5946	TCGA-50-5946-02	0	1617	0	1617	NA	NA	1	221	62	MALE	WHITE	Stage IA	-22852	Alive	WITH TUMOR	1617	NA	Distant Metastasis	221	Progressive Disease	Lung Adenocarcinoma Mixed Subtype	4	NA	2009	NA	R-Upper								NA			NA	NA		NO	NA	NA	NA	NA	NA
TCGA-50-6590	TCGA-50-6590-01	1	1288	0	1288	0	1288	0	1288	72	FEMALE	WHITE	Stage IB	-26444	Dead	TUMOR FREE	NA	1288		NA	Complete Remission/Response	Lung Adenocarcinoma- Not Otherwise Specified (NOS)	4	NA	2002	50	R-Upper							YES	NA			NA	NA			NA	NA	NA	NA	NA
TCGA-50-6591	TCGA-50-6591-01	1	119	1	119	NA	NA	1	119	63	FEMALE	WHITE	Stage IV	-23067	Dead	WITH TUMOR	NA	119		NA	Progressive Disease	Lung Adenocarcinoma- Not Otherwise Specified (NOS)	1	NA	NA	NA	L-Lower								NA			NA	NA			NA	NA	NA	NA	NA
TCGA-50-6592	TCGA-50-6592-01	1	777	1	777	NA	NA	1	777	71	FEMALE	WHITE	Stage IB	-26191	Dead	WITH TUMOR	NA	777		NA	Progressive Disease	Lung Adenocarcinoma- Not Otherwise Specified (NOS)	4	NA	NA	NA	L-Lower								NA			NA	NA			NA	NA	NA	NA	NA
TCGA-50-6593	TCGA-50-6593-01	1	336	1	336	NA	NA	1	266	49	FEMALE	WHITE	Stage IIIA	-18152	Dead	WITH TUMOR	NA	336	Distant Metastasis	266	Progressive Disease	Lung Adenocarcinoma Mixed Subtype	4	NA	NA	NA	R-Upper			R0	NO	YES		YES	NA		YES	NA	NA		NO	NA	NA	NA	NA	NA
TCGA-50-6594	TCGA-50-6594-01	1	370	1	370	NA	NA	1	285	79	FEMALE	BLACK OR AFRICAN AMERICAN	Stage IIIA	-28924	Dead	WITH TUMOR	NA	370	Distant Metastasis	285	Progressive Disease	Lung Adenocarcinoma- Not Otherwise Specified (NOS)	4	NA	1998	NA	L-Upper				NO				NA		YES	NA	NA			NA	NA	NA	NA	NA
TCGA-50-6595	TCGA-50-6595-01	1	189	1	189	NA	NA	1	182	74	FEMALE	WHITE	Stage IIIA	-27197	Dead	WITH TUMOR	NA	189	Distant Metastasis	182	Progressive Disease	Lung Adenocarcinoma- Not Otherwise Specified (NOS)	3	NA	1979	NA	R-Upper					YES		YES	NA		YES	NA	NA		NO	NA	NA	NA	NA	NA
TCGA-50-6597	TCGA-50-6597-01	1	1268	0	1268	NA	NA	0	1268	79	FEMALE	WHITE	Stage IB	-29195	Dead	TUMOR FREE	NA	1268		NA	Partial Remission/Response	Lung Adenocarcinoma- Not Otherwise Specified (NOS)	1	NA	NA	NA	R-Lower			R0	NO	YES		YES	NA			NA	NA		NO	NA	NA	NA	NA	NA
TCGA-50-7109	TCGA-50-7109-01	1	308	1	308	NA	NA	1	15	60	MALE	WHITE	Stage IA	-21979	Dead	WITH TUMOR	NA	308	Distant Metastasis	15	Progressive Disease	Lung Adenocarcinoma- Not Otherwise Specified (NOS)	2	NA	NA	120	R-Lower								NA			NA	NA		NO	NA	NA	NA	NA	NA
TCGA-50-8457	TCGA-50-8457-01	0	1125	0	1125	0	1125	0	1125	63	FEMALE	BLACK OR AFRICAN AMERICAN	Stage IA	-23055	Alive	TUMOR FREE	1125	NA		NA	Complete Remission/Response	Lung Adenocarcinoma Mixed Subtype	4	NA	1997	30	R-Upper				YES	YES	G12A	YES	NA		YES	NA	NA	FISH	NO	NA	NA	NA	NA	NA	NO	NO	Complete Remission/Response
TCGA-50-8459	TCGA-50-8459-01	0	1119	0	1119	NA	NA	1	432	68	MALE	WHITE	Stage IIB	-24859	Alive	WITH TUMOR	1119	NA	Locoregional Recurrence	432	Progressive Disease	Mucinous (Colloid) Carcinoma	2	NA	NA	10	R-Lower				YES	YES	G12C	YES	NA			NA	NA		YES	72	NA	70	NA	70	NO	YES	Progressive Disease
TCGA-50-8460	TCGA-50-8460-01	0	829	0	829	0	829	0	829	74	MALE	WHITE	Stage IA	-27270	Alive	TUMOR FREE	829	NA		NA	Complete Remission/Response	Lung Papillary Adenocarcinoma	NA	NA	NA	NA	R-Upper			R0	NO	YES		YES	NA			NA	NA		NO	NA	NA	NA	NA	NA	YES	NO
TCGA-53-7624	TCGA-53-7624-01	1	1043	1	1043	NA	NA	1	400	40	FEMALE	WHITE	Stage IV	-14794	Dead	WITH TUMOR	NA	1043	Distant Metastasis	400	Progressive Disease	Lung Adenocarcinoma- Not Otherwise Specified (NOS)	2	1986	NA	50	R-Upper		Peripheral Lung	R0		NO		NO	NA		NO	NA	NA			NA	NA	NA	NA	NA
TCGA-53-7626	TCGA-53-7626-01	1	929	1	929	NA	NA	1	865	76	FEMALE	WHITE	Stage IIA	-28024	Dead	WITH TUMOR	NA	929	Locoregional Recurrence	865	Progressive Disease	Lung Adenocarcinoma- Not Otherwise Specified (NOS)	4	1971	2006	35	R-Upper		Peripheral Lung	R0		NO		NO	NA		NO	NA	NA			NA	NA	NA	NA	NA
TCGA-53-7813	TCGA-53-7813-01	0	424	0	424	NA	NA	0	424	51	FEMALE	WHITE	Stage IIIB	-18875	Alive	TUMOR FREE	424	NA		NA	Progressive Disease	Lung Bronchioloalveolar Carcinoma Nonmucinous	4	1973	2008	35	R-Upper					NO		NO	NA		NO	NA	NA		YES	90	91	67	69	88
TCGA-53-A4EZ	TCGA-53-A4EZ-01	0	1071	0	1071	NA	NA	0	1071	63	MALE	WHITE	Stage IIA	-23201	Alive	TUMOR FREE	1071	NA		NA	Stable Disease	Lung Acinar Adenocarcinoma	3	1956	1996	40	L-Upper		Peripheral Lung	RX	NO	YES		YES	NA		YES	NA	NA	FISH	YES	76	75	73	73	86	NO	YES
TCGA-55-1592	TCGA-55-1592-01	1	701	1	701	1	452	1	452	65	MALE	WHITE	Stage IA	NA	Dead	WITH TUMOR	NA	701		452	Complete Remission/Response	Lung Adenocarcinoma- Not Otherwise Specified (NOS)	4	1957	1997	NA	L-Upper			R0					NA			NA	NA			NA	NA	NA	NA	NA
TCGA-55-1594	TCGA-55-1594-01	0	1178	0	1178	NA	NA	0	1178	68	MALE	WHITE	Stage IIIA	-25008	Alive	TUMOR FREE	1178	NA		NA		Lung Adenocarcinoma- Not Otherwise Specified (NOS)	2	1965	NA	NA	R-Lower			R0					NA			NA	NA			NA	NA	NA	NA	NA
TCGA-55-1595	TCGA-55-1595-01	0	1479	0	1479	0	1479	0	1479	74	FEMALE	ASIAN	Stage IA	NA	Alive	TUMOR FREE	1479	NA		NA	Complete Remission/Response	Lung Clear Cell Adenocarcinoma	4	1964	1993	NA	L-Lower								NA			NA	NA			NA	NA	NA	NA	NA
TCGA-55-1596	TCGA-55-1596-01	0	2065	0	2065	0	2065	0	2065	55	MALE	ASIAN	Stage IIB	-20381	Alive	TUMOR FREE	2065	NA		NA	Complete Remission/Response	Lung Adenocarcinoma- Not Otherwise Specified (NOS)	2	1979	NA	50	R-Upper			R0					NA			NA	NA			NA	NA	NA	NA	NA
TCGA-55-5899	TCGA-55-5899-01	0	930	0	930	0	930	0	930	58	MALE	WHITE	[Discrepancy]	NA	Alive	TUMOR FREE	930	NA		NA	Complete Remission/Response	Lung Adenocarcinoma- Not Otherwise Specified (NOS)	2	1985	NA	NA	R-Upper			R0					NA			NA	NA			NA	NA	NA	NA	NA
TCGA-55-6543	TCGA-55-6543-01	0	435	0	435	0	435	0	435	60	FEMALE	WHITE	Stage IA	NA	Alive	TUMOR FREE	435	NA		NA	Complete Remission/Response	Lung Bronchioloalveolar Carcinoma Mucinous	4	NA	2004	60	R-Upper		Peripheral Lung						NA			NA	NA			NA	NA	NA	NA	NA
TCGA-55-6642	TCGA-55-6642-01	0	2449	0	2449	0	2449	0	2449	63	MALE	WHITE	Stage IB	-23107	Alive	TUMOR FREE	2449	NA		NA	Complete Remission/Response	Lung Adenocarcinoma- Not Otherwise Specified (NOS)	2	1961	NA	NA	R-Lower			R0					NA			NA	NA			NA	NA	NA	NA	NA
TCGA-55-6712	TCGA-55-6712-01	1	171	1	171	NA	NA	1	171	71	MALE	WHITE	Stage IIA	NA	Dead	WITH TUMOR	NA	171		NA	Progressive Disease	Lung Adenocarcinoma- Not Otherwise Specified (NOS)	4	1970	2003	NA	L-Upper			R1					NA			NA	NA			NA	NA	NA	NA	NA
TCGA-55-6968	TCGA-55-6968-01	1	1293	1	1293	NA	NA	1	1293	61	MALE	WHITE	Stage IV	-22344	Dead	WITH TUMOR	NA	1293		NA	Stable Disease	Lung Adenocarcinoma- Not Otherwise Specified (NOS)	2	NA	NA	NA	R-Lower								NA			NA	NA			NA	NA	NA	NA	NA
TCGA-55-6969	TCGA-55-6969-01	0	1239	0	1239	NA	NA	0	1239	52	MALE	WHITE	Stage IB	-19270	Alive	TUMOR FREE	1239	NA		NA		Lung Adenocarcinoma- Not Otherwise Specified (NOS)	4	NA	2004	NA	L-Upper					NO		NO	NA		NO	NA	NA			NA	NA	NA	NA	NA
TCGA-55-6970	TCGA-55-6970-01	1	464	1	464	NA	NA	1	457	67	FEMALE	WHITE	Stage IIIA	-24773	Dead	WITH TUMOR	NA	464	Locoregional Recurrence	457	Stable Disease	Lung Papillary Adenocarcinoma	4	NA	NA	NA	R-Upper			R1		NO		NO	NA		NO	NA	NA			NA	NA	NA	NA	NA
TCGA-55-6971	TCGA-55-6971-01	0	1400	0	1400	0	1400	0	1400	59	FEMALE	WHITE	Stage IB	-21734	Alive	TUMOR FREE	1400	NA		NA	Complete Remission/Response	Lung Adenocarcinoma- Not Otherwise Specified (NOS)	4	1970	2010	60	L-Lower			R0		NO		NO	NA		NO	NA	NA			NA	NA	NA	NA	NA
TCGA-55-6972	TCGA-55-6972-01	1	1632	0	1632	0	1632	0	1632	72	MALE	WHITE	Stage IB	-26625	Dead	TUMOR FREE	NA	1632		NA	Complete Remission/Response	Lung Papillary Adenocarcinoma	2	NA	NA	NA	R-Upper			R0		NO		NO	NA		NO	NA	NA			NA	NA	NA	NA	NA
TCGA-55-6975	TCGA-55-6975-01	1	118	1	118	NA	NA	1	118	61	MALE	WHITE	Stage IIB	NA	Dead	WITH TUMOR	NA	118		NA	Progressive Disease	Lung Adenocarcinoma Mixed Subtype	4	NA	2004	NA	L-Lower					NO		NO	NA		NO	NA	NA			NA	NA	NA	NA	NA
TCGA-55-6978	TCGA-55-6978-01	1	176	1	176	NA	NA	1	42	81	MALE	WHITE	Stage IIA	NA	Dead	WITH TUMOR	NA	176		42	Progressive Disease	Lung Adenocarcinoma- Not Otherwise Specified (NOS)	1	NA	NA	NA	R-Middle					NO		NO	NA		NO	NA	NA			NA	NA	NA	NA	NA
TCGA-55-6979	TCGA-55-6979-01	1	237	1	237	NA	NA	1	195	59	FEMALE	WHITE	Stage IIB	-21780	Dead	WITH TUMOR	NA	237	Distant Metastasis	195	Progressive Disease	Lung Adenocarcinoma- Not Otherwise Specified (NOS)	3	NA	NA	NA	L-Upper					NO		NO	NA		NO	NA	NA			NA	NA	NA	NA	NA
TCGA-55-6980	TCGA-55-6980-01	0	2109	0	2109	0	2109	0	2109	56	MALE	WHITE	Stage IA	NA	Alive	TUMOR FREE	2109	NA		NA	Complete Remission/Response	Lung Bronchioloalveolar Carcinoma Nonmucinous	1	NA	NA	NA	R-Lower			R0		NO		NO	NA		NO	NA	NA			NA	NA	NA	NA	NA
TCGA-55-6981	TCGA-55-6981-01	1	1379	0	1379	0	1379	0	1379	53	FEMALE	WHITE	Stage IIIA	-19497	Dead	TUMOR FREE	NA	1379		NA	Complete Remission/Response	Lung Adenocarcinoma- Not Otherwise Specified (NOS)	3	NA	NA	NA	L-Upper			R0		NO		NO	NA		NO	NA	NA			NA	NA	NA	NA	NA
TCGA-55-6982	TCGA-55-6982-01	1	995	1	995	NA	NA	1	183	79	FEMALE	WHITE	Stage IIB	NA	Dead	WITH TUMOR	NA	995	Distant Metastasis	183	Progressive Disease	Lung Adenocarcinoma- Not Otherwise Specified (NOS)	1	NA	NA	NA	R-Lower					NO		NO	NA		NO	NA	NA			NA	NA	NA	NA	NA
TCGA-55-6983	TCGA-55-6983-01	0	2823	0	2823	0	2823	0	2823	81	MALE	WHITE	Stage IIB	NA	Alive	TUMOR FREE	2823	NA		NA	Complete Remission/Response	Mucinous (Colloid) Carcinoma	4	NA	NA	60	L-Lower			R0		NO		NO	NA		NO	NA	NA			NA	NA	NA	NA	NA
TCGA-55-6984	TCGA-55-6984-01	1	760	1	760	1	724	1	724	71	FEMALE	WHITE	Stage IIB	NA	Dead	WITH TUMOR	NA	760		724	Complete Remission/Response	Lung Adenocarcinoma- Not Otherwise Specified (NOS)	NA	NA	NA	NA	L-Lower					NO		NO	NA		NO	NA	NA			NA	NA	NA	NA	NA
TCGA-55-6985	TCGA-55-6985-01	0	1233	0	1233	0	1233	0	1233	58	FEMALE	WHITE	Stage IB	-21381	Alive	TUMOR FREE	1233	NA		NA	Complete Remission/Response	Lung Adenocarcinoma- Not Otherwise Specified (NOS)	4	NA	2004	50	L-Upper			R0		NO		NO	NA		NO	NA	NA			NA	NA	NA	NA	NA
TCGA-55-6986	TCGA-55-6986-01	0	3261	0	3261	0	3261	0	3261	74	FEMALE	WHITE	Stage IB	NA	Alive	TUMOR FREE	3261	NA		NA	Complete Remission/Response	Lung Bronchioloalveolar Carcinoma Nonmucinous	1	NA	NA	NA	R-Lower					NO		NO	NA		NO	NA	NA			NA	NA	NA	NA	NA
TCGA-55-6987	TCGA-55-6987-01	0	2137	0	2137	0	2137	0	2137	77	MALE	WHITE	Stage IA	-28382	Alive	TUMOR FREE	2137	NA		NA	Complete Remission/Response	Lung Adenocarcinoma- Not Otherwise Specified (NOS)	4	NA	2006	NA	L-Lower					NO		NO	NA		NO	NA	NA			NA	NA	NA	NA	NA
TCGA-55-7227	TCGA-55-7227-01	1	952	1	952	1	255	1	255	77	MALE	WHITE	Stage IIIA	-28458	Dead	WITH TUMOR	NA	952	Locoregional Recurrence	255	Complete Remission/Response	Lung Adenocarcinoma- Not Otherwise Specified (NOS)	3	1953	1993	NA	R-Lower			R0					NA			NA	NA			NA	NA	NA	NA	NA
TCGA-55-7281	TCGA-55-7281-01	0	872	0	872	1	339	1	339	70	FEMALE	WHITE	Stage IA	-25870	Alive	WITH TUMOR	872	NA	Distant Metastasis	339	Complete Remission/Response	Lung Adenocarcinoma- Not Otherwise Specified (NOS)	4	NA	NA	20	R-Middle			R0		NO			NA			NA	NA			NA	NA	NA	NA	NA
TCGA-55-7283	TCGA-55-7283-01	0	609	0	609	NA	NA	0	609	76	FEMALE	WHITE	Stage IIIA	-27946	Alive	WITH TUMOR	609	NA		NA	Partial Remission/Response	Lung Bronchioloalveolar Carcinoma Nonmucinous	3	1950	1961	5	R-Upper		Central Lung			NO		NO	NA		NO	NA	NA		YES	82	NA	105	NA	64
TCGA-55-7284	TCGA-55-7284-01	1	243	1	243	1	231	1	231	74	MALE	WHITE	Stage IIB	-27087	Dead	WITH TUMOR	NA	243	Distant Metastasis	231	Complete Remission/Response	Lung Bronchioloalveolar Carcinoma Nonmucinous	3	NA	NA	NA	R-Lower			R0					NA			NA	NA		YES	74	70	108	102	89
TCGA-55-7570	TCGA-55-7570-01	0	824	0	824	0	824	0	824	60	MALE	BLACK OR AFRICAN AMERICAN	Stage IA	-22218	Alive	TUMOR FREE	824	NA		NA	Complete Remission/Response	Lung Adenocarcinoma- Not Otherwise Specified (NOS)	2	1971	NA	NA	R-Upper			R0					NA			NA	NA			NA	NA	NA	NA	NA
TCGA-55-7573	TCGA-55-7573-01	0	487	0	487	0	487	0	487	72	FEMALE	WHITE	Stage IA	-26302	Alive	TUMOR FREE	487	NA		NA	Complete Remission/Response	Lung Adenocarcinoma- Not Otherwise Specified (NOS)	3	NA	1983	NA	R-Upper		Central Lung			NO		NO	NA		NO	NA	NA		YES	130	134	115	119	51
TCGA-55-7574	TCGA-55-7574-01	1	995	1	995	1	478	1	478	64	FEMALE	WHITE	Stage IB	-23703	Dead	WITH TUMOR	NA	995	Distant Metastasis	478	Complete Remission/Response	Lung Adenocarcinoma- Not Otherwise Specified (NOS)	4	1971	2011	2	R-Upper			R1		NO			NA			NA	NA			NA	NA	NA	NA	NA
TCGA-55-7576	TCGA-55-7576-01	0	670	0	670	0	670	0	670	54	MALE	BLACK OR AFRICAN AMERICAN	Stage IB	-19917	Alive	TUMOR FREE	670	NA		NA	Complete Remission/Response	Lung Adenocarcinoma- Not Otherwise Specified (NOS)	2	1972	NA	NA	R-Upper			R0					NA			NA	NA			NA	NA	NA	NA	NA
TCGA-55-7724	TCGA-55-7724-01	0	705	0	705	0	705	0	705	76	FEMALE	WHITE	Stage IB	-27891	Alive	TUMOR FREE	705	NA		NA	Complete Remission/Response	Lung Adenocarcinoma- Not Otherwise Specified (NOS)	4	1958	2008	50	L-Upper			R0					NA			NA	NA		YES	33	NA	36	NA	49
TCGA-55-7725	TCGA-55-7725-01	0	442	0	442	0	442	0	442	68	FEMALE	WHITE	Stage IA	-24848	Alive	TUMOR FREE	442	NA		NA	Complete Remission/Response	Lung Adenocarcinoma- Not Otherwise Specified (NOS)	3	1963	1994	16	R-Lower		Central Lung	R0		NO		NO	NA		NO	NA	NA		YES	61	64	89	88	NA
TCGA-55-7726	TCGA-55-7726-01	0	652	0	652	0	652	0	652	72	FEMALE	WHITE	Stage IA	-26451	Alive	TUMOR FREE	652	NA		NA	Complete Remission/Response	Lung Adenocarcinoma- Not Otherwise Specified (NOS)	3	1955	1979	30	L-Lower			R0					NA			NA	NA		YES	49	61	55	59	72
TCGA-55-7727	TCGA-55-7727-01	0	119	0	119	0	119	0	119	70	MALE	WHITE	Stage IIIA	-25929	Alive	TUMOR FREE	119	NA		NA	Complete Remission/Response	Lung Adenocarcinoma- Not Otherwise Specified (NOS)	2	NA	NA	NA	L-Upper			R0					NA			NA	NA		YES	74	73	49	48	86
TCGA-55-7728	TCGA-55-7728-01	0	704	0	704	0	704	0	704	64	FEMALE	WHITE	Stage IB	-23505	Alive	TUMOR FREE	704	NA		NA	Complete Remission/Response	Mucinous (Colloid) Carcinoma	4	1980	1996	30	L-Upper			R0		NO		NO	NA		NO	NA	NA		YES	67	74	NA	NA	64
TCGA-55-7815	TCGA-55-7815-01	0	773	0	773	1	466	1	466	76	MALE		Stage IB	-28119	Alive	WITH TUMOR	773	NA	Locoregional Recurrence	466	Complete Remission/Response	Lung Adenocarcinoma- Not Otherwise Specified (NOS)	1	NA	NA	NA	R-Lower			R0					NA			NA	NA		YES	72	76	NA	NA	59
TCGA-55-7816	TCGA-55-7816-01	1	468	1	468	NA	NA	1	468	49	FEMALE	WHITE	Stage IV	-18170	Dead	WITH TUMOR	NA	468		NA	Progressive Disease	Lung Adenocarcinoma- Not Otherwise Specified (NOS)	1	NA	NA	NA	R-Upper								NA			NA	NA		NO	NA	NA	NA	NA	NA
TCGA-55-7903	TCGA-55-7903-01	0	567	0	567	0	567	0	567	64	MALE	WHITE	Stage IA	-23509	Alive	TUMOR FREE	567	NA		NA	Complete Remission/Response	Lung Adenocarcinoma- Not Otherwise Specified (NOS)	2	NA	NA	40	R-Lower			R0		NO		NO	NA		NO	NA	NA		YES	66	NA	63	NA	83
TCGA-55-7907	TCGA-55-7907-01	1	343	1	343	1	294	1	294	77	MALE	WHITE	Stage IIA	-28201	Dead	WITH TUMOR	NA	343	Distant Metastasis	294	Complete Remission/Response	Lung Adenocarcinoma- Not Otherwise Specified (NOS)	3	1954	1994	80	L-Upper			R0					NA			NA	NA		YES	76	87	75	80	75
TCGA-55-7910	TCGA-55-7910-01	0	1040	0	1040	1	1018	1	1018	50	FEMALE	BLACK OR AFRICAN AMERICAN	Stage IIA	-18289	Alive	WITH TUMOR	1040	NA		1018	Complete Remission/Response	Lung Adenocarcinoma- Not Otherwise Specified (NOS)	4	1996	2011	15	L-Lower		Peripheral Lung	R0					NA			NA	NA		YES	86	91	97	91	44
TCGA-55-7911	TCGA-55-7911-01	0	537	0	537	0	537	1	515	70	FEMALE	WHITE	Stage IA	-25746	Alive	TUMOR FREE	537	NA	New Primary Tumor	515	Complete Remission/Response	Lung Adenocarcinoma- Not Otherwise Specified (NOS)	3	1959	1981	96	R-Middle			R0		NO		NO	NA		NO	NA	NA		YES	64	86	NA	NA	NA
TCGA-55-7913	TCGA-55-7913-01	1	561	1	561	1	480	1	480	61	FEMALE	BLACK OR AFRICAN AMERICAN	Stage IA	-22326	Dead	WITH TUMOR	NA	561	Distant Metastasis	480	Complete Remission/Response	Lung Adenocarcinoma- Not Otherwise Specified (NOS)	2	1971	NA	40	L-Lower		Central Lung	R0	NO	YES		YES	NA		YES	NA	NA	FISH		NA	NA	NA	NA	NA
TCGA-55-7914	TCGA-55-7914-01	1	187	1	187	NA	NA	1	187	71	FEMALE	WHITE	Stage IIA	-26105	Dead	WITH TUMOR	NA	187		NA	Progressive Disease	Lung Adenocarcinoma- Not Otherwise Specified (NOS)	2	1990	NA	5	R-Upper		Central Lung	R0	YES	YES	G12C	YES	NA		YES	NA	NA	FISH	YES	73	NA	88	NA	56
TCGA-55-7994	TCGA-55-7994-01	0	603	0	603	0	603	0	603	81	MALE	WHITE	Stage IIB	-29858	Alive	TUMOR FREE	603	NA		NA	Complete Remission/Response	Lung Adenocarcinoma- Not Otherwise Specified (NOS)	2	NA	NA	28	R-Upper			R0		NO		NO	NA		NO	NA	NA			NA	NA	NA	NA	NA			Complete Remission/Response
TCGA-55-7995	TCGA-55-7995-01	0	889	0	889	1	468	1	468	73	FEMALE	WHITE	Stage IA	-26837	Alive	TUMOR FREE	889	NA	Locoregional Recurrence	468	Complete Remission/Response	Lung Adenocarcinoma- Not Otherwise Specified (NOS)	4	NA	2002	60	L-Upper		Peripheral Lung	R0				NO	NA		NO	NA	NA		YES	77	NA	71	NA	51
TCGA-55-8085	TCGA-55-8085-01	0	904	0	904	0	904	0	904	64	MALE	WHITE	Stage IA	-23596	Alive	TUMOR FREE	904	NA		NA	Complete Remission/Response	Lung Papillary Adenocarcinoma	2	NA	NA	NA	L-Lower			R0					NA			NA	NA		YES	35	45	39	46	51			Complete Remission/Response
TCGA-55-8087	TCGA-55-8087-01	0	462	0	462	0	462	0	462	59	FEMALE	WHITE	Stage IB	-21655	Alive	TUMOR FREE	462	NA		NA	Complete Remission/Response	Lung Adenocarcinoma- Not Otherwise Specified (NOS)	1	NA	NA	NA	R-Upper			R0		NO		NO	NA		NO	NA	NA		YES	126	NA	NA	NA	142			Complete Remission/Response
TCGA-55-8089	TCGA-55-8089-01	1	702	0	702	0	702	0	702	56	MALE	WHITE	Stage IA	-20576	Dead	TUMOR FREE	NA	702		NA	Complete Remission/Response	Lung Adenocarcinoma- Not Otherwise Specified (NOS)	2	1973	NA	97	R-Upper		Peripheral Lung	R0	NO	YES		YES	NA		YES	NA	NA		YES	70	NA	85	NA	90
TCGA-55-8090	TCGA-55-8090-01	1	598	1	598	1	548	1	548	80	MALE	WHITE	Stage IA	-29235	Dead	WITH TUMOR	NA	598	Distant Metastasis	548	Complete Remission/Response	Lung Adenocarcinoma- Not Otherwise Specified (NOS)	2	NA	NA	NA	R-Lower			R0					NA			NA	NA		YES	83	6	103	4	58			Complete Remission/Response
TCGA-55-8091	TCGA-55-8091-01	0	600	0	600	0	600	0	600	74	MALE	WHITE	Stage IB	-27385	Alive	TUMOR FREE	600	NA		NA	Complete Remission/Response	Lung Adenocarcinoma- Not Otherwise Specified (NOS)	3	NA	1985	NA	R-Lower			R0		NO		NO	NA		NO	NA	NA		YES	82	NA	79	NA	65			Complete Remission/Response
TCGA-55-8092	TCGA-55-8092-01	1	154	1	154	1	127	1	127	75	MALE	WHITE	Stage IIB	-27597	Dead	WITH TUMOR	NA	154	Locoregional Recurrence	127	Complete Remission/Response	Lung Adenocarcinoma- Not Otherwise Specified (NOS)	4	1972	2012	40	R-Upper			R0					NA			NA	NA		YES	68	19	66	2	19			Complete Remission/Response
TCGA-55-8094	TCGA-55-8094-01	0	541	0	541	NA	NA	0	541	51	MALE	WHITE	Stage IV	-18903	Alive	WITH TUMOR	541	NA		NA	Progressive Disease	Lung Adenocarcinoma- Not Otherwise Specified (NOS)	4	1976	2011	70	L-Upper		Peripheral Lung	R0		NO		YES	NA		YES	NA	NA	FISH		NA	NA	NA	NA	NA
TCGA-55-8096	TCGA-55-8096-01	1	719	1	719	1	566	1	566	67	FEMALE	WHITE	Stage IB	-24684	Dead	WITH TUMOR	NA	719	Distant Metastasis	566	Complete Remission/Response	Lung Adenocarcinoma- Not Otherwise Specified (NOS)	2	1959	NA	104	L-Upper		Central Lung			NO		NO	NA		NO	NA	NA		YES	55	NA	77	NA	NA
TCGA-55-8097	TCGA-55-8097-01	0	476	0	476	0	476	0	476	60	FEMALE	WHITE	Stage IA	-22260	Alive	TUMOR FREE	476	NA		NA	Complete Remission/Response	Lung Adenocarcinoma- Not Otherwise Specified (NOS)	4	1973	2008	35	R-Upper			R0		NO		NO	NA		NO	NA	NA		YES	79	87	NA	NA	74			Complete Remission/Response
TCGA-55-8203	TCGA-55-8203-01	0	547	0	547	0	547	0	547	69	FEMALE	WHITE	Stage IA	-25477	Alive	TUMOR FREE	547	NA		NA	Complete Remission/Response	Lung Adenocarcinoma- Not Otherwise Specified (NOS)	2	NA	NA	50	R-Lower			R0		NO		NO	NA		NO	NA	NA		YES	49	48	52	50	39			Complete Remission/Response
TCGA-55-8204	TCGA-55-8204-01	0	515	0	515	0	515	0	515	87	FEMALE	WHITE	Stage IB	-31818	Alive	TUMOR FREE	515	NA		NA	Complete Remission/Response	Lung Adenocarcinoma- Not Otherwise Specified (NOS)	3	NA	NA	NA	L-Upper			R0					NA			NA	NA		YES	85	NA	88	NA	101
TCGA-55-8205	TCGA-55-8205-01	0	599	0	599	NA	NA	1	495	76	FEMALE	WHITE	Stage IIA	-28063	Alive	WITH TUMOR	599	NA	Distant Metastasis	495	Progressive Disease	Lung Adenocarcinoma- Not Otherwise Specified (NOS)	4	1951	2012	30	R-Lower		Central Lung	R0	NO	YES		YES	NA		NO	NA	NA		YES	42	NA	73	NA	NA
TCGA-55-8206	TCGA-55-8206-01	0	888	0	888	0	888	0	888	56	MALE	WHITE	Stage IA	-20690	Alive	TUMOR FREE	888	NA		NA	Complete Remission/Response	Lung Adenocarcinoma- Not Otherwise Specified (NOS)	1	NA	NA	NA	R-Upper			R0					NA			NA	NA		YES	84	NA	104	NA	98	NO	NO	Complete Remission/Response
TCGA-55-8207	TCGA-55-8207-01	0	977	0	977	0	977	0	977	73	MALE	WHITE	Stage IB	-26897	Alive	TUMOR FREE	977	NA		NA	Complete Remission/Response	Lung Acinar Adenocarcinoma	3	NA	NA	NA	L-Lower			R0					NA			NA	NA		YES	84	83	86	84	48	NO	NO	Complete Remission/Response
TCGA-55-8208	TCGA-55-8208-01	0	674	0	674	1	511	1	511	73	FEMALE	WHITE	Stage IA	-26716	Alive	WITH TUMOR	674	NA	Distant Metastasis	511	Complete Remission/Response	Lung Adenocarcinoma- Not Otherwise Specified (NOS)	2	NA	NA	50	R-Upper		Peripheral Lung	R0					NA			NA	NA		YES	156	151	72	68	50			Complete Remission/Response
TCGA-55-8299	TCGA-55-8299-01	1	469	1	469	1	274	1	274	61	FEMALE	WHITE	Stage IA	-22626	Dead	WITH TUMOR	NA	469	Distant Metastasis	274	Complete Remission/Response	Lung Adenocarcinoma- Not Otherwise Specified (NOS)	4	1971	2012	20	R-Upper			R0					NA			NA	NA		YES	74	NA	75	NA	NA	NO	NO	Complete Remission/Response
TCGA-55-8301	TCGA-55-8301-01	0	534	0	534	1	238	1	238	58	MALE	WHITE	Stage IB	-21535	Alive	WITH TUMOR	534	NA	Locoregional Recurrence	238	Complete Remission/Response	Lung Adenocarcinoma- Not Otherwise Specified (NOS)	2	1962	NA	100	R-Lower			R0					NA			NA	NA			NA	NA	NA	NA	NA	NO	NO	Complete Remission/Response
TCGA-55-8302	TCGA-55-8302-01	0	478	0	478	0	478	0	478	54	MALE	WHITE	Stage IB	-20011	Alive	TUMOR FREE	478	NA		NA	Complete Remission/Response	Lung Adenocarcinoma- Not Otherwise Specified (NOS)	2	1965	NA	59	R-Lower			R0					NA			NA	NA			NA	NA	NA	NA	NA	NO	NO	Complete Remission/Response
TCGA-55-8505	TCGA-55-8505-01	0	440	0	440	0	440	0	440	62	MALE	WHITE	Stage IIIA	-22676	Alive	TUMOR FREE	440	NA		NA	Complete Remission/Response	Lung Adenocarcinoma- Not Otherwise Specified (NOS)	1	NA	NA	NA	R-Lower			R0					NA			NA	NA			NA	NA	NA	NA	NA			Complete Remission/Response
TCGA-55-8507	TCGA-55-8507-01	0	418	0	418	0	418	0	418	53	MALE	WHITE	Stage IA	-19390	Alive	TUMOR FREE	418	NA		NA	Complete Remission/Response	Lung Adenocarcinoma- Not Otherwise Specified (NOS)	2	1972	NA	120	R-Upper		Peripheral Lung	R0					NA			NA	NA			NA	NA	NA	NA	NA	NO	NO	Complete Remission/Response
TCGA-55-8508	TCGA-55-8508-01	0	617	0	617	0	617	0	617	60	FEMALE	BLACK OR AFRICAN AMERICAN	Stage IIA	-22159	Alive	TUMOR FREE	617	NA		NA	Complete Remission/Response	Mucinous (Colloid) Carcinoma	2	NA	NA	NA	R-Upper		Central Lung	R0					NA			NA	NA			NA	NA	NA	NA	NA	NO	YES	Complete Remission/Response
TCGA-55-8510	TCGA-55-8510-01	0	539	0	539	0	539	0	539	55	FEMALE	WHITE	Stage IB	-20410	Alive	TUMOR FREE	539	NA		NA	Complete Remission/Response	Lung Adenocarcinoma- Not Otherwise Specified (NOS)	2	NA	NA	NA	R-Lower			R0					NA			NA	NA		YES	70	70	98	90	54	NO	NO	Complete Remission/Response
TCGA-55-8511	TCGA-55-8511-01	0	552	0	552	1	460	1	460	73	FEMALE	WHITE	Stage IB	-26986	Alive	WITH TUMOR	552	NA		460	Complete Remission/Response	Lung Adenocarcinoma- Not Otherwise Specified (NOS)	2	1953	NA	58	R-Upper			R0					NA			NA	NA		YES	53	NA	82	NA	31	NO	NO	Complete Remission/Response
TCGA-55-8512	TCGA-55-8512-01	1	607	1	607	NA	NA	1	607	41	MALE	WHITE	Stage IV	-15266	Dead	WITH TUMOR	NA	607		NA	Progressive Disease	Lung Bronchioloalveolar Carcinoma Nonmucinous	2	1989	NA	19	R-Lower			R0					NA			NA	NA		NO	NA	NA	NA	NA	NA
TCGA-55-8513	TCGA-55-8513-01	0	791	0	791	1	317	1	317	77	FEMALE	WHITE	Stage IIB	-28284	Alive	WITH TUMOR	791	NA	Distant Metastasis	317	Complete Remission/Response	Mucinous (Colloid) Carcinoma	1	NA	NA	NA	L-Lower			R0				YES	NA		YES	NA	NA		YES	87	NA	108	NA	65	NO	NO	Complete Remission/Response
TCGA-55-8514	TCGA-55-8514-01	0	520	0	520	0	520	0	520	70	FEMALE	BLACK OR AFRICAN AMERICAN	Stage IB	-25608	Alive	TUMOR FREE	520	NA		NA	Complete Remission/Response	Lung Adenocarcinoma- Not Otherwise Specified (NOS)	4	1971	2011	20	R-Upper			R0					NA			NA	NA		YES	85	NA	114	NA	90	NO	NO	Complete Remission/Response
TCGA-55-8614	TCGA-55-8614-01	0	536	0	536	0	536	0	536	76	MALE	WHITE	Stage IB	-27924	Alive	TUMOR FREE	536	NA		NA	Complete Remission/Response	Lung Adenocarcinoma- Not Otherwise Specified (NOS)	3	NA	1995	40	L-Upper			R0					NA			NA	NA		YES	94	NA	NA	NA	113	NO	NO	Complete Remission/Response
TCGA-55-8615	TCGA-55-8615-01	0	446	0	446	1	224	1	224	67	MALE	WHITE	Stage IIIA	-24786	Alive	WITH TUMOR	446	NA	Distant Metastasis	224	Complete Remission/Response	Lung Adenocarcinoma- Not Otherwise Specified (NOS)	2	1966	NA	67	R-Middle			R0					NA			NA	NA		YES	88	NA	NA	NA	83	NO	YES	Complete Remission/Response
TCGA-55-8616	TCGA-55-8616-01	0	48	0	48	NA	NA	0	48	58	FEMALE	WHITE	Stage IB	-21225	Alive	TUMOR FREE	48	NA		NA		Lung Adenocarcinoma- Not Otherwise Specified (NOS)	4	NA	1999	NA	R-Upper			R0					NA			NA	NA			NA	NA	NA	NA	NA
TCGA-55-8619	TCGA-55-8619-01	0	416	0	416	0	416	0	416	72	FEMALE	WHITE	Stage IIB	-26616	Alive	TUMOR FREE	416	NA		NA	Complete Remission/Response	Mucinous (Colloid) Carcinoma	1	NA	NA	NA	R-Lower			R0					NA			NA	NA			NA	NA	NA	NA	NA	NO	NO	Complete Remission/Response
TCGA-55-8620	TCGA-55-8620-01	1	375	1	375	NA	NA	1	375	60	MALE	WHITE	Stage IV	-22091	Dead	WITH TUMOR	NA	375		NA	Progressive Disease	Lung Adenocarcinoma- Not Otherwise Specified (NOS)	4	1965	2012	154	L-Upper		Central Lung	R0		NO		NO	NA		NO	NA	NA		YES	76	NA	73	NA	64	YES	NO	Progressive Disease
TCGA-55-8621	TCGA-55-8621-01	0	515	0	515	0	515	0	515	75	FEMALE	WHITE	Stage IA	-27485	Alive	TUMOR FREE	515	NA		NA	Complete Remission/Response	Lung Adenocarcinoma- Not Otherwise Specified (NOS)	4	1980	2010	30	L-Lower			R0					NA			NA	NA		YES	105	105	110	112	NA	NO	NO	Complete Remission/Response
TCGA-55-A48X	TCGA-55-A48X-01	0	689	0	689	0	689	1	615	63	FEMALE	WHITE	Stage IIA	-23341	Alive	TUMOR FREE	689	NA	New Primary Tumor	615	Complete Remission/Response	Lung Adenocarcinoma- Not Otherwise Specified (NOS)	4	1963	1999	36	L-Lower			R0					NA			NA	NA		YES	57	NA	NA	NA	79
TCGA-55-A48Y	TCGA-55-A48Y-01	0	630	0	630	0	630	0	630	69	MALE	WHITE	Stage IIA	-25384	Alive	TUMOR FREE	630	NA		NA	Complete Remission/Response	Lung Adenocarcinoma- Not Otherwise Specified (NOS)	2	1962	NA	50	L-Lower			R0					NA			NA	NA		YES	38	NA	NA	NA	42
TCGA-55-A48Z	TCGA-55-A48Z-01	0	651	0	651	NA	NA	1	536	60	FEMALE	WHITE	Stage IIIB	-22056	Alive	WITH TUMOR	651	NA	Distant Metastasis	536	Stable Disease	Lung Adenocarcinoma Mixed Subtype	4	1972	2012	40	R-Upper		Central Lung	R0	NO	YES		YES	NA	Other	YES	NA	NA	FISH	YES	87	NA	85	NA	110
TCGA-55-A490	TCGA-55-A490-01	1	99	0	99	NA	NA	0	99	78	MALE	WHITE	Stage IIA	-28728	Dead	TUMOR FREE	NA	99		NA		Lung Adenocarcinoma- Not Otherwise Specified (NOS)	3	1951	1985	34	R-Upper		Peripheral Lung	R0	YES	YES	G12C	YES	NA		YES	NA	NA	FISH	YES	56	NA	60	NA	40
TCGA-55-A491	TCGA-55-A491-01	0	626	0	626	0	626	0	626	81	FEMALE	WHITE	Stage IA	-29593	Alive	TUMOR FREE	626	NA		NA	Complete Remission/Response	Lung Adenocarcinoma- Not Otherwise Specified (NOS)	3	1952	1982	45	L-Lower			R0		NO		NO	NA		NO	NA	NA		YES	64	68	72	73	68
TCGA-55-A492	TCGA-55-A492-01	0	596	0	596	0	596	0	596	70	FEMALE	WHITE	Stage IA	-25719	Alive	TUMOR FREE	596	NA		NA	Complete Remission/Response	Lung Adenocarcinoma- Not Otherwise Specified (NOS)	3	1962	1995	35	R-Upper			R0		NO		NO	NA		NO	NA	NA		YES	95	92	NA	NA	52
TCGA-55-A494	TCGA-55-A494-01	0	481	0	481	0	481	0	481	61	FEMALE	WHITE	Stage IB	-22540	Alive	TUMOR FREE	481	NA		NA	Complete Remission/Response	Lung Adenocarcinoma- Not Otherwise Specified (NOS)	3	1967	1980	7	R-Lower		Peripheral Lung	R0	YES	YES	G12D	YES	NA		YES	NA	NA	FISH	YES	77	NA	95	NA	76
TCGA-55-A4DF	TCGA-55-A4DF-01	1	614	1	614	1	515	1	515	88	MALE	WHITE	Stage IA	-32432	Dead	WITH TUMOR	NA	614	Distant Metastasis	515	Complete Remission/Response	Lung Adenocarcinoma- Not Otherwise Specified (NOS)	3	NA	1984	60	R-Lower			R0					NA			NA	NA		YES	47	58	NA	NA	82	NO	NO	Complete Remission/Response
TCGA-55-A4DG	TCGA-55-A4DG-01	0	608	0	608	0	608	0	608	71	MALE	WHITE	Stage IA	-26044	Alive	TUMOR FREE	608	NA		NA	Complete Remission/Response	Lung Adenocarcinoma- Not Otherwise Specified (NOS)	4	NA	2012	100	R-Upper			R0					NA			NA	NA		YES	NA	NA	73	NA	61	NO	NO	Complete Remission/Response
TCGA-55-A57B	TCGA-55-A57B-01	0	546	0	546	0	546	0	546	80	FEMALE	BLACK OR AFRICAN AMERICAN	Stage IA	-29452	Alive	TUMOR FREE	546	NA		NA	Complete Remission/Response	Lung Adenocarcinoma Mixed Subtype	1	NA	NA	NA	L-Upper		Peripheral Lung	R0		NO		NO	NA		NO	NA	NA		YES	114	NA	99	NA	77
TCGA-62-8394	TCGA-62-8394-01	1	139	0	139	0	139	0	139	65	FEMALE	WHITE	Stage IIIB	-23758	Dead	TUMOR FREE	NA	139		NA	Complete Remission/Response	Lung Adenocarcinoma Mixed Subtype	1	NA	NA	NA	L-Lower		Central Lung	R0		NO		NO	NA		NO	NA	NA		YES	115	NA	74	NA	NA	NO	YES	Complete Remission/Response
TCGA-62-8395	TCGA-62-8395-01	0	1216	0	1216	1	395	1	395	80	FEMALE	WHITE	Stage IIB	-29311	Alive	WITH TUMOR	1216	NA	Locoregional Recurrence	395	Complete Remission/Response	Lung Adenocarcinoma Mixed Subtype	1	NA	NA	NA	R-Upper		Central Lung	R0		NO		YES	NA		NO	NA	NA		YES	130	NA	86	NA	NA	NO	NO	Complete Remission/Response
TCGA-62-8397	TCGA-62-8397-01	0	1289	0	1289	0	1289	0	1289	70	FEMALE	WHITE	Stage IIB	-25728	Alive	TUMOR FREE	1289	NA		NA	Complete Remission/Response	Lung Adenocarcinoma Mixed Subtype	1	NA	NA	NA	R-Lower		Peripheral Lung	R0		NO		NO	NA		NO	NA	NA		YES	86	NA	64	NA	NA	NO	NO	Complete Remission/Response
TCGA-62-8398	TCGA-62-8398-01	1	444	0	444	0	444	0	444	55	MALE	WHITE	Stage IIIA	-20197	Dead	TUMOR FREE	NA	444		NA	Complete Remission/Response	Lung Adenocarcinoma Mixed Subtype	4	1970	1999	20	R-Lower		Central Lung	R0		NO		NO	NA		NO	NA	NA		YES	64	NA	72	NA	NA	NO	YES	Complete Remission/Response
TCGA-62-8399	TCGA-62-8399-01	0	2696	0	2696	0	2696	0	2696	62	MALE	WHITE	Stage IIIA	-22952	Alive	TUMOR FREE	2696	NA		NA	Complete Remission/Response	Lung Papillary Adenocarcinoma	4	NA	NA	70	L-Upper		Peripheral Lung	R0		NO		NO	NA		NO	NA	NA		YES	32	NA	48	NA	NA	NO	NO	Complete Remission/Response
TCGA-62-8402	TCGA-62-8402-01	1	1498	1	1498	1	772	1	772	73	FEMALE	WHITE	Stage IIIA	-26934	Dead	WITH TUMOR	NA	1498	Distant Metastasis	772	Complete Remission/Response	Lung Adenocarcinoma Mixed Subtype	1	NA	NA	NA	R-Upper		Peripheral Lung	R0		NO		YES	NA	Exon 19 Deletion	NO	NA	NA		YES	134	NA	80	NA	NA	YES		Complete Remission/Response
TCGA-62-A46O	TCGA-62-A46O-01	1	1454	1	1454	1	943	1	943	65	FEMALE	WHITE	Stage IB	-24050	Dead	WITH TUMOR	NA	1454	Locoregional Recurrence|Distant Metastasis	943	Complete Remission/Response	Lung Adenocarcinoma- Not Otherwise Specified (NOS)	2	NA	NA	48	R-Lower		Central Lung	R0		NO		NO	NA		NO	NA	NA		YES	106	NA	65	NA	NA	NO	NO	Complete Remission/Response
TCGA-62-A46P	TCGA-62-A46P-01	1	594	0	594	1	267	1	267	65	MALE	WHITE	Stage IB	-23993	Dead	TUMOR FREE	NA	594	Distant Metastasis	267	Complete Remission/Response	Lung Adenocarcinoma Mixed Subtype	4	NA	NA	40	L-Upper		Central Lung	R0		NO		NO	NA		NO	NA	NA		YES	78	NA	66	NA	NA	NO	NO	Complete Remission/Response
TCGA-62-A46R	TCGA-62-A46R-01	1	1725	0	1725	0	1725	0	1725	54	FEMALE	WHITE	Stage IB	-20063	Dead	TUMOR FREE	NA	1725		NA	Complete Remission/Response	Lung Adenocarcinoma Mixed Subtype	4	NA	NA	25	L-Lower		Central Lung	R0		NO		NO	NA		NO	NA	NA		YES	74	NA	73	NA	NA	NO	NO	Complete Remission/Response
TCGA-62-A46S	TCGA-62-A46S-01	1	1653	1	1653	1	527	1	527	73	MALE	WHITE	Stage IB	-26825	Dead	WITH TUMOR	NA	1653	Locoregional Recurrence|Distant Metastasis	527	Complete Remission/Response	Lung Papillary Adenocarcinoma	4	NA	NA	40	L-Upper		Peripheral Lung	R0		NO		NO	NA		NO	NA	NA		YES	72	NA	66	NA	NA	NO	YES	Complete Remission/Response
TCGA-62-A46U	TCGA-62-A46U-01	0	2067	0	2067	0	2067	0	2067	71	FEMALE	WHITE	Stage IIB	-25998	Alive	TUMOR FREE	2067	NA		NA	Complete Remission/Response	Lung Adenocarcinoma Mixed Subtype	1	NA	NA	NA	R-Lower		Central Lung	R0		NO		NO	NA		NO	NA	NA		YES	131	NA	81	NA	NA	NO	YES	Complete Remission/Response
TCGA-62-A46V	TCGA-62-A46V-01	0	2199	0	2199	0	2199	0	2199	78	FEMALE	WHITE	Stage IB	-28495	Alive	TUMOR FREE	2199	NA		NA	Complete Remission/Response	Lung Adenocarcinoma Mixed Subtype	3	NA	NA	NA	L-Lower		Peripheral Lung	R0		NO		NO	NA		NO	NA	NA		YES	100	NA	51	NA	NA	NO	NO	Complete Remission/Response
TCGA-62-A46Y	TCGA-62-A46Y-01	1	414	1	414	1	314	1	314	70	FEMALE	WHITE	Stage IIIA	-25905	Dead	WITH TUMOR	NA	414	Distant Metastasis	314	Complete Remission/Response	Lung Adenocarcinoma Mixed Subtype	1	NA	NA	NA	R-Lower		Peripheral Lung	R0		NO		NO	NA		NO	NA	NA		YES	88	NA	84	NA	NA	YES	YES	Complete Remission/Response
TCGA-62-A470	TCGA-62-A470-01	1	1194	1	1194	1	539	1	539	84	MALE	WHITE	Stage IB	-30689	Dead	WITH TUMOR	NA	1194	Locoregional Recurrence	539	Complete Remission/Response	Lung Acinar Adenocarcinoma	3	NA	NA	30	R-Upper		Central Lung	R0		NO		NO	NA		NO	NA	NA		YES	111	NA	74	NA	NA	NO	NO	Complete Remission/Response
TCGA-62-A471	TCGA-62-A471-01	0	1246	0	1246	0	1246	0	1246	64	MALE	WHITE	Stage IIB	-23689	Alive	TUMOR FREE	1246	NA		NA	Complete Remission/Response	Lung Adenocarcinoma- Not Otherwise Specified (NOS)	4	NA	2006	30	L-Upper		Peripheral Lung	R0		NO		NO	NA		NO	NA	NA		YES	104	NA	75	NA	NA	NO	YES	Complete Remission/Response
TCGA-62-A472	TCGA-62-A472-01	0	910	0	910	1	290	1	290	70	MALE	WHITE	Stage IIB	-25893	Alive	WITH TUMOR	910	NA	Locoregional Recurrence	290	Complete Remission/Response	Lung Adenocarcinoma- Not Otherwise Specified (NOS)	2	NA	NA	60	R-Lower		Central Lung	R0		NO		NO	NA		NO	NA	NA		YES	87	NA	70	NA	NA	NO	NO	Complete Remission/Response
TCGA-64-1676	TCGA-64-1676-01	0	1728	0	1728	0	1728	0	1728	58	MALE	WHITE	Stage IA	-21428	Alive	TUMOR FREE	1728	NA		NA	Complete Remission/Response	Lung Adenocarcinoma- Not Otherwise Specified (NOS)	2	NA	NA	60	R-Lower		Central Lung	R0					NA			NA	NA			NA	NA	NA	NA	NA
TCGA-64-1677	TCGA-64-1677-01	1	628	NA	628	NA	NA	1	360	77	FEMALE	WHITE	Stage IIIA	-28482	Dead		NA	628		360		Lung Adenocarcinoma- Not Otherwise Specified (NOS)	2	1955	NA	50	R-Lower			R0					NA			NA	NA			NA	NA	NA	NA	NA
TCGA-64-1678	TCGA-64-1678-01	0	1189	0	1189	0	1189	0	1189	70	FEMALE	WHITE	[Discrepancy]	-25931	Alive	TUMOR FREE	1189	NA		NA	Complete Remission/Response	Lung Adenocarcinoma- Not Otherwise Specified (NOS)	3	1970	1990	20	R-Middle			R0					NA			NA	NA			NA	NA	NA	NA	NA
TCGA-64-1679	TCGA-64-1679-01	0	2488	0	2488	0	2488	0	2488	58	FEMALE	WHITE	Stage IIIA	-21310	Alive	TUMOR FREE	2488	NA		NA	Complete Remission/Response	Lung Adenocarcinoma- Not Otherwise Specified (NOS)	2	NA	NA	40	R-Upper			R0		NO			NA			NA	NA		YES	NA	NA	NA	NA	NA
TCGA-64-1680	TCGA-64-1680-01	0	1126	0	1126	NA	NA	0	1126	63	MALE	WHITE	Stage IV	-23267	Alive	TUMOR FREE	1126	NA		NA	Complete Remission/Response	Lung Adenocarcinoma Mixed Subtype	3	1962	1982	50	R-Middle			R0					NA			NA	NA			NA	NA	NA	NA	NA
TCGA-64-1681	TCGA-64-1681-01	1	1167	NA	1167	NA	NA	1	439	61	FEMALE	WHITE	Stage IA	-22525	Dead		NA	1167		439		Lung Adenocarcinoma- Not Otherwise Specified (NOS)	3	1968	1988	NA	R-Upper			R0	NO	YES		YES	NA	Exon 19 Deletion		NA	NA			NA	NA	NA	NA	NA
TCGA-64-5774	TCGA-64-5774-01	0	2676	0	2676	1	246	1	246	60	MALE	WHITE	Stage IB	-22059	Alive	TUMOR FREE	2676	NA		246	Complete Remission/Response	Lung Adenocarcinoma- Not Otherwise Specified (NOS)	4	1959	2004	45			Central Lung	R0					NA			NA	NA		YES	72	NA	71	NA	95
TCGA-64-5775	TCGA-64-5775-01	1	62	1	62	NA	NA	1	62	71	MALE	WHITE	Stage IIIA	-26058	Dead	WITH TUMOR	NA	62		NA	Progressive Disease	Lung Adenocarcinoma- Not Otherwise Specified (NOS)	2	1950	NA	110	L-Upper			R0					NA			NA	NA			NA	NA	NA	NA	NA
TCGA-64-5778	TCGA-64-5778-01	0	1305	0	1305	1	962	1	962	60	MALE	WHITE	Stage IB	-21927	Alive	WITH TUMOR	1305	NA	Distant Metastasis	962	Complete Remission/Response	Lung Bronchioloalveolar Carcinoma Nonmucinous	4	1966	2000	68	R-Upper		Central Lung	R0					NA			NA	NA		YES	NA	NA	NA	NA	NA
TCGA-64-5779	TCGA-64-5779-01	0	864	0	864	NA	NA	1	795	61	MALE	WHITE	Stage IIIA	-22305	Alive	TUMOR FREE	864	NA	Distant Metastasis	795	Stable Disease	Lung Acinar Adenocarcinoma	4	1969	2009	40	L-Lower		Central Lung	R0					NA			NA	NA		YES	100	NA	94	NA	100
TCGA-64-5781	TCGA-64-5781-01	0	1559	0	1559	NA	NA	1	96	55	FEMALE	WHITE	Stage IB	-20219	Alive	TUMOR FREE	1559	NA		96	Progressive Disease	Lung Adenocarcinoma Mixed Subtype	4	1982	2007	25	R-Upper		Central Lung	R0					NA			NA	NA		YES	77	NA	61	NA	73
TCGA-64-5815	TCGA-64-5815-01	0	866	0	866	0	866	0	866	74	MALE	WHITE	Stage IIB	-27280	Alive	TUMOR FREE	866	NA		NA	Complete Remission/Response	Lung Adenocarcinoma Mixed Subtype	3	NA	1985	30	R-Upper		Central Lung	R0		YES		YES	NA			NA	NA		YES	89	NA	76	NA	87
TCGA-67-3770	TCGA-67-3770-01	0	610	0	610	NA	NA	0	610	70	FEMALE	WHITE	Stage IA	-25658	Alive	TUMOR FREE	610	NA		NA		Lung Adenocarcinoma- Not Otherwise Specified (NOS)	3	NA	NA	NA	R-Upper		Central Lung	R0		NO		NO	NA		NO	NA	NA			NA	NA	NA	NA	NA
TCGA-67-3771	TCGA-67-3771-01	0	610	0	610	NA	NA	0	610	77	FEMALE	BLACK OR AFRICAN AMERICAN	Stage IA	-28406	Alive	TUMOR FREE	610	NA		NA		Lung Adenocarcinoma- Not Otherwise Specified (NOS)	4	NA	NA	NA	L-Upper		Central Lung	R0		NO		NO	NA		NO	NA	NA			NA	NA	NA	NA	NA
TCGA-67-3772	TCGA-67-3772-01	0	573	0	573	NA	NA	0	573	82	FEMALE	WHITE	Stage IB	-29989	Alive	TUMOR FREE	573	NA		NA		Lung Adenocarcinoma- Not Otherwise Specified (NOS)	1	NA	NA	NA	R-Upper					NO		NO	NA		NO	NA	NA			NA	NA	NA	NA	NA
TCGA-67-3773	TCGA-67-3773-01	0	427	0	427	NA	NA	0	427	84	FEMALE	WHITE	Stage IB	-30706	Alive	TUMOR FREE	427	NA		NA		Lung Adenocarcinoma- Not Otherwise Specified (NOS)	3	NA	NA	NA	L-Lower		Central Lung	R0		NO		NO	NA		NO	NA	NA			NA	NA	NA	NA	NA
TCGA-67-3774	TCGA-67-3774-01	0	385	0	385	NA	NA	0	385	73	FEMALE	WHITE	Stage IB	-26704	Alive	TUMOR FREE	385	NA		NA		Lung Adenocarcinoma- Not Otherwise Specified (NOS)	3	NA	NA	NA	L-Lower			RX		NO		NO	NA		NO	NA	NA			NA	NA	NA	NA	NA
TCGA-67-4679	TCGA-67-4679-01	0	448	0	448	NA	NA	0	448	69	MALE	WHITE	[Discrepancy]	-25202	Alive	TUMOR FREE	448	NA		NA		Lung Adenocarcinoma- Not Otherwise Specified (NOS)	4	NA	NA	NA	R-Lower		Central Lung	R0		NO		NO	NA		NO	NA	NA			NA	NA	NA	NA	NA
TCGA-67-6215	TCGA-67-6215-01	0	174	0	174	0	174	0	174	52	FEMALE	WHITE	Stage IB	-19310	Alive	TUMOR FREE	174	NA		NA	Complete Remission/Response	Lung Adenocarcinoma- Not Otherwise Specified (NOS)	1	NA	NA	NA	R-Lower		Central Lung	R0		NO		NO	NA		NO	NA	NA			NA	NA	NA	NA	NA
TCGA-67-6216	TCGA-67-6216-01	0	141	0	141	0	141	0	141	57	FEMALE	WHITE	Stage IA	-20967	Alive	TUMOR FREE	141	NA		NA	Complete Remission/Response	Lung Adenocarcinoma- Not Otherwise Specified (NOS)	1	NA	NA	NA	R-Middle		Central Lung	R0		NO		NO	NA		NO	NA	NA			NA	NA	NA	NA	NA
TCGA-67-6217	TCGA-67-6217-01	0	422	0	422	NA	NA	1	296	73	FEMALE	WHITE	Stage IIA	-26920	Alive	WITH TUMOR	422	NA		296	Progressive Disease	Lung Adenocarcinoma- Not Otherwise Specified (NOS)	3	NA	1965	NA	L-Upper		Central Lung	R0	NO	YES		YES	NA	L858R	YES	NA	NA	RT-PCR		NA	NA	NA	NA	NA
TCGA-69-7760	TCGA-69-7760-01	0	202	0	202	NA	NA	0	202	73	MALE	WHITE	Stage IIB	-26777	Alive	TUMOR FREE	202	NA		NA		Lung Adenocarcinoma Mixed Subtype	1	NA	NA	NA	R-Lower		Peripheral Lung			NO		YES	NA		NO	NA	NA		YES	83	NA	91	NA	125
TCGA-69-7761	TCGA-69-7761-01	0	186	0	186	NA	NA	0	186	84	MALE	WHITE	Stage IB	-31041	Alive	TUMOR FREE	186	NA		NA		Lung Acinar Adenocarcinoma	3	1955	1975	20	L-Lower		Peripheral Lung					YES	NA	Other		NA	NA		YES	98	NA	91	NA	80
TCGA-69-7763	TCGA-69-7763-01	0	690	0	690	NA	NA	0	690	69	MALE	WHITE	Stage IA	-25316	Alive		690	NA		NA		Lung Adenocarcinoma Mixed Subtype	4	1959	2004	7.5	R-Middle		Peripheral Lung			NO		NO	NA		NO	NA	NA		YES	89	NA	93	NA	72
TCGA-69-7764	TCGA-69-7764-01	0	414	0	414	NA	NA	0	414	75	MALE	WHITE	Stage IA	-27693	Alive	TUMOR FREE	414	NA		NA		Lung Adenocarcinoma Mixed Subtype	3	1977	1991	30	R-Upper		Peripheral Lung			NO		YES	NA		NO	NA	NA		YES	106	NA	94	NA	NA
TCGA-69-7765	TCGA-69-7765-01	0	165	0	165	NA	NA	0	165	56	MALE	BLACK OR AFRICAN AMERICAN	[Discrepancy]	-20625	Alive		165	NA		NA		Lung Adenocarcinoma Mixed Subtype	4	1981	2011	NA	R-Upper		Peripheral Lung			NO		NO	NA	Other	NO	NA	NA		YES	84	NA	86	NA	45
TCGA-69-7973	TCGA-69-7973-01	0	230	0	230	0	230	0	230	42	FEMALE	WHITE	Stage IB	-15355	Alive	TUMOR FREE	230	NA		NA	Complete Remission/Response	Lung Adenocarcinoma Mixed Subtype	4	NA	2011	25	R-Middle		Central Lung					YES	NA			NA	NA		NO	NA	NA	NA	NA	NA
TCGA-69-7974	TCGA-69-7974-01	0	184	0	184	NA	NA	0	184	54	FEMALE	WHITE	Stage IIIA	-20021	Alive	WITH TUMOR	184	NA		NA	Progressive Disease	Lung Adenocarcinoma Mixed Subtype	4	1981	2011	30	L-Upper		Peripheral Lung					YES	NA	Other		NA	NA		YES	47	NA	58	NA	NA
TCGA-69-7978	TCGA-69-7978-01	0	134	0	134	NA	NA	0	134	59	MALE	WHITE	Stage IIB	-21785	Alive	[Discrepancy]	134	NA		NA	[Unknown]	Lung Adenocarcinoma Mixed Subtype	2	NA	NA	80	R-Upper		Peripheral Lung					YES	NA	Other		NA	NA		YES	67	75	88	91	NA
TCGA-69-7979	TCGA-69-7979-01	0	408	0	408	NA	NA	0	408	71	FEMALE	WHITE	Stage IB	-26180	Alive		408	NA		NA	Stable Disease	Lung Acinar Adenocarcinoma	2	1955	NA	28	R-Upper					NO		NO	NA		NO	NA	NA		YES	59	64	70	71	NA
TCGA-69-7980	TCGA-69-7980-01	0	411	0	411	0	411	0	411	70	FEMALE	WHITE	Stage I	-25583	Alive	TUMOR FREE	411	NA		NA	Complete Remission/Response	Lung Adenocarcinoma- Not Otherwise Specified (NOS)	4	NA	2001	80	R-Upper					NO		YES	NA	Other	NO	NA	NA		YES	92	NA	86	NA	71
TCGA-69-8253	TCGA-69-8253-01	0	426	0	426	0	426	0	426	59	FEMALE	BLACK OR AFRICAN AMERICAN	Stage IIA	-21771	Alive	TUMOR FREE	426	NA		NA	Complete Remission/Response	Lung Adenocarcinoma Mixed Subtype	4	1972	2011	7.8	R-Lower					NO		NO	NA		NO	NA	NA		YES	87	NA	NA	NA	NA	NO	YES
TCGA-69-8254	TCGA-69-8254-01	0	409	0	409	0	409	0	409	85	MALE	WHITE		-31134	Alive	TUMOR FREE	409	NA		NA	Complete Remission/Response	Lung Adenocarcinoma Mixed Subtype	3	NA	1989	40	R-Lower					NO		YES	NA	Other	NO	NA	NA		YES	62	NA	NA	NA	NA	NO	NO	Complete Remission/Response
TCGA-69-8255	TCGA-69-8255-01	0	129	0	129	NA	NA	0	129	71	MALE	WHITE	Stage IA	-26289	Alive		129	NA		NA	[Unknown]	Lung Solid Pattern Predominant Adenocarcinoma	2	1971	NA	40	R-Upper					NO		YES	NA	Other	NO	NA	NA		YES	57	60	NA	NA	60	NO	NO
TCGA-69-8453	TCGA-69-8453-01	0	813	0	813	NA	NA	1	344	77	MALE	WHITE	Stage IIB	-28413	Alive	WITH TUMOR	813	NA	Locoregional Recurrence	344	Stable Disease	Mucinous (Colloid) Carcinoma	3	NA	1974	12	R-Lower		Peripheral Lung						NA			NA	NA		YES	85	85	86	87	52	NO	YES
TCGA-69-A59K	TCGA-69-A59K-01	0	591	0	591	NA	NA	0	591	60	FEMALE	BLACK OR AFRICAN AMERICAN	Stage IIB	-22093	Alive	TUMOR FREE	591	NA		NA	Stable Disease	Lung Adenocarcinoma Mixed Subtype	4	1999	2012	25	R-Upper							YES	NA		NO	NA	NA		YES	118	120	NA	NA	75	NO	YES	Stable Disease
TCGA-71-6725	TCGA-71-6725-01	0	256	0	256	NA	NA	1	164	48	FEMALE	ASIAN	Stage IB	-17793	Alive	WITH TUMOR	256	NA	Locoregional Recurrence	164	Progressive Disease	Lung Papillary Adenocarcinoma	2	NA	NA	NA	R-Upper			RX					NA			NA	NA			NA	NA	NA	NA	NA
TCGA-71-8520	TCGA-71-8520-01	1	210	1	210	1	179	1	179	60	FEMALE	ASIAN	Stage IB	-21921	Dead	WITH TUMOR	NA	210	Locoregional Recurrence	179	Complete Remission/Response	Lung Adenocarcinoma- Not Otherwise Specified (NOS)	1	NA	NA	NA	L-Upper			R0	NO	YES			NA			NA	NA		NO	NA	NA	NA	NA	NA	NO	NO	Complete Remission/Response
TCGA-73-4658	TCGA-73-4658-01	1	1600	0	1600	0	1600	0	1600	80	FEMALE	WHITE	Stage IB	-29508	Dead	TUMOR FREE	1600	1600		NA	Complete Remission/Response	Lung Adenocarcinoma- Not Otherwise Specified (NOS)	3	NA	NA	25	L-Lower		Central Lung	R0		NO		NO	NA			NA	NA			NA	NA	NA	NA	NA
TCGA-73-4659	TCGA-73-4659-01	1	711	1	711	NA	NA	1	35	66	MALE	WHITE	Stage IIIA	-24253	Dead	WITH TUMOR	711	711		35	Progressive Disease	Lung Adenocarcinoma- Not Otherwise Specified (NOS)	3	1974	1986	12	R-Upper		Central Lung	R0		NO		NO	NA		NO	NA	NA			NA	NA	NA	NA	NA
TCGA-73-4662	TCGA-73-4662-01	0	2515	0	2515	1	21	1	21	65	FEMALE	WHITE	Stage IA	-23762	Alive	TUMOR FREE	2515	NA		21	Complete Remission/Response	Lung Adenocarcinoma- Not Otherwise Specified (NOS)	3	1955	1972	10	L-Upper		Peripheral Lung	R0		NO		NO	NA		NO	NA	NA		YES	111	NA	115	NA	116
TCGA-73-4666	TCGA-73-4666-01	0	800	0	800	NA	NA	0	800	52	FEMALE	WHITE	Stage IV	-19074	Alive	TUMOR FREE	800	NA		NA	Complete Remission/Response	Lung Adenocarcinoma- Not Otherwise Specified (NOS)	4	1982	2002	10	R-Upper		Central Lung	R0		NO		NO	NA		NO	NA	NA			NA	NA	NA	NA	NA
TCGA-73-4668	TCGA-73-4668-01	0	467	0	467	1	236	1	236	66	FEMALE	AMERICAN INDIAN OR ALASKA NATIVE	Stage IIB	-24255	Alive	WITH TUMOR	467	NA		236	Complete Remission/Response	Lung Micropapillary Adenocarcinoma	4	1968	2005	55	L-Upper		Peripheral Lung	R0		NO		NO	NA		NO	NA	NA			NA	NA	NA	NA	NA
TCGA-73-4670	TCGA-73-4670-01	0	131	0	131	NA	NA	0	131	69	FEMALE	WHITE	Stage IV	-25526	Alive	WITH TUMOR	131	NA		NA	Stable Disease	Lung Adenocarcinoma- Not Otherwise Specified (NOS)	4	1979	2009	30	L-Upper		Peripheral Lung	R0		NO		NO	NA		NO	NA	NA			NA	NA	NA	NA	NA
TCGA-73-4675	TCGA-73-4675-01	1	922	0	922	NA	NA	1	361	59	MALE	WHITE	Stage IIIA	-21614	Dead	TUMOR FREE	NA	922	Locoregional Recurrence	361	Progressive Disease	Lung Adenocarcinoma- Not Otherwise Specified (NOS)	4	1969	2010	41	L-Lower		Peripheral Lung	RX		NO		NO	NA		NO	NA	NA		YES	66	NA	55	NA	69
TCGA-73-4676	TCGA-73-4676-01	1	281	1	281	NA	NA	1	281	45	MALE	WHITE	Stage IIA	-16746	Dead	WITH TUMOR	NA	281		NA	[Unknown]	Lung Adenocarcinoma- Not Otherwise Specified (NOS)	4	1977	2009	48	R-Upper		Peripheral Lung	R0		NO		NO	NA		NO	NA	NA		YES	78	NA	67	NA	86
TCGA-73-4677	TCGA-73-4677-01	1	38	1	38	NA	NA	1	38	74	MALE	WHITE	[Discrepancy]	-27381	Dead	WITH TUMOR	NA	38		NA	Stable Disease	Lung Adenocarcinoma- Not Otherwise Specified (NOS)	3	NA	1985	NA	R-Upper		Peripheral Lung	R0		NO		NO	NA		NO	NA	NA			NA	NA	NA	NA	NA
TCGA-73-7498	TCGA-73-7498-01	0	1189	0	1189	0	1189	0	1189	58	FEMALE	WHITE	Stage IA	-21527	Alive	TUMOR FREE	1189	NA		NA	Complete Remission/Response	Lung Bronchioloalveolar Carcinoma Nonmucinous	4	1969	1997	28	R-Lower		Peripheral Lung	R0		NO		NO	NA		NO	NA	NA		YES	61.2	60.1	91.9	89.6	74	NO	YES	Complete Remission/Response
TCGA-73-7499	TCGA-73-7499-01	1	1531	0	1531	1	1447	1	1447	81	FEMALE	WHITE	Stage IB	-29683	Dead	TUMOR FREE	NA	1531	Distant Metastasis	1447	Complete Remission/Response	Lung Adenocarcinoma Mixed Subtype	1	NA	NA	NA	R-Upper		Peripheral Lung	R0		NO		NO	NA		NO	NA	NA		YES	91.5	NA	103.7	NA	54	NO	NO	Complete Remission/Response
TCGA-73-A9RS	TCGA-73-A9RS-01	1	340	1	340	NA	NA	1	107	41	MALE	BLACK OR AFRICAN AMERICAN	Stage IIB	-15162	Dead	WITH TUMOR	NA	340	Locoregional Recurrence	107	Progressive Disease	Lung Adenocarcinoma- Not Otherwise Specified (NOS)	2	1990	NA	11	R-Upper		Peripheral Lung	R0	NO	YES		YES	NA		YES	NA	NA	FISH	YES	59.6	60.2	81.5	81.9	NA	YES	NO	Progressive Disease
TCGA-75-5125	TCGA-75-5125-01	1	2027	1	2027	1	1752	1	1752	NA	MALE		Stage IIB	NA	Dead	WITH TUMOR	NA	2027		1752	Complete Remission/Response	Lung Adenocarcinoma- Not Otherwise Specified (NOS)	3	NA	1987	25	R-Upper		Peripheral Lung	R0		NO		NO	NA		NO	NA	NA			NA	NA	NA	NA	NA
TCGA-75-5146	TCGA-75-5146-01	0	2368	0	2368	0	2368	1	1773	NA	MALE		Stage IB	NA	Alive	TUMOR FREE	2368	NA	New Primary Tumor	1773	Complete Remission/Response	Lung Adenocarcinoma- Not Otherwise Specified (NOS)	3	NA	1987	NA	R-Lower		Peripheral Lung	R0		NO		NO	NA		NO	NA	NA			NA	NA	NA	NA	NA
TCGA-75-5147	TCGA-75-5147-01	0	1333	0	1333	0	1333	0	1333	NA	FEMALE		Stage IB	NA	Alive	TUMOR FREE	1333	NA		NA	Complete Remission/Response	Lung Adenocarcinoma- Not Otherwise Specified (NOS)	1	NA	NA	NA	R-Upper		Peripheral Lung	R0		NO		NO	NA		NO	NA	NA			NA	NA	NA	NA	NA
TCGA-75-6206	TCGA-75-6206-01	0	2590	0	2590	0	2590	0	2590	NA	MALE		Stage IB	NA	Alive	TUMOR FREE	2590	NA		NA	Complete Remission/Response	Lung Adenocarcinoma- Not Otherwise Specified (NOS)	3	NA	1962	20	R-Upper		Peripheral Lung	R0					NA			NA	NA			NA	NA	NA	NA	NA
TCGA-75-6212	TCGA-75-6212-01	1	1516	1	1516	0	1516	1	1340	NA	FEMALE		Stage IIB	NA	Dead	WITH TUMOR	NA	1516	New Primary Tumor	1340	Complete Remission/Response	Lung Micropapillary Adenocarcinoma	1	NA	NA	NA	L-Lower		Peripheral Lung	R0					NA			NA	NA			NA	NA	NA	NA	NA
TCGA-75-6214	TCGA-75-6214-01	1	1115	1	1115	1	419	1	419	NA	FEMALE		Stage IIIA	NA	Dead	WITH TUMOR	NA	1115	Distant Metastasis	419	Complete Remission/Response	Lung Adenocarcinoma- Not Otherwise Specified (NOS)	2	1970	NA	40	R-Upper		Peripheral Lung	R0					NA			NA	NA			NA	NA	NA	NA	NA
TCGA-75-7025	TCGA-75-7025-01	0	3305	0	3305	1	1481	1	1481	NA	MALE		Stage IB	NA	Alive	TUMOR FREE	3305	NA	Locoregional Recurrence|Distant Metastasis	1481	Complete Remission/Response	Lung Adenocarcinoma- Not Otherwise Specified (NOS)	3	1967	1986	NA	L-Lower		Peripheral Lung	R0					NA			NA	NA			NA	NA	NA	NA	NA
TCGA-75-7027	TCGA-75-7027-01	0	3059	0	3059	1	2949	1	2949	NA	MALE		Stage IB	NA	Alive	TUMOR FREE	3059	NA	Locoregional Recurrence	2949	Complete Remission/Response	Lung Adenocarcinoma- Not Otherwise Specified (NOS)	2	1956	NA	50	L-Lower		Peripheral Lung	R0					NA			NA	NA			NA	NA	NA	NA	NA
TCGA-78-7143	TCGA-78-7143-01	1	4961	NA	4961	NA	NA	1	1500	62	FEMALE	WHITE	Stage IB	-22673	Dead	[Discrepancy]	NA	4961		1500		Lung Bronchioloalveolar Carcinoma Nonmucinous	1	NA	NA	NA	L-Upper		Central Lung	R0		NO		NO	NA		NO	NA	NA			NA	NA	NA	NA	NA
TCGA-78-7145	TCGA-78-7145-01	1	826	1	826	NA	NA	1	422	52	FEMALE	WHITE	Stage IV	-19080	Dead	WITH TUMOR	NA	826		422		Lung Adenocarcinoma- Not Otherwise Specified (NOS)	4	1973	1998	25	R-Middle		Peripheral Lung	R1		NO		NO	NA		NO	NA	NA			NA	NA	NA	NA	NA
TCGA-78-7146	TCGA-78-7146-01	1	173	NA	173	NA	NA	0	173	71	FEMALE	WHITE	Stage IIIA	-26272	Dead		NA	173		NA		Lung Adenocarcinoma Mixed Subtype	4	1988	1998	6	L-Lower		Peripheral Lung	R0		NO		NO	NA		NO	NA	NA			NA	NA	NA	NA	NA
TCGA-78-7147	TCGA-78-7147-01	1	586	1	586	NA	NA	1	578	67	FEMALE	WHITE	Stage IIB	-24809	Dead	WITH TUMOR	NA	586		578		Lung Adenocarcinoma- Not Otherwise Specified (NOS)	2	1950	NA	50	R-Upper		Peripheral Lung	R0		NO		NO	NA		NO	NA	NA			NA	NA	NA	NA	NA
TCGA-78-7148	TCGA-78-7148-01	1	626	NA	626	NA	NA	1	182	71	MALE	WHITE	Stage IIB	-25990	Dead		NA	626		182		Lung Adenocarcinoma Mixed Subtype	2	1944	NA	57	L-Upper		Peripheral Lung	R0		NO		NO	NA		NO	NA	NA			NA	NA	NA	NA	NA
TCGA-78-7149	TCGA-78-7149-01	0	3940	0	3940	0	3940	0	3940	71	MALE	WHITE	Stage IIIB	-26285	Alive		3940	NA		NA	Complete Remission/Response	Lung Adenocarcinoma Mixed Subtype	2	1950	NA	115	R-Lower		Central Lung	R0		NO		NO	NA		NO	NA	NA		NO	NA	NA	NA	NA	NA
TCGA-78-7150	TCGA-78-7150-01	1	666	1	666	NA	NA	1	139	59	MALE	WHITE	Stage IIB	-21891	Dead	WITH TUMOR	NA	666		139		Lung Adenocarcinoma- Not Otherwise Specified (NOS)	4	1963	2000	37	L-Lower		Central Lung	R0		NO		NO	NA		NO	NA	NA			NA	NA	NA	NA	NA
TCGA-78-7152	TCGA-78-7152-01	1	1215	1	1215	1	1202	1	1202	65	MALE	WHITE	Stage IB	-23782	Dead	WITH TUMOR	NA	1215		1202	Complete Remission/Response	Lung Adenocarcinoma Mixed Subtype	4	1959	1999	40	R-Upper		Peripheral Lung	R0		NO		NO	NA		NO	NA	NA		NO	NA	NA	NA	NA	NA
TCGA-78-7153	TCGA-78-7153-01	0	3635	0	3635	0	3635	0	3635	65	FEMALE	WHITE	Stage IB	-23922	Alive		3635	NA		NA	Complete Remission/Response	Lung Adenocarcinoma Mixed Subtype	4	1948	1988	20	R-Upper		Peripheral Lung	R0		NO		NO	NA		NO	NA	NA		NO	NA	NA	NA	NA	NA
TCGA-78-7154	TCGA-78-7154-01	1	593	NA	593	NA	NA	0	593	72	MALE	WHITE	Stage IIIA	-26481	Dead		NA	593		NA		Lung Adenocarcinoma- Not Otherwise Specified (NOS)	4	1948	1993	112.5	L-Upper		Peripheral Lung	R0		NO		NO	NA		NO	NA	NA			NA	NA	NA	NA	NA
TCGA-78-7155	TCGA-78-7155-01	1	1171	NA	1171	NA	NA	1	209	68	MALE	WHITE	Stage IB	-24863	Dead		NA	1171		209		Lung Adenocarcinoma- Not Otherwise Specified (NOS)	4	1957	2005	48	L-Upper		Peripheral Lung	R0		NO		NO	NA		NO	NA	NA			NA	NA	NA	NA	NA
TCGA-78-7156	TCGA-78-7156-01	1	976	NA	976	NA	NA	0	976	62	MALE	WHITE	Stage IV	-22720	Dead		NA	976		NA		Lung Adenocarcinoma Mixed Subtype	3	1961	1989	84			Peripheral Lung	R0		NO		NO	NA		NO	NA	NA			NA	NA	NA	NA	NA
TCGA-78-7158	TCGA-78-7158-01	1	179	1	179	NA	NA	1	132	59	FEMALE	WHITE	Stage IIIB	-21742	Dead	WITH TUMOR	NA	179		132	Progressive Disease	Lung Adenocarcinoma Mixed Subtype	4	1963	2005	14	L-Lower		Peripheral Lung	R1		NO		NO	NA		NO	NA	NA			NA	NA	NA	NA	NA
TCGA-78-7159	TCGA-78-7159-01	0	1974	0	1974	0	1974	0	1974	60	FEMALE	WHITE	Stage IA	-22261	Alive		1974	NA		NA	Complete Remission/Response	Lung Adenocarcinoma Mixed Subtype	4	1965	2007	21	L-Upper		Peripheral Lung	R0		NO		NO	NA		NO	NA	NA			NA	NA	NA	NA	NA
TCGA-78-7160	TCGA-78-7160-01	1	697	NA	697	NA	NA	0	697	61	MALE	WHITE	Stage IV	-22385	Dead		NA	697		NA	Complete Remission/Response	Lung Adenocarcinoma Mixed Subtype	4	1963	1998	43.8	R-Lower		Central Lung	R0		NO		NO	NA		NO	NA	NA		NO	NA	NA	NA	NA	NA
TCGA-78-7161	TCGA-78-7161-01	1	291	1	291	NA	NA	1	162	69	FEMALE	WHITE	Stage IIB	-25294	Dead	WITH TUMOR	NA	291		162	Progressive Disease	Lung Adenocarcinoma Mixed Subtype	4	1961	1998	27.8	L-Upper		Peripheral Lung	R1		NO		YES	NA		NO	NA	NA		NO	NA	NA	NA	NA	NA
TCGA-78-7162	TCGA-78-7162-01	1	3169	NA	3169	NA	NA	1	2218	75	MALE	WHITE	Stage IA	-27593	Dead		NA	3169		2218		Lung Adenocarcinoma Mixed Subtype	2	1940	NA	12	L-Upper		Peripheral Lung	R0		NO		NO	NA		NO	NA	NA			NA	NA	NA	NA	NA
TCGA-78-7163	TCGA-78-7163-01	0	7248	0	7248	0	7248	0	7248	60	MALE	WHITE	Stage IB	-22002	Alive	TUMOR FREE	7248	NA		NA	Complete Remission/Response	Lung Adenocarcinoma- Not Otherwise Specified (NOS)	4	1950	1991	41	R-Lower		Peripheral Lung	R0		NO		NO	NA		NO	NA	NA		NO	NA	NA	NA	NA	NA
TCGA-78-7166	TCGA-78-7166-01	1	258	NA	258	NA	NA	0	258	84	MALE	WHITE	Stage IIB	-30869	Dead		NA	258		NA		Lung Adenocarcinoma- Not Otherwise Specified (NOS)	3	1934	1972	38	L-Lower		Central Lung	R0		NO		NO	NA		NO	NA	NA			NA	NA	NA	NA	NA
TCGA-78-7167	TCGA-78-7167-01	1	2681	1	2681	NA	NA	1	726	77	MALE	WHITE	Stage IV	-28295	Dead	WITH TUMOR	NA	2681		726		Lung Papillary Adenocarcinoma	2	1937	NA	64			Peripheral Lung	R0		NO		NO	NA		NO	NA	NA			NA	NA	NA	NA	NA
TCGA-78-7220	TCGA-78-7220-01	1	807	1	807	NA	NA	1	531	53	FEMALE	WHITE	Stage IIIA	-19480	Dead	WITH TUMOR	NA	807		531		Lung Adenocarcinoma Mixed Subtype	2	1965	NA	35	L-Upper		Peripheral Lung	R0		NO		NO	NA		NO	NA	NA			NA	NA	NA	NA	NA
TCGA-78-7535	TCGA-78-7535-01	1	949	1	949	NA	NA	1	809	45	MALE	WHITE	Stage IB	-16571	Dead	WITH TUMOR	NA	949		809	Stable Disease	Lung Adenocarcinoma- Not Otherwise Specified (NOS)	2	1972	NA	35	L-Upper			R0		NO		NO	NA		NO	NA	NA			NA	NA	NA	NA	NA
TCGA-78-7536	TCGA-78-7536-01	1	244	1	244	NA	NA	1	231	69	MALE	WHITE	Stage IIIA	-25558	Dead	WITH TUMOR	NA	244		231	Progressive Disease	Lung Adenocarcinoma- Not Otherwise Specified (NOS)	4	1949	1993	44	R-Upper			R0		NO		NO	NA		NO	NA	NA			NA	NA	NA	NA	NA
TCGA-78-7537	TCGA-78-7537-01	1	1622	NA	1622	NA	NA	0	1622	72	MALE		Stage IB	-26610	Dead		NA	1622		NA		Lung Adenocarcinoma Mixed Subtype	3	1944	1984	20	R-Upper			R0		NO		NO	NA		NO	NA	NA			NA	NA	NA	NA	NA
TCGA-78-7539	TCGA-78-7539-01	0	791	0	791	1	688	1	688	75	FEMALE	WHITE	Stage IIA	-27445	Alive		791	NA	Distant Metastasis	688	Complete Remission/Response	Lung Adenocarcinoma Mixed Subtype	3	1953	1981	2.2	R-Upper			R0		NO		NO	NA		NO	NA	NA		NO	NA	NA	NA	NA	NA
TCGA-78-7540	TCGA-78-7540-01	1	1197	NA	1197	0	1197	0	1197	66	FEMALE	WHITE	Stage IB	-24440	Dead		NA	1197		NA	Complete Remission/Response	Lung Bronchioloalveolar Carcinoma Mucinous	1	NA	NA	NA	L-Lower			R0		NO		NO	NA		NO	NA	NA			NA	NA	NA	NA	NA
TCGA-78-7542	TCGA-78-7542-01	1	321	NA	321	NA	NA	0	321	56	MALE	WHITE	Stage IB	-20763	Dead		NA	321		NA		Lung Adenocarcinoma- Not Otherwise Specified (NOS)	2	1952	NA	60	R-Upper			R0		NO		NO	NA		NO	NA	NA			NA	NA	NA	NA	NA
TCGA-78-7633	TCGA-78-7633-01	1	1528	1	1528	1	1450	1	1450	67	MALE	WHITE	Stage IB	-24713	Dead	WITH TUMOR	NA	1528	Locoregional Recurrence	1450	Complete Remission/Response	Lung Adenocarcinoma Mixed Subtype	4	1955	2002	94	L-Upper			R0		NO		NO	NA		NO	NA	NA		YES	100	NA	NA	NA	57
TCGA-78-8640	TCGA-78-8640-01	0	7062	0	7062	0	7062	0	7062	59	MALE	[Not Evaluated]	Stage IIA	-21832	Alive	TUMOR FREE	7062	NA		NA	Complete Remission/Response	Lung Adenocarcinoma- Not Otherwise Specified (NOS)	2	1949	NA	45	L-Upper		Peripheral Lung	R0		NO		NO	NA		NO	NA	NA		YES	66	NA	73	NA	NA	NO	NO	Complete Remission/Response
TCGA-78-8648	TCGA-78-8648-01	1	1209	NA	1209	NA	NA	1	720	58	FEMALE	[Not Evaluated]	Stage IIB	-21443	Dead		NA	1209	Locoregional Recurrence	720	[Unknown]	Lung Adenocarcinoma- Not Otherwise Specified (NOS)	2	1971	NA	45	R-Upper		Peripheral Lung	R0		NO		NO	NA		NO	NA	NA		YES	70	NA	83	NA	69	NO	NO
TCGA-78-8655	TCGA-78-8655-01	0	2360	0	2360	0	2360	0	2360	77	FEMALE	[Not Evaluated]	Stage IA	-28379	Alive		2360	NA		NA	Complete Remission/Response	Lung Adenocarcinoma Mixed Subtype	4	1981	2001	10	L-Lower		Peripheral Lung	R0		NO		NO	NA		NO	NA	NA		YES	128	NA	70	NA	93	NO	NO	Complete Remission/Response
TCGA-78-8660	TCGA-78-8660-01	1	321	1	321	NA	NA	1	242	69	MALE	[Not Evaluated]	Stage IIB	-25422	Dead	WITH TUMOR	NA	321	Distant Metastasis	242	[Unknown]	Lung Adenocarcinoma- Not Otherwise Specified (NOS)	4	1954	2005	11	R-Lower		Peripheral Lung	R0		NO		NO	NA		NO	NA	NA		YES	108	NA	72	NA	87	YES	NO
TCGA-78-8662	TCGA-78-8662-01	1	3361	NA	3361	1	3044	1	3044	53	FEMALE	[Not Evaluated]	Stage IB	-19563	Dead		NA	3361	Locoregional Recurrence	3044	Complete Remission/Response	Lung Adenocarcinoma- Not Otherwise Specified (NOS)	2	1964	NA	45	R-Upper		Peripheral Lung	R0		NO		NO	NA		NO	NA	NA		YES	96	NA	64	NA	76	NO	NO	Complete Remission/Response
TCGA-80-5608	TCGA-80-5608-01	0	2832	0	2832	0	2832	0	2832	NA	FEMALE		Stage IA	NA	Alive	TUMOR FREE	2832	NA		NA	Complete Remission/Response	Lung Adenocarcinoma- Not Otherwise Specified (NOS)	2	1972	NA	26	R-Upper		Peripheral Lung	R0					NA			NA	NA			NA	NA	NA	NA	NA
TCGA-80-5611	TCGA-80-5611-01	0	2595	0	2595	0	2595	0	2595	NA	MALE		Stage IB	NA	Alive	TUMOR FREE	2595	NA		NA	Complete Remission/Response	Lung Solid Pattern Predominant Adenocarcinoma	4	NA	2008	60	L-Upper		Peripheral Lung	R0					NA			NA	NA			NA	NA	NA	NA	NA
TCGA-83-5908	TCGA-83-5908-01	0	824	0	824	NA	NA	0	824	59	FEMALE	WHITE	Stage IA	-21760	Alive	TUMOR FREE	824	NA		NA	Stable Disease	Lung Adenocarcinoma- Not Otherwise Specified (NOS)	4	1962	2007	69	L-Upper			R0		NO		NO	NA		NO	NA	NA			NA	NA	NA	NA	NA
TCGA-86-6562	TCGA-86-6562-01	1	376	1	376	NA	NA	1	274	52	MALE	WHITE	Stage IIA	-19301	Dead	WITH TUMOR	NA	376		274	Progressive Disease	Lung Adenocarcinoma- Not Otherwise Specified (NOS)	1	NA	NA	NA	R-Upper		Central Lung	R0		NO			NA			NA	NA		NO	NA	NA	NA	NA	NA
TCGA-86-6851	TCGA-86-6851-01	0	179	0	179	0	179	0	179	73	FEMALE	WHITE	Stage IIA	-26808	Alive	TUMOR FREE	179	NA		NA	Complete Remission/Response	Lung Adenocarcinoma Mixed Subtype	2	1959	NA	52	L-Upper								NA			NA	NA		NO	NA	NA	NA	NA	NA
TCGA-86-7701	TCGA-86-7701-01	0	947	0	947	NA	NA	1	424	66	MALE	WHITE	Stage IV	-24209	Alive	WITH TUMOR	947	NA	Distant Metastasis	424	Complete Remission/Response	Lung Adenocarcinoma- Not Otherwise Specified (NOS)	1	NA	NA	NA	R-Upper		Peripheral Lung	R0					NA			NA	NA		NO	NA	NA	NA	NA	NA
TCGA-86-7711	TCGA-86-7711-01	1	1046	1	1046	NA	NA	1	1046	70	MALE	WHITE	Stage IIA	-25719	Dead	WITH TUMOR	NA	1046		NA	Progressive Disease	Lung Adenocarcinoma- Not Otherwise Specified (NOS)	2	1960	NA	50	R-Lower		Peripheral Lung	R0		NO			NA			NA	NA		NO	NA	NA	NA	NA	NA
TCGA-86-7713	TCGA-86-7713-01	0	1157	0	1157	0	1157	0	1157	70	MALE	WHITE	Stage IIA	-25791	Alive	TUMOR FREE	1157	NA		NA	Complete Remission/Response	Lung Adenocarcinoma- Not Otherwise Specified (NOS)	1	NA	NA	NA	R-Middle		Peripheral Lung	R0		NO			NA			NA	NA		NO	NA	NA	NA	NA	NA
TCGA-86-7714	TCGA-86-7714-01	1	625	1	625	NA	NA	1	625	61	FEMALE	BLACK OR AFRICAN AMERICAN	Stage IIIA	-22619	Dead	WITH TUMOR	NA	625		NA	Stable Disease	Lung Adenocarcinoma Mixed Subtype	2	1968	NA	43	R-Lower		Peripheral Lung	R0		NO		NO	NA			NA	NA		NO	NA	NA	NA	NA	NA
TCGA-86-7953	TCGA-86-7953-01	0	997	0	997	0	997	0	997	69	FEMALE	WHITE	Stage IA	-25315	Alive	TUMOR FREE	997	NA		NA	Complete Remission/Response	Lung Adenocarcinoma- Not Otherwise Specified (NOS)	1	NA	NA	NA	L-Upper		Peripheral Lung	RX				NO	NA			NA	NA		NO	NA	NA	NA	NA	NA
TCGA-86-7954	TCGA-86-7954-01	0	605	0	605	0	605	0	605	68	FEMALE	WHITE	Stage IB	-25062	Alive	TUMOR FREE	605	NA		NA	Complete Remission/Response	Lung Bronchioloalveolar Carcinoma Nonmucinous	3	1963	1971	8	R-Lower		Peripheral Lung	R0		NO		NO	NA			NA	NA		NO	NA	NA	NA	NA	NA
TCGA-86-7955	TCGA-86-7955-01	0	1072	0	1072	1	820	1	820	62	MALE	WHITE	Stage IB	-22772	Alive	TUMOR FREE	1072	NA	Locoregional Recurrence	820	Complete Remission/Response	Lung Adenocarcinoma- Not Otherwise Specified (NOS)	1	NA	NA	NA	R-Lower		Peripheral Lung	RX		NO		NO	NA			NA	NA		NO	NA	NA	NA	NA	NA
TCGA-86-8054	TCGA-86-8054-01	0	1148	0	1148	0	1148	0	1148	61	MALE	WHITE	Stage IIB	-22584	Alive	TUMOR FREE	1148	NA		NA	Complete Remission/Response	Lung Acinar Adenocarcinoma	2	1994	NA	9	R-Upper		Central Lung	R0		NO		NO	NA		NO	NA	NA		NO	NA	NA	NA	NA	NA
TCGA-86-8055	TCGA-86-8055-01	1	124	0	124	0	124	0	124	79	MALE	WHITE	Stage IIA	-29124	Dead	TUMOR FREE	NA	124		NA	Complete Remission/Response	Lung Adenocarcinoma- Not Otherwise Specified (NOS)	2	1955	NA	60	L-Upper		Peripheral Lung	R0		NO		NO	NA			NA	NA		NO	NA	NA	NA	NA	NA
TCGA-86-8056	TCGA-86-8056-01	0	139	0	139	0	139	0	139	63	FEMALE	WHITE	Stage IIIA	-23369	Alive	TUMOR FREE	139	NA		NA	Complete Remission/Response	Lung Adenocarcinoma Mixed Subtype	3	1963	1975	36	Other (please specify)	Right upper, lower	Peripheral Lung	R0		NO		NO	NA		NO	NA	NA		NO	NA	NA	NA	NA	NA			Complete Remission/Response
TCGA-86-8073	TCGA-86-8073-01	0	740	0	740	0	740	0	740	58	MALE	WHITE	Stage IB	-21214	Alive	TUMOR FREE	740	NA		NA	Complete Remission/Response	Lung Bronchioloalveolar Carcinoma Nonmucinous	2	1970	NA	40	L-Upper		Peripheral Lung	R0		NO		NO	NA		NO	NA	NA		NO	NA	NA	NA	NA	NA			Complete Remission/Response
TCGA-86-8075	TCGA-86-8075-01	1	694	0	694	1	199	1	199	66	FEMALE	WHITE	Stage IB	-24402	Dead	TUMOR FREE	NA	694	Locoregional Recurrence	199	Complete Remission/Response	Lung Adenocarcinoma- Not Otherwise Specified (NOS)	1	NA	NA	NA	L-Upper		Peripheral Lung	R0		NO		NO	NA		NO	NA	NA		NO	NA	NA	NA	NA	NA
TCGA-86-8076	TCGA-86-8076-01	0	993	0	993	0	993	0	993	42	MALE	WHITE	Stage IA	-15605	Alive	TUMOR FREE	993	NA		NA	Complete Remission/Response	Lung Papillary Adenocarcinoma	1	NA	NA	NA	R-Upper		Peripheral Lung	R0		NO		NO	NA		NO	NA	NA		NO	NA	NA	NA	NA	NA
TCGA-86-8278	TCGA-86-8278-01	0	944	0	944	1	29	1	29	63	FEMALE	WHITE	Stage IIB	-23117	Alive	WITH TUMOR	944	NA		29	Complete Remission/Response	Lung Adenocarcinoma- Not Otherwise Specified (NOS)	1	NA	NA	NA	L-Lower		Peripheral Lung	R0		NO			NA			NA	NA			NA	NA	NA	NA	NA			Complete Remission/Response
TCGA-86-8279	TCGA-86-8279-01	0	949	0	949	0	949	0	949	46	MALE	WHITE	Stage IIA	-17032	Alive	TUMOR FREE	949	NA		NA	Complete Remission/Response	Lung Adenocarcinoma- Not Otherwise Specified (NOS)	1	NA	NA	NA	R-Upper		Peripheral Lung	R0		NO			NA			NA	NA		NO	NA	NA	NA	NA	NA	YES	YES	Complete Remission/Response
TCGA-86-8280	TCGA-86-8280-01	0	701	0	701	0	701	0	701	54	FEMALE	WHITE	Stage IIA	-19977	Alive	TUMOR FREE	701	NA		NA	Complete Remission/Response	Lung Bronchioloalveolar Carcinoma Nonmucinous	1	NA	NA	NA	L-Lower		Peripheral Lung	R0		NO			NA			NA	NA		NO	NA	NA	NA	NA	NA			Complete Remission/Response
TCGA-86-8358	TCGA-86-8358-01	0	653	0	653	0	653	0	653	44	MALE	WHITE	Stage IB	-16409	Alive	TUMOR FREE	653	NA		NA	Complete Remission/Response	Lung Adenocarcinoma- Not Otherwise Specified (NOS)	2	1992	NA	20	R-Upper		Peripheral Lung	R0		NO			NA			NA	NA			NA	NA	NA	NA	NA
TCGA-86-8359	TCGA-86-8359-01	1	444	0	444	NA	NA	0	444	52	MALE	WHITE	Stage IIIA	-19088	Dead	TUMOR FREE	NA	444		NA	[Unknown]	Lung Adenocarcinoma- Not Otherwise Specified (NOS)	2	1982	NA	36	L-Lower		Peripheral Lung	R0					NA			NA	NA		NO	NA	NA	NA	NA	NA
TCGA-86-8585	TCGA-86-8585-01	0	353	0	353	0	353	0	353	57	MALE	WHITE	Stage IB	-20918	Alive	TUMOR FREE	353	NA		NA	Complete Remission/Response	Lung Solid Pattern Predominant Adenocarcinoma	1	NA	NA	NA	L-Upper		Peripheral Lung	R0		NO		NO	NA			NA	NA		NO	NA	NA	NA	NA	NA			Complete Remission/Response
TCGA-86-8668	TCGA-86-8668-01	0	423	0	423	0	423	0	423	61	FEMALE	WHITE	Stage IA	-22383	Alive	TUMOR FREE	423	NA		NA	Complete Remission/Response	Lung Bronchioloalveolar Carcinoma Mucinous	1	NA	NA	NA	L-Lower		Peripheral Lung	R0		NO			NA			NA	NA		NO	NA	NA	NA	NA	NA			Complete Remission/Response
TCGA-86-8669	TCGA-86-8669-01	0	938	0	938	1	849	1	849	64	MALE	WHITE	Stage IA	-23443	Alive	TUMOR FREE	938	NA	Distant Metastasis	849	Complete Remission/Response	Lung Adenocarcinoma- Not Otherwise Specified (NOS)	2	1965	NA	47	R-Upper		Peripheral Lung	R0		NO			NA			NA	NA		NO	NA	NA	NA	NA	NA
TCGA-86-8671	TCGA-86-8671-01	0	839	0	839	0	839	0	839	72	FEMALE	WHITE	Stage IIB	-26448	Alive	TUMOR FREE	839	NA		NA	Complete Remission/Response	Lung Papillary Adenocarcinoma	1	NA	NA	NA	R-Upper		Peripheral Lung	R0					NA			NA	NA		NO	NA	NA	NA	NA	NA			Complete Remission/Response
TCGA-86-8673	TCGA-86-8673-01	0	862	0	862	1	636	1	636	61	MALE	WHITE	Stage IB	-22571	Alive	TUMOR FREE	862	NA	Locoregional Recurrence	636	Complete Remission/Response	Lung Bronchioloalveolar Carcinoma Nonmucinous	2	1968	NA	54	L-Upper			R0					NA			NA	NA		NO	NA	NA	NA	NA	NA
TCGA-86-8674	TCGA-86-8674-01	0	806	0	806	1	334	1	334	50	MALE	WHITE	Stage IIA	-18479	Alive	TUMOR FREE	806	NA	Locoregional Recurrence	334	Complete Remission/Response	Lung Papillary Adenocarcinoma	4	1982	2012	37.5	R-Middle		Peripheral Lung	R0					NA			NA	NA		NO	NA	NA	NA	NA	NA			Complete Remission/Response
TCGA-86-A456	TCGA-86-A456-01	0	896	0	896	0	896	0	896	78	FEMALE	ASIAN	Stage IA	-28533	Alive	TUMOR FREE	896	NA		NA	Complete Remission/Response	Lung Papillary Adenocarcinoma	4	1974	2009	NA	L-Upper		Peripheral Lung	R0					NA			NA	NA		NO	NA	NA	NA	NA	NA
TCGA-86-A4D0	TCGA-86-A4D0-01	1	116	0	116	0	116	0	116	48	MALE	WHITE	Stage IIA	-17607	Dead	TUMOR FREE	NA	116		NA	Complete Remission/Response	Lung Adenocarcinoma- Not Otherwise Specified (NOS)	2	1983	NA	NA	R-Upper			R0		NO		NO	NA		NO	NA	NA		NO	NA	NA	NA	NA	NA
TCGA-86-A4JF	TCGA-86-A4JF-01	1	737	1	737	1	436	1	436	56	MALE	WHITE	Stage IIB	-20491	Dead	WITH TUMOR	NA	737	Distant Metastasis	436	Complete Remission/Response	Lung Adenocarcinoma- Not Otherwise Specified (NOS)	4	NA	2012	NA	R-Upper		Central Lung	R0		NO		NO	NA		NO	NA	NA		NO	NA	NA	NA	NA	NA			Complete Remission/Response
TCGA-86-A4P7	TCGA-86-A4P7-01	0	415	0	415	0	415	0	415	63	FEMALE	WHITE	Stage IB	-23330	Alive	TUMOR FREE	415	NA		NA	Complete Remission/Response	Lung Adenocarcinoma- Not Otherwise Specified (NOS)	1	NA	NA	NA	L-Lower		Peripheral Lung	R0		NO		NO	NA		NO	NA	NA		NO	NA	NA	NA	NA	NA			Complete Remission/Response
TCGA-86-A4P8	TCGA-86-A4P8-01	0	805	0	805	0	805	0	805	59	FEMALE	WHITE	Stage IIIA	-21738	Alive	TUMOR FREE	805	NA		NA	Complete Remission/Response	Lung Adenocarcinoma- Not Otherwise Specified (NOS)	1	NA	NA	NA	R-Lower					NO		YES	NA		YES	NA	NA	FISH	YES	84	89	74	78	85			Complete Remission/Response
TCGA-91-6828	TCGA-91-6828-01	0	323	0	323	0	323	0	323	70	MALE	WHITE	Stage IA	-25870	Alive	TUMOR FREE	323	NA		NA	Complete Remission/Response	Lung Adenocarcinoma- Not Otherwise Specified (NOS)	3	NA	1993	NA	L-Lower			R0		NO			NA			NA	NA		YES	81	NA	NA	NA	71
TCGA-91-6829	TCGA-91-6829-01	1	1258	0	1258	NA	NA	0	1258	78	MALE	WHITE	Stage IB	-28841	Dead	TUMOR FREE	NA	1258		NA	Progressive Disease	Lung Bronchioloalveolar Carcinoma Nonmucinous	4	1940	2003	94.5	R-Lower			R0		NO			NA			NA	NA			NA	NA	NA	NA	NA
TCGA-91-6830	TCGA-91-6830-01	0	60	0	60	NA	NA	1	18	65	FEMALE	WHITE	Stage IIA	-23922	Alive	WITH TUMOR	60	NA	Distant Metastasis	18	[Unknown]	Lung Adenocarcinoma- Not Otherwise Specified (NOS)	4	1990	2002	12	L-Upper					NO			NA			NA	NA			NA	NA	NA	NA	NA
TCGA-91-6831	TCGA-91-6831-01	0	310	0	310	0	310	0	310	66	MALE	WHITE	Stage IB	-24436	Alive	TUMOR FREE	310	NA		NA	Complete Remission/Response	Lung Adenocarcinoma- Not Otherwise Specified (NOS)	2	NA	NA	NA	R-Middle					NO			NA			NA	NA		NO	NA	NA	NA	NA	NA
TCGA-91-6835	TCGA-91-6835-01	0	79	0	79	0	79	0	79	81	FEMALE	WHITE	Stage IA	-29887	Alive	TUMOR FREE	79	NA		NA	Complete Remission/Response	Lung Adenocarcinoma- Not Otherwise Specified (NOS)	3	NA	1976	25	R-Lower			R0		NO		NO	NA			NA	NA		YES	75	91	NA	NA	78
TCGA-91-6836	TCGA-91-6836-01	0	417	0	417	0	417	0	417	52	FEMALE	WHITE	Stage IB	-19216	Alive	TUMOR FREE	417	NA		NA	Complete Remission/Response	Lung Adenocarcinoma- Not Otherwise Specified (NOS)	2	1973	NA	50	R-Upper					NO		NO	NA			NA	NA		YES	108	109	NA	101	97
TCGA-91-6840	TCGA-91-6840-01	0	372	0	372	0	372	0	372	59	FEMALE	WHITE	Stage IA	-21854	Alive	TUMOR FREE	372	NA		NA	Complete Remission/Response	Lung Adenocarcinoma- Not Otherwise Specified (NOS)	3	1971	1996	50	R-Upper			R0		NO			NA			NA	NA		NO	NA	NA	NA	NA	NA
TCGA-91-6847	TCGA-91-6847-01	0	842	0	842	NA	NA	1	772	62	FEMALE	WHITE	Stage IB	-22862	Alive	WITH TUMOR	842	NA	Distant Metastasis	772	Progressive Disease	Lung Adenocarcinoma- Not Otherwise Specified (NOS)	3	NA	1967	NA	R-Lower					NO			NA			NA	NA			NA	NA	NA	NA	NA
TCGA-91-6848	TCGA-91-6848-01	0	224	0	224	0	224	0	224	59	MALE	WHITE	Stage IIIA	-21829	Alive	TUMOR FREE	224	NA		NA	Complete Remission/Response	Lung Adenocarcinoma- Not Otherwise Specified (NOS)	4	NA	2007	NA	L-Upper				NO	YES			NA			NA	NA			NA	NA	NA	NA	NA
TCGA-91-6849	TCGA-91-6849-01	0	35	0	35	NA	NA	0	35	75	FEMALE	BLACK OR AFRICAN AMERICAN	Stage IIIA	-27676	Alive		35	NA		NA	[Unknown]	Lung Adenocarcinoma- Not Otherwise Specified (NOS)	3	1946	1976	30	L-Upper					NO		YES	NA			NA	NA		YES	88	86	76	75	66
TCGA-91-7771	TCGA-91-7771-01	0	492	0	492	0	492	0	492	62	MALE	WHITE	Stage IIB	-22926	Alive	TUMOR FREE	492	NA		NA	Complete Remission/Response	Lung Adenocarcinoma- Not Otherwise Specified (NOS)	4	NA	2011	75	R-Upper					NO		NO	NA			NA	NA		NO	NA	NA	NA	NA	NA
TCGA-91-8496	TCGA-91-8496-01	0	505	0	505	0	505	0	505	63	FEMALE	WHITE	Stage IB	-23358	Alive	TUMOR FREE	505	NA		NA	Complete Remission/Response	Lung Bronchioloalveolar Carcinoma Nonmucinous	1	NA	NA	NA	L-Lower					NO		NO	NA		NO	NA	NA		NO	NA	NA	NA	NA	NA	NO	NO
TCGA-91-8497	TCGA-91-8497-01	1	434	0	434	0	434	0	434	75	FEMALE	WHITE	Stage IA	-27632	Dead	TUMOR FREE	NA	434		NA	Complete Remission/Response	Lung Adenocarcinoma- Not Otherwise Specified (NOS)	1	NA	NA	NA	R-Upper					NO			NA			NA	NA		NO	NA	NA	NA	NA	NA	NO	NO
TCGA-91-8499	TCGA-91-8499-01	0	36	0	36	NA	NA	0	36	76	FEMALE	WHITE	Stage IA	-27853	Alive		36	NA		NA	[Unknown]	Lung Adenocarcinoma- Not Otherwise Specified (NOS)	2	1945	NA	90	L-Lower					NO		YES	NA			NA	NA		YES	NA	NA	NA	49	NA	NO	NO
TCGA-91-A4BC	TCGA-91-A4BC-01	0	44	0	44	NA	NA	0	44	59	MALE	WHITE	Stage IIA	-21565	Alive		44	NA		NA	[Unknown]	Lung Adenocarcinoma- Not Otherwise Specified (NOS)	4	1976	2001	30	R-Upper					NO		NO	NA			NA	NA		YES	NA	69	NA	NA	44
TCGA-91-A4BD	TCGA-91-A4BD-01	0	603	0	603	0	603	0	603	78	MALE	WHITE	Stage IIA	-28544	Alive	TUMOR FREE	603	NA		NA	Complete Remission/Response	Lung Adenocarcinoma- Not Otherwise Specified (NOS)	3	NA	1981	NA	L-Lower			RX		NO		NO	NA			NA	NA		YES	NA	92	NA	70	94	NO	NO	Complete Remission/Response
TCGA-93-7347	TCGA-93-7347-01	0	683	0	683	0	683	0	683	76	FEMALE	WHITE	Stage IA	-27949	Alive	TUMOR FREE	683	NA		NA	Complete Remission/Response	Lung Adenocarcinoma Mixed Subtype	3	1952	1967	11	R-Upper		Central Lung	R0		NO		NO	NA		NO	NA	NA		YES	84	84	62	61	70
TCGA-93-7348	TCGA-93-7348-01	0	531	0	531	0	531	0	531	75	FEMALE	WHITE	Stage IA	-27456	Alive	TUMOR FREE	531	NA		NA	Complete Remission/Response	Lung Adenocarcinoma- Not Otherwise Specified (NOS)	4	1957	1999	42	R-Upper		Central Lung	R0		NO		NO	NA		NO	NA	NA			NA	NA	NA	NA	NA
TCGA-93-8067	TCGA-93-8067-01	0	186	0	186	0	186	0	186	77	MALE	ASIAN	Stage IB	-28453	Alive	TUMOR FREE	186	NA		NA	Complete Remission/Response	Lung Adenocarcinoma- Not Otherwise Specified (NOS)	4	1961	2001	20	L-Lower		Peripheral Lung	RX		NO		NO	NA		NO	NA	NA		YES	94	103	89	94	47	NO	NO	Complete Remission/Response
TCGA-93-A4JN	TCGA-93-A4JN-01	0	718	0	718	NA	NA	0	718	71	MALE	WHITE	Stage IV	-26273	Alive	WITH TUMOR	718	NA		NA	Stable Disease	Lung Acinar Adenocarcinoma	3	1971	1991	40	L-Upper			RX	NO	YES		YES	NA		YES	NA	NA	FISH	NO	NA	NA	NA	NA	NA	NO	NO	Stable Disease
TCGA-93-A4JO	TCGA-93-A4JO-01	1	33	0	33	NA	NA	0	33	70	MALE	WHITE	Stage IA	-25898	Dead	TUMOR FREE	NA	33		NA		Lung Adenocarcinoma Mixed Subtype	4	1956	2006	50	R-Lower			RX		NO		NO	NA		NO	NA	NA		YES	98	97	125	126	81	NO	NO
TCGA-93-A4JP	TCGA-93-A4JP-01	0	578	0	578	NA	NA	1	497	64	MALE	ASIAN	Stage IV	-23620	Alive	WITH TUMOR	578	NA	Distant Metastasis	497	Partial Remission/Response	Lung Papillary Adenocarcinoma	1	NA	NA	NA	R-Lower			RX		NO		YES	NA	L861Q	NO	NA	NA		NO	NA	NA	NA	NA	NA	NO	YES	Partial Remission/Response
TCGA-93-A4JQ	TCGA-93-A4JQ-01	0	526	0	526	0	526	0	526	49	MALE	WHITE	Stage IA	-17951	Alive	TUMOR FREE	526	NA		NA	Complete Remission/Response	Lung Acinar Adenocarcinoma	3	1973	1993	NA	R-Upper			RX		NO		NO	NA		NO	NA	NA		YES	93	100	94	97	83	NO	NO	Complete Remission/Response
TCGA-95-7039	TCGA-95-7039-01	0	1272	0	1272	1	1258	1	1258	54	FEMALE	WHITE	Stage IIB	-19981	Alive	WITH TUMOR	1272	NA	Locoregional Recurrence	1258	Complete Remission/Response	Lung Adenocarcinoma- Not Otherwise Specified (NOS)	2	NA	NA	34	R-Upper								NA			NA	NA			NA	NA	NA	NA	NA
TCGA-95-7043	TCGA-95-7043-01	1	503	1	503	NA	NA	1	503	63	FEMALE	WHITE	Stage IA	-23165	Dead	WITH TUMOR	NA	503		NA	Complete Remission/Response	Lung Adenocarcinoma Mixed Subtype	4	1964	2003	40	R-Upper								NA			NA	NA		NO	NA	NA	NA	NA	NA
TCGA-95-7562	TCGA-95-7562-01	1	87	0	87	NA	NA	0	87	71	MALE	BLACK OR AFRICAN AMERICAN	Stage IIA	-26000	Dead	TUMOR FREE	NA	87		NA	[Not Evaluated]	Lung Adenocarcinoma- Not Otherwise Specified (NOS)	3	1973	1983	10	R-Lower			RX					NA			NA	NA		YES	80	90	76	72	57	NO	YES
TCGA-95-7567	TCGA-95-7567-01	0	568	0	568	NA	NA	0	568	61	MALE	WHITE	Stage IIB	-22437	Alive	TUMOR FREE	568	NA		NA	Stable Disease	Lung Adenocarcinoma Mixed Subtype	4	1970	2011	NA	R-Upper								NA			NA	NA		NO	NA	NA	NA	NA	NA
TCGA-95-7944	TCGA-95-7944-01	0	377	0	377	NA	NA	0	377	71	MALE	WHITE	Stage IA	-26003	Alive	TUMOR FREE	377	NA		NA	Stable Disease	Lung Adenocarcinoma- Not Otherwise Specified (NOS)	2	1961	NA	50	L-Lower			R0					NA			NA	NA		YES	86	87	NA	NA	60
TCGA-95-7947	TCGA-95-7947-01	0	477	0	477	0	477	0	477	67	MALE	WHITE	Stage IA	-24752	Alive	TUMOR FREE	477	NA		NA	Complete Remission/Response	Lung Adenocarcinoma Mixed Subtype	4	1956	2006	100	L-Upper			R0					NA			NA	NA		YES	37	37	NA	NA	NA
TCGA-95-7948	TCGA-95-7948-01	0	476	0	476	0	476	0	476	42	FEMALE	WHITE	Stage IB	-15363	Alive	TUMOR FREE	476	NA		NA	Complete Remission/Response	Lung Adenocarcinoma Mixed Subtype	3	1993	1995	0.15	R-Lower			R0					NA			NA	NA		YES	72	79	NA	NA	87
TCGA-95-8039	TCGA-95-8039-01	0	830	0	830	1	228	1	228	72	MALE	WHITE	Stage IA	-26317	Alive	TUMOR FREE	830	NA	Locoregional Recurrence	228	Complete Remission/Response	Lung Acinar Adenocarcinoma	1	NA	NA	NA	R-Upper			RX					NA			NA	NA		YES	2.4	2.54	67	70	98	NO	NO	Complete Remission/Response
TCGA-95-8494	TCGA-95-8494-01	0	84	0	84	0	84	0	84	67	MALE	WHITE	Stage IIA	-24773	Alive		84	NA		NA	Complete Remission/Response	Lung Adenocarcinoma- Not Otherwise Specified (NOS)	5	NA	NA	NA	R-Middle					NO		NO	NA		NO	NA	NA		NO	NA	NA	NA	NA	NA	NO	NO
TCGA-95-A4VK	TCGA-95-A4VK-01	0	651	0	651	NA	NA	1	496	74	FEMALE	WHITE	Stage IIIA	-27040	Alive	WITH TUMOR	651	NA	Distant Metastasis	496	Stable Disease	Lung Adenocarcinoma Mixed Subtype	3	1956	1986	45	R-Upper			RX		NO		YES	NA		NO	NA	NA		YES	99	99	67	72	81	YES	YES	Stable Disease
TCGA-95-A4VN	TCGA-95-A4VN-01	0	553	0	553	NA	NA	0	553	62	FEMALE	WHITE	Stage IIA	-22927	Alive	TUMOR FREE	553	NA		NA	Stable Disease	Lung Solid Pattern Predominant Adenocarcinoma	4	1965	2007	42	R-Lower			R0		NO		YES	NA		NO	NA	NA		YES	58	67	60	65	50	NO	NO	Stable Disease
TCGA-95-A4VP	TCGA-95-A4VP-01	0	605	0	605	NA	NA	1	216	66	FEMALE	WHITE	Stage IIIA	-24130	Alive	WITH TUMOR	605	NA	Distant Metastasis	216	Stable Disease	Lung Acinar Adenocarcinoma	4	1972	2012	20	L-Lower					NO		NO	NA		NO	NA	NA		NO	NA	NA	NA	NA	NA	NO	YES	Stable Disease
TCGA-97-7546	TCGA-97-7546-01	0	1285	0	1285	NA	NA	1	1255	76	FEMALE	WHITE	Stage IA	-27913	Alive	WITH TUMOR	1285	NA	New Primary Tumor	1255	Progressive Disease	Lung Acinar Adenocarcinoma	3	1963	1983	25	L-Upper			R0					NA			NA	NA		YES	85	84	100	96	60
TCGA-97-7547	TCGA-97-7547-01	0	1965	0	1965	NA	NA	1	775	67	FEMALE	WHITE	Stage IB	-24737	Alive	WITH TUMOR	1965	NA		775	Progressive Disease	Lung Papillary Adenocarcinoma	3	NA	1986	30	R-Upper								NA			NA	NA		YES	106	101	82	83	94
TCGA-97-7552	TCGA-97-7552-01	0	1932	0	1932	NA	NA	1	798	70	MALE	WHITE	Stage IB	-25578	Alive	TUMOR FREE	1932	NA		798	Stable Disease	Lung Bronchioloalveolar Carcinoma Mucinous	3	NA	1985	40	L-Lower								NA			NA	NA		YES	81	NA	82	NA	NA
TCGA-97-7553	TCGA-97-7553-01	0	1870	0	1870	0	1870	0	1870	58	FEMALE	WHITE	Stage IA	-21518	Alive	TUMOR FREE	1870	NA		NA	Complete Remission/Response	Lung Bronchioloalveolar Carcinoma Nonmucinous	2	1967	NA	20	L-Lower		Central Lung						NA			NA	NA		YES	99	99	70	70	64
TCGA-97-7554	TCGA-97-7554-01	0	775	0	775	0	775	0	775	83	FEMALE	WHITE	Stage IIIA	-30327	Alive	TUMOR FREE	775	NA		NA	Complete Remission/Response	Lung Papillary Adenocarcinoma	3	1945	1983	30	L-Lower			R0	YES	YES	G12V		NA			NA	NA		YES	68	75	76	75	53
TCGA-97-7937	TCGA-97-7937-01	0	564	0	564	NA	NA	0	564	65	MALE	WHITE	Stage IB	-23919	Alive	TUMOR FREE	564	NA		NA	Stable Disease	Lung Micropapillary Adenocarcinoma	3	NA	1994	35	L-Upper				NO	YES		YES	NA		YES	NA	NA	FISH	YES	120	NA	77	NA	89
TCGA-97-7941	TCGA-97-7941-01	0	484	0	484	0	484	0	484	72	FEMALE	WHITE	Stage IA	-26298	Alive	TUMOR FREE	484	NA		NA	Complete Remission/Response	Lung Acinar Adenocarcinoma	3	1960	1985	22.5	L-Upper			R0	YES	YES	G12A	YES	NA		NO	NA	NA		YES	97	98	94	81	57
TCGA-97-8171	TCGA-97-8171-01	0	568	0	568	NA	NA	1	441	81	MALE	ASIAN	Stage IV	-29627	Alive	WITH TUMOR	568	NA	Distant Metastasis	441	Progressive Disease	Lung Papillary Adenocarcinoma	2	1946	NA	65	Other (please specify)	RUL and RML			NO	YES		YES	NA	Exon 19 Deletion	NO	NA	NA		YES	99	104	55	55	110			Progressive Disease
TCGA-97-8172	TCGA-97-8172-01	0	545	0	545	0	545	0	545	75	FEMALE	WHITE	Stage IB	-27416	Alive	TUMOR FREE	545	NA		NA	Complete Remission/Response	Lung Acinar Adenocarcinoma	3	1961	1981	20	R-Upper				YES	YES	G12V	YES	NA		NO	NA	NA		YES	104.64	107.25	93.27	105.1	64.98	NO	NO	Complete Remission/Response
TCGA-97-8174	TCGA-97-8174-01	1	164	NA	164	NA	NA	0	164	67	MALE	WHITE	Stage IIA	-24725	Dead		NA	164		NA		Lung Papillary Adenocarcinoma	3	1965	1985	40	R-Upper				NO	YES		YES	NA		YES	NA	NA	FISH	YES	91	99	81	86	90	NO	YES
TCGA-97-8175	TCGA-97-8175-01	0	551	0	551	1	294	1	294	55	FEMALE	WHITE	Stage IB	-20206	Alive	TUMOR FREE	551	NA	Locoregional Recurrence	294	Complete Remission/Response	Lung Solid Pattern Predominant Adenocarcinoma	3	NA	1981	NA	L-Upper		Peripheral Lung		NO	YES		YES	NA		YES	NA	NA	FISH	NO	NA	NA	NA	NA	NA	NO	NO	Complete Remission/Response
TCGA-97-8176	TCGA-97-8176-01	1	468	0	468	NA	NA	1	39	63	MALE	WHITE	Stage IIIA	-23170	Dead	TUMOR FREE	NA	468	Distant Metastasis	39	Stable Disease	Lung Acinar Adenocarcinoma	4	1971	2011	40	R-Lower			R0	YES	YES	G12S	YES	NA		NO	NA	NA		YES	100	104	67	68	61	YES	YES
TCGA-97-8177	TCGA-97-8177-01	0	499	0	499	NA	NA	0	499	59	FEMALE	WHITE	Stage IB	-21648	Alive	TUMOR FREE	499	NA		NA	[Not Evaluated]	Lung Adenocarcinoma Mixed Subtype	1	NA	NA	NA	L-Lower				NO	YES		YES	NA	L858R	NO	NA	NA		YES	106	109	80	82	97	NO	YES
TCGA-97-8179	TCGA-97-8179-01	0	435	0	435	0	435	0	435	72	MALE	WHITE	Stage IA	-26305	Alive	TUMOR FREE	435	NA		NA	Complete Remission/Response	Lung Acinar Adenocarcinoma	3	1958	1988	60	R-Upper				NO	YES		YES	NA		YES	NA	NA	FISH	YES	90	95	86	91	73	NO	NO	Complete Remission/Response
TCGA-97-8547	TCGA-97-8547-01	0	657	0	657	0	657	0	657	78	FEMALE	[Not Evaluated]	Stage IIIA	-28801	Alive	TUMOR FREE	657	NA		NA	Complete Remission/Response	Lung Adenocarcinoma Mixed Subtype	1	NA	NA	NA	R-Lower				NO	YES		YES	NA	Exon 19 Deletion	NO	NA	NA		YES	136	NA	NA	NA	87	NO	YES	Complete Remission/Response
TCGA-97-8552	TCGA-97-8552-01	0	626	0	626	0	626	0	626	55	FEMALE	WHITE	Stage I	-20331	Alive	TUMOR FREE	626	NA		NA	Complete Remission/Response	Lung Bronchioloalveolar Carcinoma Nonmucinous	1	NA	NA	NA	L-Lower				NO	YES		YES	NA	Exon 19 Deletion	NO	NA	NA		YES	95	NA	77	NA	75	NO	NO	Complete Remission/Response
TCGA-97-A4LX	TCGA-97-A4LX-01	0	614	0	614	0	614	0	614	81	MALE	WHITE	Stage IB	-29915	Alive	TUMOR FREE	614	NA		NA	Complete Remission/Response	Lung Adenocarcinoma Mixed Subtype	3	1945	1985	120	Other (please specify)	Lingula			YES	YES	G12A	NO	NA		NO	NA	NA		YES	91	90	91	96	61	NO	NO	Complete Remission/Response
TCGA-97-A4M0	TCGA-97-A4M0-01	0	652	0	652	0	652	0	652	60	FEMALE	WHITE	Stage IB	-22206	Alive	TUMOR FREE	652	NA		NA	Complete Remission/Response	Lung Adenocarcinoma Mixed Subtype	4	1970	2004	34	R-Upper				YES	YES	G12C	NO	NA		NO	NA	NA		YES	97	NA	90	NA	NA	NO	NO	Complete Remission/Response
TCGA-97-A4M1	TCGA-97-A4M1-01	0	601	0	601	0	601	0	601	52	FEMALE	WHITE	Stage IA	-19272	Alive	TUMOR FREE	601	NA		NA	Complete Remission/Response	Lung Adenocarcinoma Mixed Subtype	3	1972	1975	3	R-Upper					NO		NO	NA		NO	NA	NA		YES	100	105	87	92	111	NO	NO	Complete Remission/Response
TCGA-97-A4M2	TCGA-97-A4M2-01	0	624	0	624	0	624	0	624	66	MALE	WHITE	Stage IA	-24313	Alive	TUMOR FREE	624	NA		NA	Complete Remission/Response	Lung Adenocarcinoma Mixed Subtype	2	1972	NA	100	R-Middle			R0	NO	YES		NO	NA		NO	NA	NA		YES	102	103	96	89	91	NO	NO	Complete Remission/Response
TCGA-97-A4M3	TCGA-97-A4M3-01	0	540	0	540	0	540	1	54	69	FEMALE	WHITE	Stage IA	-25384	Alive	TUMOR FREE	540	NA	New Primary Tumor	54	Complete Remission/Response	Lung Adenocarcinoma Mixed Subtype	3	1959	1984	37.5	R-Upper				NO	YES		NO	NA		NO	NA	NA		YES	61	73	61	69	106	NO	NO	Complete Remission/Response
TCGA-97-A4M5	TCGA-97-A4M5-01	0	634	0	634	0	634	0	634	83	MALE	WHITE	Stage IA	-30665	Alive	TUMOR FREE	634	NA		NA	Complete Remission/Response	Lung Adenocarcinoma Mixed Subtype	3	1952	1982	6	R-Upper				YES	YES	G12C	NO	NA		NO	NA	NA		YES	98	94	85	84	51	NO	NO	Complete Remission/Response
TCGA-97-A4M6	TCGA-97-A4M6-01	0	568	0	568	0	568	0	568	45	FEMALE	WHITE	Stage IA	-16764	Alive	TUMOR FREE	568	NA		NA	Complete Remission/Response	Lung Adenocarcinoma Mixed Subtype	1	NA	NA	NA	R-Lower				NO	YES		YES	NA	Exon 19 Deletion	NO	NA	NA		YES	110	116	95	95	92	NO	NO	Complete Remission/Response
TCGA-97-A4M7	TCGA-97-A4M7-01	0	629	0	629	0	629	0	629	74	MALE	WHITE	Stage IA	-27062	Alive	TUMOR FREE	629	NA		NA	Complete Remission/Response	Lung Adenocarcinoma Mixed Subtype	3	1958	1978	40	R-Middle			R0	NO	YES		YES	NA	L858R	NO	NA	NA		YES	91	101	74	82	99	NO	NO	Complete Remission/Response
TCGA-99-7458	TCGA-99-7458-01	0	747	0	747	NA	NA	0	747	74	FEMALE	WHITE	Stage IIIA	-27359	Alive	WITH TUMOR	747	NA		NA	Stable Disease	Lung Bronchioloalveolar Carcinoma Nonmucinous	4	1958	2010	52	R-Lower			R0	YES	YES	G12A	YES	NA		YES	NA	NA	RT-PCR		NA	NA	NA	NA	NA
TCGA-99-8025	TCGA-99-8025-01	0	1060	0	1060	0	1060	0	1060	72	FEMALE	BLACK OR AFRICAN AMERICAN	Stage IIIA	-26634	Alive	TUMOR FREE	1060	NA		NA	Complete Remission/Response	Lung Adenocarcinoma- Not Otherwise Specified (NOS)	4	1958	1998	20	R-Upper		Central Lung	R0	NO	YES		YES	NA		YES	NA	NA		YES	111	NA	NA	NA	87	NO	YES
TCGA-99-8028	TCGA-99-8028-01	0	1118	0	1118	0	1118	0	1118	50	FEMALE	BLACK OR AFRICAN AMERICAN	Stage IA	-18542	Alive	TUMOR FREE	1118	NA		NA	Complete Remission/Response	Lung Adenocarcinoma- Not Otherwise Specified (NOS)	4	1981	2011	30	L-Upper			R0	YES	YES	G12C	YES	NA		YES	NA	NA	RT-PCR	YES	94	98	91	91	71	NO	NO
TCGA-99-8032	TCGA-99-8032-01	0	44	0	44	0	44	0	44	61	MALE	WHITE	Stage IA	-22635	Alive	TUMOR FREE	44	NA		NA	Complete Remission/Response	Lung Adenocarcinoma- Not Otherwise Specified (NOS)	2	1966	NA	90	R-Upper			R0	YES	YES	G12C	YES	NA		NO	NA	NA		YES	59	NA	55	NA	54	NO	NO	Complete Remission/Response
TCGA-99-8033	TCGA-99-8033-01	1	656	1	656	NA	NA	1	656	74	FEMALE	WHITE	Stage IV	-27342	Dead	WITH TUMOR	NA	656		NA	Progressive Disease	Lung Adenocarcinoma- Not Otherwise Specified (NOS)	1	NA	NA	NA	R-Upper		Peripheral Lung	R0	NO	YES		YES	NA		NO	NA	NA		NO	NA	NA	NA	NA	NA	NO	YES
TCGA-99-AA5R	TCGA-99-AA5R-01	0	658	0	658	0	658	0	658	70	FEMALE	BLACK OR AFRICAN AMERICAN	Stage IA	-25778	Alive	TUMOR FREE	658	NA		NA	Complete Remission/Response	Lung Adenocarcinoma- Not Otherwise Specified (NOS)	2	1967	NA	46	L-Lower			R0	YES	YES	G12C	YES	NA		YES	NA	NA	IHC	YES	64	NA	65	NA	47	NO	NO	Complete Remission/Response
TCGA-J2-8192	TCGA-J2-8192-01	0	739	0	739	NA	NA	1	482	65	FEMALE	WHITE	Stage IIA	-23892	Alive	TUMOR FREE	739	NA	Locoregional Recurrence	482	Progressive Disease	Lung Adenocarcinoma- Not Otherwise Specified (NOS)	1	NA	NA	NA	L-Upper				NO	YES		YES	NA	Exon 19 Deletion	NO	NA	NA		YES	77	89	97	100	112	NO	YES
TCGA-J2-8194	TCGA-J2-8194-01	0	724	0	724	NA	NA	1	470	69	FEMALE	WHITE	Stage IIB	-25441	Alive	WITH TUMOR	724	NA	Distant Metastasis	470	Progressive Disease	Lung Adenocarcinoma Mixed Subtype	3	1956	1982	20	R-Lower								NA			NA	NA		YES	83	83	2.04	2.04	59	NO	YES
TCGA-J2-A4AD	TCGA-J2-A4AD-01	1	550	1	550	NA	NA	1	524	61	FEMALE	WHITE	Stage IA	-22414	Dead	WITH TUMOR	NA	550	Locoregional Recurrence|Distant Metastasis	524	[Unknown]	Lung Adenocarcinoma- Not Otherwise Specified (NOS)	2	1970	NA	120	L-Upper			RX		NO		NO	NA		NO	NA	NA		YES	1.95	NA	NA	NA	NA	NO	NO
TCGA-J2-A4AE	TCGA-J2-A4AE-01	0	1079	0	1079	0	1079	0	1079	77	FEMALE	WHITE	Stage IA	-28163	Alive	TUMOR FREE	1079	NA		NA	Complete Remission/Response	Lung Adenocarcinoma- Not Otherwise Specified (NOS)	1	NA	NA	NA	L-Upper			R0		NO		NO	NA		NO	NA	NA		YES	92	NA	0.72	NA	89	NO	NO
TCGA-J2-A4AG	TCGA-J2-A4AG-01	0	988	0	988	0	988	0	988	66	FEMALE	WHITE	Stage IA	-24224	Alive	TUMOR FREE	988	NA		NA	Complete Remission/Response	Lung Adenocarcinoma- Not Otherwise Specified (NOS)	3	1956	1981	25	L-Upper			R0		NO		NO	NA		NO	NA	NA		NO	NA	NA	NA	NA	NA	NO	NO	Complete Remission/Response
TCGA-L4-A4E5	TCGA-L4-A4E5-01	0	578	0	578	0	578	0	578	48	FEMALE	WHITE	Stage I	-17680	Alive	TUMOR FREE	578	NA		NA	Complete Remission/Response	Lung Adenocarcinoma- Not Otherwise Specified (NOS)	4	1979	2012	33	L-Upper		Central Lung	R0		NO		NO	NA		NO	NA	NA		YES	82	82	94	94	93	NO	NO	Complete Remission/Response
TCGA-L4-A4E6	TCGA-L4-A4E6-01	0	435	0	435	0	435	0	435	67	MALE	WHITE	Stage IA	-24631	Alive	TUMOR FREE	435	NA		NA	Complete Remission/Response	Lung Adenocarcinoma- Not Otherwise Specified (NOS)	3	1954	1984	30	R-Upper		Peripheral Lung	R0		NO		NO	NA		NO	NA	NA		YES	69	85	84	82	98	NO	NO	Complete Remission/Response
TCGA-L9-A443	TCGA-L9-A443-01	1	193	0	193	0	193	0	193	63	FEMALE	WHITE	Stage IA	-23062	Dead	TUMOR FREE	NA	193		NA	Complete Remission/Response	Lung Adenocarcinoma- Not Otherwise Specified (NOS)	4	1960	2005	90	L-Lower		Central Lung	R0		NO		NO	NA		NO	NA	NA		YES	NA	69	NA	74	61	NO	NO	Complete Remission/Response
TCGA-L9-A444	TCGA-L9-A444-01	0	307	0	307	0	307	0	307	60	FEMALE	WHITE	Stage IA	-22202	Alive	TUMOR FREE	307	NA		NA	Complete Remission/Response	Lung Adenocarcinoma- Not Otherwise Specified (NOS)	2	1972	NA	10	R-Upper		Central Lung	R0		NO		NO	NA		NO	NA	NA		YES	49	54	58	62	57	NO	NO	Complete Remission/Response
TCGA-L9-A50W	TCGA-L9-A50W-01	1	442	1	442	1	389	1	389	75	MALE	BLACK OR AFRICAN AMERICAN	Stage IIA	-27414	Dead	WITH TUMOR	NA	442	Distant Metastasis	389	Complete Remission/Response	Lung Adenocarcinoma Mixed Subtype	3	1967	1986	19	L-Lower			R0		NO		YES	NA	T790M	YES	NA	NA	FISH	YES	81	NA	103	NA	NA	NO	NO	Complete Remission/Response
TCGA-L9-A5IP	TCGA-L9-A5IP-01	1	58	1	58	NA	NA	1	49	40	FEMALE	BLACK OR AFRICAN AMERICAN	Stage IV	-14681	Dead	WITH TUMOR	NA	58	Locoregional Recurrence|Distant Metastasis	49	Progressive Disease	Lung Adenocarcinoma- Not Otherwise Specified (NOS)	4	NA	2012	NA	R-Upper			R1		NO		YES	NA		YES	NA	NA	FISH	NO	NA	NA	NA	NA	NA	NO	NO	Progressive Disease
TCGA-L9-A743	TCGA-L9-A743-01	0	664	0	664	0	664	0	664	56	MALE	BLACK OR AFRICAN AMERICAN	Stage IIA	-20780	Alive	TUMOR FREE	664	NA		NA	Complete Remission/Response	Lung Adenocarcinoma- Not Otherwise Specified (NOS)	2	1986	NA	40.5	L-Upper		Central Lung	R0		NO		NO	NA		NO	NA	NA		YES	88	78	85	81	45	NO	YES	Complete Remission/Response
TCGA-L9-A7SV	TCGA-L9-A7SV-01	0	565	0	565	0	565	0	565	69	MALE	BLACK OR AFRICAN AMERICAN	Stage IIA	-25298	Alive	TUMOR FREE	565	NA		NA	Complete Remission/Response	Lung Adenocarcinoma- Not Otherwise Specified (NOS)	3	1959	1990	93	L-Lower			R0		NO		NO	NA		NO	NA	NA		YES	40	45	38	40	55	NO	YES	Complete Remission/Response
TCGA-L9-A8F4	TCGA-L9-A8F4-01	0	476	0	476	NA	NA	0	476	64	FEMALE	BLACK OR AFRICAN AMERICAN	Stage IB	-23617	Alive	TUMOR FREE	476	NA		NA		Lung Adenocarcinoma- Not Otherwise Specified (NOS)	2	1973	NA	14	L-Upper			R0		NO		NO	NA		NO	NA	NA		YES	53	54	45	48	35	YES	NO
TCGA-MN-A4N1	TCGA-MN-A4N1-01	0	827	0	827	0	827	0	827	60	MALE	BLACK OR AFRICAN AMERICAN	Stage IIA	-21939	Alive	TUMOR FREE	827	NA		NA	Complete Remission/Response	Lung Adenocarcinoma- Not Otherwise Specified (NOS)	2	1967	NA	NA	R-Upper			R0		NO		YES	NA		YES	NA	NA	IHC	YES	117	NA	74	NA	55	NO	NO	Complete Remission/Response
TCGA-MN-A4N4	TCGA-MN-A4N4-01	0	1175	0	1175	0	1175	0	1175	57	MALE	WHITE	Stage IA	-20888	Alive	TUMOR FREE	1175	NA		NA	Complete Remission/Response	Lung Adenocarcinoma- Not Otherwise Specified (NOS)	2	1980	NA	NA	L-Upper			R0		NO		NO	NA		NO	NA	NA		YES	77	82	70	75	NA	NO	NO	Complete Remission/Response
TCGA-MN-A4N5	TCGA-MN-A4N5-01	0	84	0	84	0	84	0	84	63	MALE	WHITE	Stage IA	-23257	Alive	TUMOR FREE	84	NA		NA	Complete Remission/Response	Lung Adenocarcinoma- Not Otherwise Specified (NOS)	4	1971	2011	NA	L-Upper			R0		NO		YES	NA		YES	NA	NA	IHC	YES	105	NA	77	NA	82	NO	NO	Complete Remission/Response
TCGA-MP-A4SV	TCGA-MP-A4SV-01	1	2620	NA	2620	0	2620	0	2620	67	MALE	[Unknown]	Stage IB	-24516	Dead		NA	2620		NA	Complete Remission/Response	Lung Adenocarcinoma- Not Otherwise Specified (NOS)	2	1946	NA	110	L-Lower			R0		NO		NO	NA		NO	NA	NA		YES	62	78	NA	NA	48	NO	NO	Complete Remission/Response
TCGA-MP-A4SW	TCGA-MP-A4SW-01	1	1778	NA	1778	0	1778	0	1778	53	MALE	WHITE	Stage IIB	-19640	Dead		NA	1778		NA	Complete Remission/Response	Lung Adenocarcinoma- Not Otherwise Specified (NOS)	3	1967	1982	15	L-Upper			R0		NO		NO	NA		NO	NA	NA		YES	90	101	NA	NA	102	NO	NO	Complete Remission/Response
TCGA-MP-A4SY	TCGA-MP-A4SY-01	1	1501	0	1501	1	489	1	489	61	MALE	WHITE	Stage IIB	-22448	Dead	TUMOR FREE	NA	1501	Locoregional Recurrence	489	Complete Remission/Response	Lung Adenocarcinoma- Not Otherwise Specified (NOS)	4	NA	2002	40	R-Lower		Central Lung	R0		NO		NO	NA		NO	NA	NA		YES	54	74	NA	NA	73	NO	NO	Complete Remission/Response
TCGA-MP-A4T4	TCGA-MP-A4T4-01	1	2617	NA	2617	0	2617	0	2617	68	FEMALE	WHITE	Stage IIB	-25052	Dead		NA	2617		NA	Complete Remission/Response	Lung Adenocarcinoma- Not Otherwise Specified (NOS)	2	1954	NA	50	R-Lower			R0		NO		NO	NA		NO	NA	NA		YES	113	110	NA	NA	53	NO	NO	Complete Remission/Response
TCGA-MP-A4T6	TCGA-MP-A4T6-01	1	1790	0	1790	0	1790	0	1790	76	FEMALE	WHITE	Stage IIIA	-27993	Dead	TUMOR FREE	NA	1790		NA	Complete Remission/Response	Lung Adenocarcinoma- Not Otherwise Specified (NOS)	3	NA	1989	50	L-Lower		Peripheral Lung	R0		NO		NO	NA		NO	NA	NA		YES	77	79	NA	NA	63	NO	NO	Complete Remission/Response
TCGA-MP-A4T7	TCGA-MP-A4T7-01	1	167	NA	167	NA	NA	0	167	75	FEMALE	[Unknown]	Stage IV	-27603	Dead		NA	167		NA	[Unknown]	Lung Adenocarcinoma- Not Otherwise Specified (NOS)	4	1954	2004	50	R-Lower			R0		NO		NO	NA		NO	NA	NA		YES	87	91	NA	NA	57	NO	NO
TCGA-MP-A4T8	TCGA-MP-A4T8-01	1	161	NA	161	NA	NA	0	161	68	MALE	[Unknown]	Stage IIIA	-25069	Dead		NA	161		NA	[Unknown]	Lung Adenocarcinoma- Not Otherwise Specified (NOS)	3	1957	1972	25	L-Upper			R0		NO		NO	NA		NO	NA	NA		YES	60	72	NA	NA	102	NO	YES
TCGA-MP-A4T9	TCGA-MP-A4T9-01	1	1265	1	1265	1	341	1	341	54	FEMALE	WHITE	Stage IIIA	-19767	Dead	WITH TUMOR	NA	1265	Locoregional Recurrence|Distant Metastasis	341	Complete Remission/Response	Lung Adenocarcinoma- Not Otherwise Specified (NOS)	4	1980	2004	24	L-Upper			RX		NO		NO	NA		NO	NA	NA		YES	99	105	NA	NA	106	YES	YES	Complete Remission/Response
TCGA-MP-A4TA	TCGA-MP-A4TA-01	1	950	1	950	1	725	1	725	75	FEMALE	WHITE	Stage IA	-27513	Dead	WITH TUMOR	NA	950	Distant Metastasis	725	Complete Remission/Response	Lung Adenocarcinoma- Not Otherwise Specified (NOS)	4	1951	2006	55	R-Upper		Peripheral Lung	R0		NO		NO	NA		NO	NA	NA		YES	65	74	NA	NA	46	NO	NO	Complete Remission/Response
TCGA-MP-A4TC	TCGA-MP-A4TC-01	1	74	0	74	0	74	0	74	77	MALE	WHITE	Stage IIIA	-28471	Dead	TUMOR FREE	NA	74		NA	Complete Remission/Response	Lung Adenocarcinoma- Not Otherwise Specified (NOS)	3	1944	1976	125	R-Middle			R0		NO		NO	NA		NO	NA	NA		YES	83	76	NA	NA	68	NO	YES	Complete Remission/Response
TCGA-MP-A4TD	TCGA-MP-A4TD-01	1	307	NA	307	1	226	1	226	71	MALE	WHITE	Stage IIIA	-25983	Dead		NA	307	Locoregional Recurrence	226	Complete Remission/Response	Lung Adenocarcinoma- Not Otherwise Specified (NOS)	3	NA	1990	20	L-Lower		Peripheral Lung	RX		NO		NO	NA		NO	NA	NA		YES	93	92	NA	NA	61	NO	YES	Complete Remission/Response
TCGA-MP-A4TE	TCGA-MP-A4TE-01	1	896	1	896	1	226	1	226	56	MALE	WHITE	Stage IIA	-20627	Dead	WITH TUMOR	NA	896	Locoregional Recurrence	226	Complete Remission/Response	Lung Adenocarcinoma- Not Otherwise Specified (NOS)	4	1970	2010	40	L-Lower		Peripheral Lung	RX	YES	YES	G12C	NO	NA		NO	NA	NA		NO	NA	NA	NA	NA	NA	NO	NO	Complete Remission/Response
TCGA-MP-A4TF	TCGA-MP-A4TF-01	1	336	1	336	NA	NA	1	195	58	FEMALE	WHITE	Stage IIA	-21387	Dead	WITH TUMOR	NA	336	Distant Metastasis	195	Partial Remission/Response	Lung Adenocarcinoma- Not Otherwise Specified (NOS)	4	1970	2010	40	R-Upper		Peripheral Lung	R0		NO		NO	NA		NO	NA	NA		YES	109	108	NA	NA	77	NO	YES	Partial Remission/Response
TCGA-MP-A4TH	TCGA-MP-A4TH-01	0	741	0	741	0	741	0	741	70	FEMALE	WHITE	Stage IA	-25759	Alive	TUMOR FREE	741	NA		NA	Complete Remission/Response	Lung Adenocarcinoma- Not Otherwise Specified (NOS)	3	1962	1982	20	L-Lower		Peripheral Lung	R0		NO		NO	NA		NO	NA	NA		YES	115	115	110	117	73	NO	NO	Complete Remission/Response
TCGA-MP-A4TI	TCGA-MP-A4TI-01	1	429	1	429	NA	NA	1	84	72	MALE	WHITE	Stage IIA	-26565	Dead	WITH TUMOR	NA	429	Locoregional Recurrence|Distant Metastasis	84	[Unknown]	Lung Adenocarcinoma- Not Otherwise Specified (NOS)	3	1955	1990	35	R-Lower			R0	YES	YES	G12C	YES	NA		NO	NA	NA		NO	NA	NA	NA	NA	NA
TCGA-MP-A4TJ	TCGA-MP-A4TJ-01	1	339	NA	339	0	339	0	339	62	FEMALE	[Unknown]	Stage IA	-22875	Dead		NA	339		NA	Complete Remission/Response	Lung Signet Ring Adenocarcinoma	2	NA	NA	NA	R-Upper		Central Lung	R0		NO		NO	NA		NO	NA	NA		YES	27	36	29.7	30.1	29	NO	NO	Complete Remission/Response
TCGA-MP-A4TK	TCGA-MP-A4TK-01	1	582	1	582	1	397	1	397	56	FEMALE	[Unknown]	Stage IIB	-20581	Dead	WITH TUMOR	NA	582	Distant Metastasis	397	Complete Remission/Response	Lung Adenocarcinoma- Not Otherwise Specified (NOS)	4	1971	1999	28	R-Lower			R0		NO		NO	NA		NO	NA	NA		YES	57	64	NA	NA	88	NO	NO	Complete Remission/Response
TCGA-MP-A5C7	TCGA-MP-A5C7-01	0	2248	0	2248	0	2248	0	2248	76	FEMALE	WHITE	Stage IB	-28015	Alive	TUMOR FREE	2248	NA		NA	Complete Remission/Response	Lung Adenocarcinoma- Not Otherwise Specified (NOS)	3	1953	1968	15	L-Upper		Central Lung	R0		NO		NO	NA		NO	NA	NA		YES	89	93	NA	NA	105	NO	NO	Complete Remission/Response
TCGA-NJ-A4YF	TCGA-NJ-A4YF-01	0	2161	0	2161	NA	NA	0	2161	50	FEMALE	BLACK OR AFRICAN AMERICAN	Stage IA	-18584	Alive	TUMOR FREE	2161	NA		NA	Stable Disease	Lung Adenocarcinoma Mixed Subtype	3	NA	NA	30	R-Upper					NO		NO	NA		NO	NA	NA		YES	80.7	83.9	96	95.1	77.5
TCGA-NJ-A4YG	TCGA-NJ-A4YG-01	0	2261	0	2261	NA	NA	0	2261	65	MALE	WHITE	Stage IB	-23812	Alive	TUMOR FREE	2261	NA		NA	Stable Disease	Lung Adenocarcinoma- Not Otherwise Specified (NOS)	4	1955	2007	104	L-Upper								NA			NA	NA		NO	NA	NA	NA	NA	NA	NO	NO
TCGA-NJ-A4YP	TCGA-NJ-A4YP-01	0	50	0	50	NA	NA	0	50	52	MALE	WHITE	Stage IB	-19106	Alive	TUMOR FREE	50	NA		NA	Stable Disease	Lung Papillary Adenocarcinoma	5	NA	NA	60	R-Lower					NO		NO	NA		NO	NA	NA		NO	NA	NA	NA	NA	NA	NO	NO	Stable Disease
TCGA-NJ-A4YQ	TCGA-NJ-A4YQ-01	0	1432	0	1432	NA	NA	0	1432	69	FEMALE	WHITE	Stage IA	-25427	Alive	TUMOR FREE	1432	NA		NA	Stable Disease	Lung Adenocarcinoma- Not Otherwise Specified (NOS)	4	NA	2011	40	L-Upper			RX		NO		NO	NA		NO	NA	NA		NO	NA	NA	NA	NA	NA	NO	NO	Stable Disease
TCGA-NJ-A55R	TCGA-NJ-A55R-01	0	603	0	603	NA	NA	0	603	67	MALE	WHITE	Stage IA	-24738	Alive	TUMOR FREE	603	NA		NA	Stable Disease	Lung Adenocarcinoma- Not Otherwise Specified (NOS)	3	NA	1986	5	L-Upper					NO		NO	NA		NO	NA	NA		NO	NA	NA	NA	NA	NA	NO	NO	Stable Disease
TCGA-NJ-A7XG	TCGA-NJ-A7XG-01	0	617	0	617	NA	NA	0	617	49	MALE	BLACK OR AFRICAN AMERICAN	Stage IIIA	-18127	Alive	WITH TUMOR	617	NA		NA	Stable Disease	Lung Adenocarcinoma- Not Otherwise Specified (NOS)	3	NA	NA	NA	L-Upper				NO	YES		YES	NA	Other		NA	NA		NO	NA	NA	NA	NA	NA	NO	YES	Stable Disease
TCGA-O1-A52J	TCGA-O1-A52J-01	1	1798	1	1798	NA	NA	1	898	74	FEMALE	WHITE	Stage IA	-27223	Dead	WITH TUMOR	NA	1798	Locoregional Recurrence	898	[Unknown]	Lung Adenocarcinoma- Not Otherwise Specified (NOS)	3	1950	1980	45	L-Lower					NO		NO	NA		NO	NA	NA		NO	NA	NA	NA	NA	NA	NO	NO
TCGA-S2-AA1A	TCGA-S2-AA1A-01	0	513	0	513	0	513	0	513	68	FEMALE	BLACK OR AFRICAN AMERICAN	Stage IA	-24903	Alive	TUMOR FREE	513	NA		NA	Complete Remission/Response	Lung Bronchioloalveolar Carcinoma Mucinous	3	1957	1995	95	R-Upper			R0		NO		NO	NA		NO	NA	NA		YES	2.01	2.16	79	83	65	NO	NO	Complete Remission/Response
[truncated: 6 more columns]

## Sheet: GSE19188_Clinical information
Supplementary table 1: Clinical information of LUAD patients from TCGA and GEO data repositories
GSE19188
Geo_accession	Source_name	Survival time (Months)	Status	Gender	Molecule	Extract_protocol	Label	Label_protocol	Hyb_protocol	Scan_protocol
GSM475679	frozen tissue	overall survival: 127	status: alive	Female	total RNA	Trizol extraction of total RNA was performed according to the manufacturer's instructions.	biotin	Biotinylated cRNA were prepared according to the standard Affymetrix protocol from 6 ug total RNA (Expression Analysis Technical Manual, 2001, Affymetrix).	Following fragmentation, 20 ug of cRNA were hybridized for 16 hr at 45C on GeneChip Human Genome U133 plus 2.0 array. GeneChips were washed and stained in the Affymetrix Fluidics Station Fluidics 450.	GeneChips were scanned using the Affymetrix GeneArray scanner 3000
GSM475681	frozen tissue	overall survival: 12.57	status: deceased	Female	total RNA	Trizol extraction of total RNA was performed according to the manufacturer's instructions.	biotin	Biotinylated cRNA were prepared according to the standard Affymetrix protocol from 6 ug total RNA (Expression Analysis Technical Manual, 2001, Affymetrix).	Following fragmentation, 20 ug of cRNA were hybridized for 16 hr at 45C on GeneChip Human Genome U133 plus 2.0 array. GeneChips were washed and stained in the Affymetrix Fluidics Station Fluidics 450.	GeneChips were scanned using the Affymetrix GeneArray scanner 3000
GSM475685	frozen tissue	overall survival: 98.93	status: alive	Female	total RNA	Trizol extraction of total RNA was performed according to the manufacturer's instructions.	biotin	Biotinylated cRNA were prepared according to the standard Affymetrix protocol from 6 ug total RNA (Expression Analysis Technical Manual, 2001, Affymetrix).	Following fragmentation, 20 ug of cRNA were hybridized for 16 hr at 45C on GeneChip Human Genome U133 plus 2.0 array. GeneChips were washed and stained in the Affymetrix Fluidics Station Fluidics 450.	GeneChips were scanned using the Affymetrix GeneArray scanner 3000
GSM475687	frozen tissue	overall survival: 87.7	status: deceased	Female	total RNA	Trizol extraction of total RNA was performed according to the manufacturer's instructions.	biotin	Biotinylated cRNA were prepared according to the standard Affymetrix protocol from 6 ug total RNA (Expression Analysis Technical Manual, 2001, Affymetrix).	Following fragmentation, 20 ug of cRNA were hybridized for 16 hr at 45C on GeneChip Human Genome U133 plus 2.0 array. GeneChips were washed and stained in the Affymetrix Fluidics Station Fluidics 450.	GeneChips were scanned using the Affymetrix GeneArray scanner 3000
GSM475700	frozen tissue	overall survival: 22.57	status: deceased	Female	total RNA	Trizol extraction of total RNA was performed according to the manufacturer's instructions.	biotin	Biotinylated cRNA were prepared according to the standard Affymetrix protocol from 6 ug total RNA (Expression Analysis Technical Manual, 2001, Affymetrix).	Following fragmentation, 20 ug of cRNA were hybridized for 16 hr at 45C on GeneChip Human Genome U133 plus 2.0 array. GeneChips were washed and stained in the Affymetrix Fluidics Station Fluidics 450.	GeneChips were scanned using the Affymetrix GeneArray scanner 3000
GSM475701	frozen tissue	overall survival: 103.7	status: alive	Female	total RNA	Trizol extraction of total RNA was performed according to the manufacturer's instructions.	biotin	Biotinylated cRNA were prepared according to the standard Affymetrix protocol from 6 ug total RNA (Expression Analysis Technical Manual, 2001, Affymetrix).	Following fragmentation, 20 ug of cRNA were hybridized for 16 hr at 45C on GeneChip Human Genome U133 plus 2.0 array. GeneChips were washed and stained in the Affymetrix Fluidics Station Fluidics 450.	GeneChips were scanned using the Affymetrix GeneArray scanner 3000
GSM475761	frozen tissue	overall survival: 24.17	status: deceased	Female	total RNA	Trizol extraction of total RNA was performed according to the manufacturer's instructions.	biotin	Biotinylated cRNA were prepared according to the standard Affymetrix protocol from 6 ug total RNA (Expression Analysis Technical Manual, 2001, Affymetrix).	Following fragmentation, 20 ug of cRNA were hybridized for 16 hr at 45C on GeneChip Human Genome U133 plus 2.0 array. GeneChips were washed and stained in the Affymetrix Fluidics Station Fluidics 450.	GeneChips were scanned using the Affymetrix GeneArray scanner 3000
GSM475765	frozen tissue	overall survival: 46.7	status: deceased	Female	total RNA	Trizol extraction of total RNA was performed according to the manufacturer's instructions.	biotin	Biotinylated cRNA were prepared according to the standard Affymetrix protocol from 6 ug total RNA (Expression Analysis Technical Manual, 2001, Affymetrix).	Following fragmentation, 20 ug of cRNA were hybridized for 16 hr at 45C on GeneChip Human Genome U133 plus 2.0 array. GeneChips were washed and stained in the Affymetrix Fluidics Station Fluidics 450.	GeneChips were scanned using the Affymetrix GeneArray scanner 3000
GSM475768	frozen tissue	overall survival: 2.53	status: deceased	Female	total RNA	Trizol extraction of total RNA was performed according to the manufacturer's instructions.	biotin	Biotinylated cRNA were prepared according to the standard Affymetrix protocol from 6 ug total RNA (Expression Analysis Technical Manual, 2001, Affymetrix).	Following fragmentation, 20 ug of cRNA were hybridized for 16 hr at 45C on GeneChip Human Genome U133 plus 2.0 array. GeneChips were washed and stained in the Affymetrix Fluidics Station Fluidics 450.	GeneChips were scanned using the Affymetrix GeneArray scanner 3000
GSM475770	frozen tissue	overall survival: 63.87	status: alive	Female	total RNA	Trizol extraction of total RNA was performed according to the manufacturer's instructions.	biotin	Biotinylated cRNA were prepared according to the standard Affymetrix protocol from 6 ug total RNA (Expression Analysis Technical Manual, 2001, Affymetrix).	Following fragmentation, 20 ug of cRNA were hybridized for 16 hr at 45C on GeneChip Human Genome U133 plus 2.0 array. GeneChips were washed and stained in the Affymetrix Fluidics Station Fluidics 450.	GeneChips were scanned using the Affymetrix GeneArray scanner 3000
GSM475773	frozen tissue	overall survival: 89.73	status: alive	Female	total RNA	Trizol extraction of total RNA was performed according to the manufacturer's instructions.	biotin	Biotinylated cRNA were prepared according to the standard Affymetrix protocol from 6 ug total RNA (Expression Analysis Technical Manual, 2001, Affymetrix).	Following fragmentation, 20 ug of cRNA were hybridized for 16 hr at 45C on GeneChip Human Genome U133 plus 2.0 array. GeneChips were washed and stained in the Affymetrix Fluidics Station Fluidics 450.	GeneChips were scanned using the Affymetrix GeneArray scanner 3000
GSM475780	frozen tissue	overall survival: 20.53	status: deceased	Female	total RNA	Trizol extraction of total RNA was performed according to the manufacturer's instructions.	biotin	Biotinylated cRNA were prepared according to the standard Affymetrix protocol from 6 ug total RNA (Expression Analysis Technical Manual, 2001, Affymetrix).	Following fragmentation, 20 ug of cRNA were hybridized for 16 hr at 45C on GeneChip Human Genome U133 plus 2.0 array. GeneChips were washed and stained in the Affymetrix Fluidics Station Fluidics 450.	GeneChips were scanned using the Affymetrix GeneArray scanner 3000
GSM475787	frozen tissue	overall survival: 20.93	status: alive	Female	total RNA	Trizol extraction of total RNA was performed according to the manufacturer's instructions.	biotin	Biotinylated cRNA were prepared according to the standard Affymetrix protocol from 6 ug total RNA (Expression Analysis Technical Manual, 2001, Affymetrix).	Following fragmentation, 20 ug of cRNA were hybridized for 16 hr at 45C on GeneChip Human Genome U133 plus 2.0 array. GeneChips were washed and stained in the Affymetrix Fluidics Station Fluidics 450.	GeneChips were scanned using the Affymetrix GeneArray scanner 3000
GSM475797	frozen tissue	overall survival: 89.03	status: alive	Female	total RNA	Trizol extraction of total RNA was performed according to the manufacturer's instructions.	biotin	Biotinylated cRNA were prepared according to the standard Affymetrix protocol from 6 ug total RNA (Expression Analysis Technical Manual, 2001, Affymetrix).	Following fragmentation, 20 ug of cRNA were hybridized for 16 hr at 45C on GeneChip Human Genome U133 plus 2.0 array. GeneChips were washed and stained in the Affymetrix Fluidics Station Fluidics 450.	GeneChips were scanned using the Affymetrix GeneArray scanner 3000
GSM475799	frozen tissue	overall survival: 78.63	status: alive	Female	total RNA	Trizol extraction of total RNA was performed according to the manufacturer's instructions.	biotin	Biotinylated cRNA were prepared according to the standard Affymetrix protocol from 6 ug total RNA (Expression Analysis Technical Manual, 2001, Affymetrix).	Following fragmentation, 20 ug of cRNA were hybridized for 16 hr at 45C on GeneChip Human Genome U133 plus 2.0 array. GeneChips were washed and stained in the Affymetrix Fluidics Station Fluidics 450.	GeneChips were scanned using the Affymetrix GeneArray scanner 3000
GSM475689	frozen tissue	overall survival: 10.33	status: deceased	Male	total RNA	Trizol extraction of total RNA was performed according to the manufacturer's instructions.	biotin	Biotinylated cRNA were prepared according to the standard Affymetrix protocol from 6 ug total RNA (Expression Analysis Technical Manual, 2001, Affymetrix).	Following fragmentation, 20 ug of cRNA were hybridized for 16 hr at 45C on GeneChip Human Genome U133 plus 2.0 array. GeneChips were washed and stained in the Affymetrix Fluidics Station Fluidics 450.	GeneChips were scanned using the Affymetrix GeneArray scanner 3000
GSM475691	frozen tissue	overall survival: 4.87	status: deceased	Male	total RNA	Trizol extraction of total RNA was performed according to the manufacturer's instructions.	biotin	Biotinylated cRNA were prepared according to the standard Affymetrix protocol from 6 ug total RNA (Expression Analysis Technical Manual, 2001, Affymetrix).	Following fragmentation, 20 ug of cRNA were hybridized for 16 hr at 45C on GeneChip Human Genome U133 plus 2.0 array. GeneChips were washed and stained in the Affymetrix Fluidics Station Fluidics 450.	GeneChips were scanned using the Affymetrix GeneArray scanner 3000
GSM475692	frozen tissue	overall survival: 20.37	status: deceased	Male	total RNA	Trizol extraction of total RNA was performed according to the manufacturer's instructions.	biotin	Biotinylated cRNA were prepared according to the standard Affymetrix protocol from 6 ug total RNA (Expression Analysis Technical Manual, 2001, Affymetrix).	Following fragmentation, 20 ug of cRNA were hybridized for 16 hr at 45C on GeneChip Human Genome U133 plus 2.0 array. GeneChips were washed and stained in the Affymetrix Fluidics Station Fluidics 450.	GeneChips were scanned using the Affymetrix GeneArray scanner 3000
GSM475696	frozen tissue	overall survival: 66.47	status: deceased	Male	total RNA	Trizol extraction of total RNA was performed according to the manufacturer's instructions.	biotin	Biotinylated cRNA were prepared according to the standard Affymetrix protocol from 6 ug total RNA (Expression Analysis Technical Manual, 2001, Affymetrix).	Following fragmentation, 20 ug of cRNA were hybridized for 16 hr at 45C on GeneChip Human Genome U133 plus 2.0 array. GeneChips were washed and stained in the Affymetrix Fluidics Station Fluidics 450.	GeneChips were scanned using the Affymetrix GeneArray scanner 3000
GSM475698	frozen tissue	overall survival: 110.8	status: alive	Male	total RNA	Trizol extraction of total RNA was performed according to the manufacturer's instructions.	biotin	Biotinylated cRNA were prepared according to the standard Affymetrix protocol from 6 ug total RNA (Expression Analysis Technical Manual, 2001, Affymetrix).	Following fragmentation, 20 ug of cRNA were hybridized for 16 hr at 45C on GeneChip Human Genome U133 plus 2.0 array. GeneChips were washed and stained in the Affymetrix Fluidics Station Fluidics 450.	GeneChips were scanned using the Affymetrix GeneArray scanner 3000
GSM475703	frozen tissue	overall survival: 124.83	status: alive	Male	total RNA	Trizol extraction of total RNA was performed according to the manufacturer's instructions.	biotin	Biotinylated cRNA were prepared according to the standard Affymetrix protocol from 6 ug total RNA (Expression Analysis Technical Manual, 2001, Affymetrix).	Following fragmentation, 20 ug of cRNA were hybridized for 16 hr at 45C on GeneChip Human Genome U133 plus 2.0 array. GeneChips were washed and stained in the Affymetrix Fluidics Station Fluidics 450.	GeneChips were scanned using the Affymetrix GeneArray scanner 3000
GSM475706	frozen tissue	overall survival: 21.3	status: deceased	Male	total RNA	Trizol extraction of total RNA was performed according to the manufacturer's instructions.	biotin	Biotinylated cRNA were prepared according to the standard Affymetrix protocol from 6 ug total RNA (Expression Analysis Technical Manual, 2001, Affymetrix).	Following fragmentation, 20 ug of cRNA were hybridized for 16 hr at 45C on GeneChip Human Genome U133 plus 2.0 array. GeneChips were washed and stained in the Affymetrix Fluidics Station Fluidics 450.	GeneChips were scanned using the Affymetrix GeneArray scanner 3000
GSM475709	frozen tissue	overall survival: 8.27	status: deceased	Male	total RNA	Trizol extraction of total RNA was performed according to the manufacturer's instructions.	biotin	Biotinylated cRNA were prepared according to the standard Affymetrix protocol from 6 ug total RNA (Expression Analysis Technical Manual, 2001, Affymetrix).	Following fragmentation, 20 ug of cRNA were hybridized for 16 hr at 45C on GeneChip Human Genome U133 plus 2.0 array. GeneChips were washed and stained in the Affymetrix Fluidics Station Fluidics 450.	GeneChips were scanned using the Affymetrix GeneArray scanner 3000
GSM475710	frozen tissue	overall survival: 116.83	status: alive	Male	total RNA	Trizol extraction of total RNA was performed according to the manufacturer's instructions.	biotin	Biotinylated cRNA were prepared according to the standard Affymetrix protocol from 6 ug total RNA (Expression Analysis Technical Manual, 2001, Affymetrix).	Following fragmentation, 20 ug of cRNA were hybridized for 16 hr at 45C on GeneChip Human Genome U133 plus 2.0 array. GeneChips were washed and stained in the Affymetrix Fluidics Station Fluidics 450.	GeneChips were scanned using the Affymetrix GeneArray scanner 3000
GSM475712	frozen tissue	overall survival: 17.3	status: deceased	Male	total RNA	Trizol extraction of total RNA was performed according to the manufacturer's instructions.	biotin	Biotinylated cRNA were prepared according to the standard Affymetrix protocol from 6 ug total RNA (Expression Analysis Technical Manual, 2001, Affymetrix).	Following fragmentation, 20 ug of cRNA were hybridized for 16 hr at 45C on GeneChip Human Genome U133 plus 2.0 array. GeneChips were washed and stained in the Affymetrix Fluidics Station Fluidics 450.	GeneChips were scanned using the Affymetrix GeneArray scanner 3000
GSM475715	frozen tissue	overall survival: 79.87	status: deceased	Male	total RNA	Trizol extraction of total RNA was performed according to the manufacturer's instructions.	biotin	Biotinylated cRNA were prepared according to the standard Affymetrix protocol from 6 ug total RNA (Expression Analysis Technical Manual, 2001, Affymetrix).	Following fragmentation, 20 ug of cRNA were hybridized for 16 hr at 45C on GeneChip Human Genome U133 plus 2.0 array. GeneChips were washed and stained in the Affymetrix Fluidics Station Fluidics 450.	GeneChips were scanned using the Affymetrix GeneArray scanner 3000
GSM475747	frozen tissue	overall survival: 16.7	status: deceased	Male	total RNA	Trizol extraction of total RNA was performed according to the manufacturer's instructions.	biotin	Biotinylated cRNA were prepared according to the standard Affymetrix protocol from 6 ug total RNA (Expression Analysis Technical Manual, 2001, Affymetrix).	Following fragmentation, 20 ug of cRNA were hybridized for 16 hr at 45C on GeneChip Human Genome U133 plus 2.0 array. GeneChips were washed and stained in the Affymetrix Fluidics Station Fluidics 450.	GeneChips were scanned using the Affymetrix GeneArray scanner 3000
GSM475772	frozen tissue	overall survival: 27.97	status: alive	Male	total RNA	Trizol extraction of total RNA was performed according to the manufacturer's instructions.	biotin	Biotinylated cRNA were prepared according to the standard Affymetrix protocol from 6 ug total RNA (Expression Analysis Technical Manual, 2001, Affymetrix).	Following fragmentation, 20 ug of cRNA were hybridized for 16 hr at 45C on GeneChip Human Genome U133 plus 2.0 array. GeneChips were washed and stained in the Affymetrix Fluidics Station Fluidics 450.	GeneChips were scanned using the Affymetrix GeneArray scanner 3000
GSM475779	frozen tissue	overall survival: 110.8	status: alive	Male	total RNA	Trizol extraction of total RNA was performed according to the manufacturer's instructions.	biotin	Biotinylated cRNA were prepared according to the standard Affymetrix protocol from 6 ug total RNA (Expression Analysis Technical Manual, 2001, Affymetrix).	Following fragmentation, 20 ug of cRNA were hybridized for 16 hr at 45C on GeneChip Human Genome U133 plus 2.0 array. GeneChips were washed and stained in the Affymetrix Fluidics Station Fluidics 450.	GeneChips were scanned using the Affymetrix GeneArray scanner 3000
GSM475784	frozen tissue	overall survival: 67.87	status: alive	Male	total RNA	Trizol extraction of total RNA was performed according to the manufacturer's instructions.	biotin	Biotinylated cRNA were prepared according to the standard Affymetrix protocol from 6 ug total RNA (Expression Analysis Technical Manual, 2001, Affymetrix).	Following fragmentation, 20 ug of cRNA were hybridized for 16 hr at 45C on GeneChip Human Genome U133 plus 2.0 array. GeneChips were washed and stained in the Affymetrix Fluidics Station Fluidics 450.	GeneChips were scanned using the Affymetrix GeneArray scanner 3000
GSM475788	frozen tissue	overall survival: 23.13	status: alive	Male	total RNA	Trizol extraction of total RNA was performed according to the manufacturer's instructions.	biotin	Biotinylated cRNA were prepared according to the standard Affymetrix protocol from 6 ug total RNA (Expression Analysis Technical Manual, 2001, Affymetrix).	Following fragmentation, 20 ug of cRNA were hybridized for 16 hr at 45C on GeneChip Human Genome U133 plus 2.0 array. GeneChips were washed and stained in the Affymetrix Fluidics Station Fluidics 450.	GeneChips were scanned using the Affymetrix GeneArray scanner 3000
GSM475792	frozen tissue	overall survival: 20.37	status: deceased	Male	total RNA	Trizol extraction of total RNA was performed according to the manufacturer's instructions.	biotin	Biotinylated cRNA were prepared according to the standard Affymetrix protocol from 6 ug total RNA (Expression Analysis Technical Manual, 2001, Affymetrix).	Following fragmentation, 20 ug of cRNA were hybridized for 16 hr at 45C on GeneChip Human Genome U133 plus 2.0 array. GeneChips were washed and stained in the Affymetrix Fluidics Station Fluidics 450.	GeneChips were scanned using the Affymetrix GeneArray scanner 3000
GSM475794	frozen tissue	overall survival: 5.53	status: deceased	Male	total RNA	Trizol extraction of total RNA was performed according to the manufacturer's instructions.	biotin	Biotinylated cRNA were prepared according to the standard Affymetrix protocol from 6 ug total RNA (Expression Analysis Technical Manual, 2001, Affymetrix).	Following fragmentation, 20 ug of cRNA were hybridized for 16 hr at 45C on GeneChip Human Genome U133 plus 2.0 array. GeneChips were washed and stained in the Affymetrix Fluidics Station Fluidics 450.	GeneChips were scanned using the Affymetrix GeneArray scanner 3000
GSM475795	frozen tissue	overall survival: 13.73	status: deceased	Male	total RNA	Trizol extraction of total RNA was performed according to the manufacturer's instructions.	biotin	Biotinylated cRNA were prepared according to the standard Affymetrix protocol from 6 ug total RNA (Expression Analysis Technical Manual, 2001, Affymetrix).	Following fragmentation, 20 ug of cRNA were hybridized for 16 hr at 45C on GeneChip Human Genome U133 plus 2.0 array. GeneChips were washed and stained in the Affymetrix Fluidics Station Fluidics 450.	GeneChips were scanned using the Affymetrix GeneArray scanner 3000
GSM475796	frozen tissue	overall survival: 124.3	status: alive	Male	total RNA	Trizol extraction of total RNA was performed according to the manufacturer's instructions.	biotin	Biotinylated cRNA were prepared according to the standard Affymetrix protocol from 6 ug total RNA (Expression Analysis Technical Manual, 2001, Affymetrix).	Following fragmentation, 20 ug of cRNA were hybridized for 16 hr at 45C on GeneChip Human Genome U133 plus 2.0 array. GeneChips were washed and stained in the Affymetrix Fluidics Station Fluidics 450.	GeneChips were scanned using the Affymetrix GeneArray scanner 3000
GSM475803	frozen tissue	overall survival: 60.73	status: deceased	Male	total RNA	Trizol extraction of total RNA was performed according to the manufacturer's instructions.	biotin	Biotinylated cRNA were prepared according to the standard Affymetrix protocol from 6 ug total RNA (Expression Analysis Technical Manual, 2001, Affymetrix).	Following fragmentation, 20 ug of cRNA were hybridized for 16 hr at 45C on GeneChip Human Genome U133 plus 2.0 array. GeneChips were washed and stained in the Affymetrix Fluidics Station Fluidics 450.	GeneChips were scanned using the Affymetrix GeneArray scanner 3000
GSM475808	frozen tissue	overall survival: 2.5	status: deceased	Male	total RNA	Trizol extraction of total RNA was performed according to the manufacturer's instructions.	biotin	Biotinylated cRNA were prepared according to the standard Affymetrix protocol from 6 ug total RNA (Expression Analysis Technical Manual, 2001, Affymetrix).	Following fragmentation, 20 ug of cRNA were hybridized for 16 hr at 45C on GeneChip Human Genome U133 plus 2.0 array. GeneChips were washed and stained in the Affymetrix Fluidics Station Fluidics 450.	GeneChips were scanned using the Affymetrix GeneArray scanner 3000
GSM475810	frozen tissue	overall survival: 7.13	status: deceased	Male	total RNA	Trizol extraction of total RNA was performed according to the manufacturer's instructions.	biotin	Biotinylated cRNA were prepared according to the standard Affymetrix protocol from 6 ug total RNA (Expression Analysis Technical Manual, 2001, Affymetrix).	Following fragmentation, 20 ug of cRNA were hybridized for 16 hr at 45C on GeneChip Human Genome U133 plus 2.0 array. GeneChips were washed and stained in the Affymetrix Fluidics Station Fluidics 450.	GeneChips were scanned using the Affymetrix GeneArray scanner 3000

## Sheet: GSE30219_Clinical information
Supplementary table 1: Clinical information of LUAD patients from TCGA and GEO data repositories
GSE30219
Geo_accession	Molecule_ch1	Extract_protocol_ch1	Label	Label_protocol_ch1	Hyb_protocol	Scan_protocol	Age at surgery	Disease free survival in months	Follow-up time (days)	Gender	Histology	Stage (M)	Stage (N)	Stage (T)	Relapse (relapse =1; no event=0)	Status	Stage
GSM748053	total RNA	Trizol extraction of total RNA was performed according to the manufacturer's instructions.	Biotin	Biotinylated cRNA were prepared according to the standard Affymetrix protocol from 6 ug total RNA (Expression Analysis Technical Manual, 2001, Affymetrix).	20 ug of cDNA were hybridized for 16 hr at 45C on GeneChip Human Genome U133 plus 2.0 array.	GeneChips were scanned using the Affymetrix GeneArray scanner	62	121	3630	Female	ADC	M0	N0	T1	0	ALIVE	I
GSM748055	total RNA	Trizol extraction of total RNA was performed according to the manufacturer's instructions.	Biotin	Biotinylated cRNA were prepared according to the standard Affymetrix protocol from 6 ug total RNA (Expression Analysis Technical Manual, 2001, Affymetrix).	20 ug of cDNA were hybridized for 16 hr at 45C on GeneChip Human Genome U133 plus 2.0 array.	GeneChips were scanned using the Affymetrix GeneArray scanner	62	86	2580	Female	ADC	M0	N0	T1	0	DEAD	I
GSM748058	total RNA	Trizol extraction of total RNA was performed according to the manufacturer's instructions.	Biotin	Biotinylated cRNA were prepared according to the standard Affymetrix protocol from 6 ug total RNA (Expression Analysis Technical Manual, 2001, Affymetrix).	20 ug of cDNA were hybridized for 16 hr at 45C on GeneChip Human Genome U133 plus 2.0 array.	GeneChips were scanned using the Affymetrix GeneArray scanner	53	68	2040	Female	ADC	M0	N0	T1	0	ALIVE	I
GSM748064	total RNA	Trizol extraction of total RNA was performed according to the manufacturer's instructions.	Biotin	Biotinylated cRNA were prepared according to the standard Affymetrix protocol from 6 ug total RNA (Expression Analysis Technical Manual, 2001, Affymetrix).	20 ug of cDNA were hybridized for 16 hr at 45C on GeneChip Human Genome U133 plus 2.0 array.	GeneChips were scanned using the Affymetrix GeneArray scanner	44	118	3540	Female	ADC	M0	N0	T1	0	ALIVE	I
GSM748092	total RNA	Trizol extraction of total RNA was performed according to the manufacturer's instructions.	Biotin	Biotinylated cRNA were prepared according to the standard Affymetrix protocol from 6 ug total RNA (Expression Analysis Technical Manual, 2001, Affymetrix).	20 ug of cDNA were hybridized for 16 hr at 45C on GeneChip Human Genome U133 plus 2.0 array.	GeneChips were scanned using the Affymetrix GeneArray scanner	53	116	3480	Female	ADC	M0	N0	T1	0	ALIVE	I
GSM748101	total RNA	Trizol extraction of total RNA was performed according to the manufacturer's instructions.	Biotin	Biotinylated cRNA were prepared according to the standard Affymetrix protocol from 6 ug total RNA (Expression Analysis Technical Manual, 2001, Affymetrix).	20 ug of cDNA were hybridized for 16 hr at 45C on GeneChip Human Genome U133 plus 2.0 array.	GeneChips were scanned using the Affymetrix GeneArray scanner	70	175	5250	Female	ADC	M0	N0	T1	0	DEAD	I
GSM748103	total RNA	Trizol extraction of total RNA was performed according to the manufacturer's instructions.	Biotin	Biotinylated cRNA were prepared according to the standard Affymetrix protocol from 6 ug total RNA (Expression Analysis Technical Manual, 2001, Affymetrix).	20 ug of cDNA were hybridized for 16 hr at 45C on GeneChip Human Genome U133 plus 2.0 array.	GeneChips were scanned using the Affymetrix GeneArray scanner	84	59	1770	Female	ADC	M0	N0	T1	0	ALIVE	I
GSM748104	total RNA	Trizol extraction of total RNA was performed according to the manufacturer's instructions.	Biotin	Biotinylated cRNA were prepared according to the standard Affymetrix protocol from 6 ug total RNA (Expression Analysis Technical Manual, 2001, Affymetrix).	20 ug of cDNA were hybridized for 16 hr at 45C on GeneChip Human Genome U133 plus 2.0 array.	GeneChips were scanned using the Affymetrix GeneArray scanner	72	54	2220	Female	ADC	M0	N0	T1	1	DEAD	I
GSM748108	total RNA	Trizol extraction of total RNA was performed according to the manufacturer's instructions.	Biotin	Biotinylated cRNA were prepared according to the standard Affymetrix protocol from 6 ug total RNA (Expression Analysis Technical Manual, 2001, Affymetrix).	20 ug of cDNA were hybridized for 16 hr at 45C on GeneChip Human Genome U133 plus 2.0 array.	GeneChips were scanned using the Affymetrix GeneArray scanner	63	62	1860	Female	ADC	M0	N0	T1	0	ALIVE	I
GSM748121	total RNA	Trizol extraction of total RNA was performed according to the manufacturer's instructions.	Biotin	Biotinylated cRNA were prepared according to the standard Affymetrix protocol from 6 ug total RNA (Expression Analysis Technical Manual, 2001, Affymetrix).	20 ug of cDNA were hybridized for 16 hr at 45C on GeneChip Human Genome U133 plus 2.0 array.	GeneChips were scanned using the Affymetrix GeneArray scanner	47	85	2550	Female	ADC	M0	N0	T1	0	ALIVE	I
GSM748166	total RNA	Trizol extraction of total RNA was performed according to the manufacturer's instructions.	Biotin	Biotinylated cRNA were prepared according to the standard Affymetrix protocol from 6 ug total RNA (Expression Analysis Technical Manual, 2001, Affymetrix).	20 ug of cDNA were hybridized for 16 hr at 45C on GeneChip Human Genome U133 plus 2.0 array.	GeneChips were scanned using the Affymetrix GeneArray scanner	44	65	1950	Female	ADC	M0	N0	T1	0	ALIVE	I
GSM748170	total RNA	Trizol extraction of total RNA was performed according to the manufacturer's instructions.	Biotin	Biotinylated cRNA were prepared according to the standard Affymetrix protocol from 6 ug total RNA (Expression Analysis Technical Manual, 2001, Affymetrix).	20 ug of cDNA were hybridized for 16 hr at 45C on GeneChip Human Genome U133 plus 2.0 array.	GeneChips were scanned using the Affymetrix GeneArray scanner	69	2	60	Female	ADC	M0	N0	T1	0	DEAD	I
GSM748179	total RNA	Trizol extraction of total RNA was performed according to the manufacturer's instructions.	Biotin	Biotinylated cRNA were prepared according to the standard Affymetrix protocol from 6 ug total RNA (Expression Analysis Technical Manual, 2001, Affymetrix).	20 ug of cDNA were hybridized for 16 hr at 45C on GeneChip Human Genome U133 plus 2.0 array.	GeneChips were scanned using the Affymetrix GeneArray scanner	47	7	330	Female	ADC	M0	N0	T1	1	DEAD	I
GSM748181	total RNA	Trizol extraction of total RNA was performed according to the manufacturer's instructions.	Biotin	Biotinylated cRNA were prepared according to the standard Affymetrix protocol from 6 ug total RNA (Expression Analysis Technical Manual, 2001, Affymetrix).	20 ug of cDNA were hybridized for 16 hr at 45C on GeneChip Human Genome U133 plus 2.0 array.	GeneChips were scanned using the Affymetrix GeneArray scanner	56	51	1530	Female	ADC	M0	N0	T1	0	ALIVE	I
GSM1465989	total RNA	Trizol extraction of total RNA was performed according to the manufacturer's instructions.	Biotin	Biotinylated cRNA were prepared according to the standard Affymetrix protocol from 6 ug total RNA (Expression Analysis Technical Manual, 2001, Affymetrix).	20 ug of cDNA were hybridized for 16 hr at 45C on GeneChip Human Genome U133 plus 2.0 array.	GeneChips were scanned using the Affymetrix GeneArray scanner	60	221	6630	Female	ADC	M0	N0	T1	0	ALIVE	I
GSM748054	total RNA	Trizol extraction of total RNA was performed according to the manufacturer's instructions.	Biotin	Biotinylated cRNA were prepared according to the standard Affymetrix protocol from 6 ug total RNA (Expression Analysis Technical Manual, 2001, Affymetrix).	20 ug of cDNA were hybridized for 16 hr at 45C on GeneChip Human Genome U133 plus 2.0 array.	GeneChips were scanned using the Affymetrix GeneArray scanner	50	21	630	Male	ADC	M0	N0	T1	0	DEAD	I
GSM748057	total RNA	Trizol extraction of total RNA was performed according to the manufacturer's instructions.	Biotin	Biotinylated cRNA were prepared according to the standard Affymetrix protocol from 6 ug total RNA (Expression Analysis Technical Manual, 2001, Affymetrix).	20 ug of cDNA were hybridized for 16 hr at 45C on GeneChip Human Genome U133 plus 2.0 array.	GeneChips were scanned using the Affymetrix GeneArray scanner	62	81	5850	Male	ADC	M0	N0	T1	1	DEAD	I
GSM748068	total RNA	Trizol extraction of total RNA was performed according to the manufacturer's instructions.	Biotin	Biotinylated cRNA were prepared according to the standard Affymetrix protocol from 6 ug total RNA (Expression Analysis Technical Manual, 2001, Affymetrix).	20 ug of cDNA were hybridized for 16 hr at 45C on GeneChip Human Genome U133 plus 2.0 array.	GeneChips were scanned using the Affymetrix GeneArray scanner	52	87	2610	Male	ADC	M0	N0	T1	0	ALIVE	I
GSM748071	total RNA	Trizol extraction of total RNA was performed according to the manufacturer's instructions.	Biotin	Biotinylated cRNA were prepared according to the standard Affymetrix protocol from 6 ug total RNA (Expression Analysis Technical Manual, 2001, Affymetrix).	20 ug of cDNA were hybridized for 16 hr at 45C on GeneChip Human Genome U133 plus 2.0 array.	GeneChips were scanned using the Affymetrix GeneArray scanner	60	51	1530	Male	ADC	M0	N0	T1	0	ALIVE	I
GSM748075	total RNA	Trizol extraction of total RNA was performed according to the manufacturer's instructions.	Biotin	Biotinylated cRNA were prepared according to the standard Affymetrix protocol from 6 ug total RNA (Expression Analysis Technical Manual, 2001, Affymetrix).	20 ug of cDNA were hybridized for 16 hr at 45C on GeneChip Human Genome U133 plus 2.0 array.	GeneChips were scanned using the Affymetrix GeneArray scanner	65	28	1020	Male	ADC	M0	N0	T1	1	DEAD	I
GSM748077	total RNA	Trizol extraction of total RNA was performed according to the manufacturer's instructions.	Biotin	Biotinylated cRNA were prepared according to the standard Affymetrix protocol from 6 ug total RNA (Expression Analysis Technical Manual, 2001, Affymetrix).	20 ug of cDNA were hybridized for 16 hr at 45C on GeneChip Human Genome U133 plus 2.0 array.	GeneChips were scanned using the Affymetrix GeneArray scanner	80	18	600	Male	ADC	M0	N0	T1	1	DEAD	I
GSM748078	total RNA	Trizol extraction of total RNA was performed according to the manufacturer's instructions.	Biotin	Biotinylated cRNA were prepared according to the standard Affymetrix protocol from 6 ug total RNA (Expression Analysis Technical Manual, 2001, Affymetrix).	20 ug of cDNA were hybridized for 16 hr at 45C on GeneChip Human Genome U133 plus 2.0 array.	GeneChips were scanned using the Affymetrix GeneArray scanner	77	58	1740	Male	ADC	M0	N0	T1	0	ALIVE	I
GSM748079	total RNA	Trizol extraction of total RNA was performed according to the manufacturer's instructions.	Biotin	Biotinylated cRNA were prepared according to the standard Affymetrix protocol from 6 ug total RNA (Expression Analysis Technical Manual, 2001, Affymetrix).	20 ug of cDNA were hybridized for 16 hr at 45C on GeneChip Human Genome U133 plus 2.0 array.	GeneChips were scanned using the Affymetrix GeneArray scanner	65	28	870	Male	ADC	M0	N0	T1	1	DEAD	I
GSM748080	total RNA	Trizol extraction of total RNA was performed according to the manufacturer's instructions.	Biotin	Biotinylated cRNA were prepared according to the standard Affymetrix protocol from 6 ug total RNA (Expression Analysis Technical Manual, 2001, Affymetrix).	20 ug of cDNA were hybridized for 16 hr at 45C on GeneChip Human Genome U133 plus 2.0 array.	GeneChips were scanned using the Affymetrix GeneArray scanner	60	64	1920	Male	ADC	M0	N0	T1	0	ALIVE	I
GSM748081	total RNA	Trizol extraction of total RNA was performed according to the manufacturer's instructions.	Biotin	Biotinylated cRNA were prepared according to the standard Affymetrix protocol from 6 ug total RNA (Expression Analysis Technical Manual, 2001, Affymetrix).	20 ug of cDNA were hybridized for 16 hr at 45C on GeneChip Human Genome U133 plus 2.0 array.	GeneChips were scanned using the Affymetrix GeneArray scanner	58	6	3060	Male	ADC	M0	N0	T1	1	ALIVE	I
GSM748083	total RNA	Trizol extraction of total RNA was performed according to the manufacturer's instructions.	Biotin	Biotinylated cRNA were prepared according to the standard Affymetrix protocol from 6 ug total RNA (Expression Analysis Technical Manual, 2001, Affymetrix).	20 ug of cDNA were hybridized for 16 hr at 45C on GeneChip Human Genome U133 plus 2.0 array.	GeneChips were scanned using the Affymetrix GeneArray scanner	53	8	240	Male	ADC	M0	N0	T1	0	DEAD	I
GSM748085	total RNA	Trizol extraction of total RNA was performed according to the manufacturer's instructions.	Biotin	Biotinylated cRNA were prepared according to the standard Affymetrix protocol from 6 ug total RNA (Expression Analysis Technical Manual, 2001, Affymetrix).	20 ug of cDNA were hybridized for 16 hr at 45C on GeneChip Human Genome U133 plus 2.0 array.	GeneChips were scanned using the Affymetrix GeneArray scanner	78	88	2670	Male	ADC	M0	N0	T1	1	DEAD	I
GSM748086	total RNA	Trizol extraction of total RNA was performed according to the manufacturer's instructions.	Biotin	Biotinylated cRNA were prepared according to the standard Affymetrix protocol from 6 ug total RNA (Expression Analysis Technical Manual, 2001, Affymetrix).	20 ug of cDNA were hybridized for 16 hr at 45C on GeneChip Human Genome U133 plus 2.0 array.	GeneChips were scanned using the Affymetrix GeneArray scanner	71	131	3930	Male	ADC	M0	N0	T1	0	ALIVE	I
GSM748087	total RNA	Trizol extraction of total RNA was performed according to the manufacturer's instructions.	Biotin	Biotinylated cRNA were prepared according to the standard Affymetrix protocol from 6 ug total RNA (Expression Analysis Technical Manual, 2001, Affymetrix).	20 ug of cDNA were hybridized for 16 hr at 45C on GeneChip Human Genome U133 plus 2.0 array.	GeneChips were scanned using the Affymetrix GeneArray scanner	60	101	3030	Male	ADC	M0	N0	T1	0	ALIVE	I
GSM748089	total RNA	Trizol extraction of total RNA was performed according to the manufacturer's instructions.	Biotin	Biotinylated cRNA were prepared according to the standard Affymetrix protocol from 6 ug total RNA (Expression Analysis Technical Manual, 2001, Affymetrix).	20 ug of cDNA were hybridized for 16 hr at 45C on GeneChip Human Genome U133 plus 2.0 array.	GeneChips were scanned using the Affymetrix GeneArray scanner	48	3	750	Male	ADC	M0	N0	T1	1	DEAD	I
GSM748090	total RNA	Trizol extraction of total RNA was performed according to the manufacturer's instructions.	Biotin	Biotinylated cRNA were prepared according to the standard Affymetrix protocol from 6 ug total RNA (Expression Analysis Technical Manual, 2001, Affymetrix).	20 ug of cDNA were hybridized for 16 hr at 45C on GeneChip Human Genome U133 plus 2.0 array.	GeneChips were scanned using the Affymetrix GeneArray scanner	56	88	2640	Male	ADC	M0	N0	T1	0	ALIVE	I
GSM748091	total RNA	Trizol extraction of total RNA was performed according to the manufacturer's instructions.	Biotin	Biotinylated cRNA were prepared according to the standard Affymetrix protocol from 6 ug total RNA (Expression Analysis Technical Manual, 2001, Affymetrix).	20 ug of cDNA were hybridized for 16 hr at 45C on GeneChip Human Genome U133 plus 2.0 array.	GeneChips were scanned using the Affymetrix GeneArray scanner	49	84	2520	Male	ADC	M0	N0	T1	0	ALIVE	I
GSM748094	total RNA	Trizol extraction of total RNA was performed according to the manufacturer's instructions.	Biotin	Biotinylated cRNA were prepared according to the standard Affymetrix protocol from 6 ug total RNA (Expression Analysis Technical Manual, 2001, Affymetrix).	20 ug of cDNA were hybridized for 16 hr at 45C on GeneChip Human Genome U133 plus 2.0 array.	GeneChips were scanned using the Affymetrix GeneArray scanner	59	108	3240	Male	ADC	M0	N0	T1	0	DEAD	I
GSM748100	total RNA	Trizol extraction of total RNA was performed according to the manufacturer's instructions.	Biotin	Biotinylated cRNA were prepared according to the standard Affymetrix protocol from 6 ug total RNA (Expression Analysis Technical Manual, 2001, Affymetrix).	20 ug of cDNA were hybridized for 16 hr at 45C on GeneChip Human Genome U133 plus 2.0 array.	GeneChips were scanned using the Affymetrix GeneArray scanner	62	46	1380	Male	ADC	M0	N0	T1	0	DEAD	I
GSM748102	total RNA	Trizol extraction of total RNA was performed according to the manufacturer's instructions.	Biotin	Biotinylated cRNA were prepared according to the standard Affymetrix protocol from 6 ug total RNA (Expression Analysis Technical Manual, 2001, Affymetrix).	20 ug of cDNA were hybridized for 16 hr at 45C on GeneChip Human Genome U133 plus 2.0 array.	GeneChips were scanned using the Affymetrix GeneArray scanner	64	203	6090	Male	ADC	M0	N0	T1	0	ALIVE	I
GSM748111	total RNA	Trizol extraction of total RNA was performed according to the manufacturer's instructions.	Biotin	Biotinylated cRNA were prepared according to the standard Affymetrix protocol from 6 ug total RNA (Expression Analysis Technical Manual, 2001, Affymetrix).	20 ug of cDNA were hybridized for 16 hr at 45C on GeneChip Human Genome U133 plus 2.0 array.	GeneChips were scanned using the Affymetrix GeneArray scanner	60	25	750	Male	ADC	M0	N0	T1	0	DEAD	I
GSM748113	total RNA	Trizol extraction of total RNA was performed according to the manufacturer's instructions.	Biotin	Biotinylated cRNA were prepared according to the standard Affymetrix protocol from 6 ug total RNA (Expression Analysis Technical Manual, 2001, Affymetrix).	20 ug of cDNA were hybridized for 16 hr at 45C on GeneChip Human Genome U133 plus 2.0 array.	GeneChips were scanned using the Affymetrix GeneArray scanner	55	50	2700	Male	ADC	M0	N0	T1	1	DEAD	I
GSM748116	total RNA	Trizol extraction of total RNA was performed according to the manufacturer's instructions.	Biotin	Biotinylated cRNA were prepared according to the standard Affymetrix protocol from 6 ug total RNA (Expression Analysis Technical Manual, 2001, Affymetrix).	20 ug of cDNA were hybridized for 16 hr at 45C on GeneChip Human Genome U133 plus 2.0 array.	GeneChips were scanned using the Affymetrix GeneArray scanner	77	18	1200	Male	ADC	M0	N0	T1	1	DEAD	I
GSM748122	total RNA	Trizol extraction of total RNA was performed according to the manufacturer's instructions.	Biotin	Biotinylated cRNA were prepared according to the standard Affymetrix protocol from 6 ug total RNA (Expression Analysis Technical Manual, 2001, Affymetrix).	20 ug of cDNA were hybridized for 16 hr at 45C on GeneChip Human Genome U133 plus 2.0 array.	GeneChips were scanned using the Affymetrix GeneArray scanner	66	113	3390	Male	ADC	M0	N0	T1	0	ALIVE	I
GSM748123	total RNA	Trizol extraction of total RNA was performed according to the manufacturer's instructions.	Biotin	Biotinylated cRNA were prepared according to the standard Affymetrix protocol from 6 ug total RNA (Expression Analysis Technical Manual, 2001, Affymetrix).	20 ug of cDNA were hybridized for 16 hr at 45C on GeneChip Human Genome U133 plus 2.0 array.	GeneChips were scanned using the Affymetrix GeneArray scanner	59	12	360	Male	ADC	M0	N0	T1	1	DEAD	I
GSM748124	total RNA	Trizol extraction of total RNA was performed according to the manufacturer's instructions.	Biotin	Biotinylated cRNA were prepared according to the standard Affymetrix protocol from 6 ug total RNA (Expression Analysis Technical Manual, 2001, Affymetrix).	20 ug of cDNA were hybridized for 16 hr at 45C on GeneChip Human Genome U133 plus 2.0 array.	GeneChips were scanned using the Affymetrix GeneArray scanner	57	81	2430	Male	ADC	M0	N0	T1	0	ALIVE	I
GSM748125	total RNA	Trizol extraction of total RNA was performed according to the manufacturer's instructions.	Biotin	Biotinylated cRNA were prepared according to the standard Affymetrix protocol from 6 ug total RNA (Expression Analysis Technical Manual, 2001, Affymetrix).	20 ug of cDNA were hybridized for 16 hr at 45C on GeneChip Human Genome U133 plus 2.0 array.	GeneChips were scanned using the Affymetrix GeneArray scanner	65	56	1680	Male	ADC	M0	N0	T1	0	ALIVE	I
GSM748126	total RNA	Trizol extraction of total RNA was performed according to the manufacturer's instructions.	Biotin	Biotinylated cRNA were prepared according to the standard Affymetrix protocol from 6 ug total RNA (Expression Analysis Technical Manual, 2001, Affymetrix).	20 ug of cDNA were hybridized for 16 hr at 45C on GeneChip Human Genome U133 plus 2.0 array.	GeneChips were scanned using the Affymetrix GeneArray scanner	49	69	2070	Male	ADC	M0	N0	T1	0	ALIVE	I
GSM748127	total RNA	Trizol extraction of total RNA was performed according to the manufacturer's instructions.	Biotin	Biotinylated cRNA were prepared according to the standard Affymetrix protocol from 6 ug total RNA (Expression Analysis Technical Manual, 2001, Affymetrix).	20 ug of cDNA were hybridized for 16 hr at 45C on GeneChip Human Genome U133 plus 2.0 array.	GeneChips were scanned using the Affymetrix GeneArray scanner	69	52	1560	Male	ADC	M0	N0	T1	0	DEAD	I
GSM748128	total RNA	Trizol extraction of total RNA was performed according to the manufacturer's instructions.	Biotin	Biotinylated cRNA were prepared according to the standard Affymetrix protocol from 6 ug total RNA (Expression Analysis Technical Manual, 2001, Affymetrix).	20 ug of cDNA were hybridized for 16 hr at 45C on GeneChip Human Genome U133 plus 2.0 array.	GeneChips were scanned using the Affymetrix GeneArray scanner	53	72	2160	Male	ADC	M0	N0	T1	0	ALIVE	I
GSM748130	total RNA	Trizol extraction of total RNA was performed according to the manufacturer's instructions.	Biotin	Biotinylated cRNA were prepared according to the standard Affymetrix protocol from 6 ug total RNA (Expression Analysis Technical Manual, 2001, Affymetrix).	20 ug of cDNA were hybridized for 16 hr at 45C on GeneChip Human Genome U133 plus 2.0 array.	GeneChips were scanned using the Affymetrix GeneArray scanner	60	12	420	Male	ADC	M0	N0	T1	1	DEAD	I
GSM748131	total RNA	Trizol extraction of total RNA was performed according to the manufacturer's instructions.	Biotin	Biotinylated cRNA were prepared according to the standard Affymetrix protocol from 6 ug total RNA (Expression Analysis Technical Manual, 2001, Affymetrix).	20 ug of cDNA were hybridized for 16 hr at 45C on GeneChip Human Genome U133 plus 2.0 array.	GeneChips were scanned using the Affymetrix GeneArray scanner	73	13	390	Male	ADC	M0	N0	T1	0	DEAD	I
GSM748135	total RNA	Trizol extraction of total RNA was performed according to the manufacturer's instructions.	Biotin	Biotinylated cRNA were prepared according to the standard Affymetrix protocol from 6 ug total RNA (Expression Analysis Technical Manual, 2001, Affymetrix).	20 ug of cDNA were hybridized for 16 hr at 45C on GeneChip Human Genome U133 plus 2.0 array.	GeneChips were scanned using the Affymetrix GeneArray scanner	61	175	5250	Male	ADC	M0	N0	T1	0	ALIVE	I
GSM748137	total RNA	Trizol extraction of total RNA was performed according to the manufacturer's instructions.	Biotin	Biotinylated cRNA were prepared according to the standard Affymetrix protocol from 6 ug total RNA (Expression Analysis Technical Manual, 2001, Affymetrix).	20 ug of cDNA were hybridized for 16 hr at 45C on GeneChip Human Genome U133 plus 2.0 array.	GeneChips were scanned using the Affymetrix GeneArray scanner	57	49	1470	Male	ADC	M0	N0	T1	0	ALIVE	I
GSM748138	total RNA	Trizol extraction of total RNA was performed according to the manufacturer's instructions.	Biotin	Biotinylated cRNA were prepared according to the standard Affymetrix protocol from 6 ug total RNA (Expression Analysis Technical Manual, 2001, Affymetrix).	20 ug of cDNA were hybridized for 16 hr at 45C on GeneChip Human Genome U133 plus 2.0 array.	GeneChips were scanned using the Affymetrix GeneArray scanner	53	25	1140	Male	ADC	M0	N0	T1	1	DEAD	I
GSM748139	total RNA	Trizol extraction of total RNA was performed according to the manufacturer's instructions.	Biotin	Biotinylated cRNA were prepared according to the standard Affymetrix protocol from 6 ug total RNA (Expression Analysis Technical Manual, 2001, Affymetrix).	20 ug of cDNA were hybridized for 16 hr at 45C on GeneChip Human Genome U133 plus 2.0 array.	GeneChips were scanned using the Affymetrix GeneArray scanner	65	150	4500	Male	ADC	M0	N0	T1	0	DEAD	I
GSM748140	total RNA	Trizol extraction of total RNA was performed according to the manufacturer's instructions.	Biotin	Biotinylated cRNA were prepared according to the standard Affymetrix protocol from 6 ug total RNA (Expression Analysis Technical Manual, 2001, Affymetrix).	20 ug of cDNA were hybridized for 16 hr at 45C on GeneChip Human Genome U133 plus 2.0 array.	GeneChips were scanned using the Affymetrix GeneArray scanner	57	16	840	Male	ADC	M0	N0	T1	1	DEAD	I
GSM748142	total RNA	Trizol extraction of total RNA was performed according to the manufacturer's instructions.	Biotin	Biotinylated cRNA were prepared according to the standard Affymetrix protocol from 6 ug total RNA (Expression Analysis Technical Manual, 2001, Affymetrix).	20 ug of cDNA were hybridized for 16 hr at 45C on GeneChip Human Genome U133 plus 2.0 array.	GeneChips were scanned using the Affymetrix GeneArray scanner	52	99	2970	Male	ADC	M0	N0	T1	0	ALIVE	I
GSM748143	total RNA	Trizol extraction of total RNA was performed according to the manufacturer's instructions.	Biotin	Biotinylated cRNA were prepared according to the standard Affymetrix protocol from 6 ug total RNA (Expression Analysis Technical Manual, 2001, Affymetrix).	20 ug of cDNA were hybridized for 16 hr at 45C on GeneChip Human Genome U133 plus 2.0 array.	GeneChips were scanned using the Affymetrix GeneArray scanner	56	127	3810	Male	ADC	M0	N0	T1	0	DEAD	I
GSM748146	total RNA	Trizol extraction of total RNA was performed according to the manufacturer's instructions.	Biotin	Biotinylated cRNA were prepared according to the standard Affymetrix protocol from 6 ug total RNA (Expression Analysis Technical Manual, 2001, Affymetrix).	20 ug of cDNA were hybridized for 16 hr at 45C on GeneChip Human Genome U133 plus 2.0 array.	GeneChips were scanned using the Affymetrix GeneArray scanner	56	18	540	Male	ADC	M0	N0	T1	0	DEAD	I
GSM748147	total RNA	Trizol extraction of total RNA was performed according to the manufacturer's instructions.	Biotin	Biotinylated cRNA were prepared according to the standard Affymetrix protocol from 6 ug total RNA (Expression Analysis Technical Manual, 2001, Affymetrix).	20 ug of cDNA were hybridized for 16 hr at 45C on GeneChip Human Genome U133 plus 2.0 array.	GeneChips were scanned using the Affymetrix GeneArray scanner	76	117	3510	Male	ADC	M0	N0	T1	0	ALIVE	I
GSM748150	total RNA	Trizol extraction of total RNA was performed according to the manufacturer's instructions.	Biotin	Biotinylated cRNA were prepared according to the standard Affymetrix protocol from 6 ug total RNA (Expression Analysis Technical Manual, 2001, Affymetrix).	20 ug of cDNA were hybridized for 16 hr at 45C on GeneChip Human Genome U133 plus 2.0 array.	GeneChips were scanned using the Affymetrix GeneArray scanner	56	56	1680	Male	ADC	M0	N0	T1	0	ALIVE	I
GSM748152	total RNA	Trizol extraction of total RNA was performed according to the manufacturer's instructions.	Biotin	Biotinylated cRNA were prepared according to the standard Affymetrix protocol from 6 ug total RNA (Expression Analysis Technical Manual, 2001, Affymetrix).	20 ug of cDNA were hybridized for 16 hr at 45C on GeneChip Human Genome U133 plus 2.0 array.	GeneChips were scanned using the Affymetrix GeneArray scanner	55	177	5310	Male	ADC	M0	N0	T1	0	ALIVE	I
GSM748157	total RNA	Trizol extraction of total RNA was performed according to the manufacturer's instructions.	Biotin	Biotinylated cRNA were prepared according to the standard Affymetrix protocol from 6 ug total RNA (Expression Analysis Technical Manual, 2001, Affymetrix).	20 ug of cDNA were hybridized for 16 hr at 45C on GeneChip Human Genome U133 plus 2.0 array.	GeneChips were scanned using the Affymetrix GeneArray scanner	62	137	4110	Male	ADC	M0	N0	T1	0	ALIVE	I
GSM748161	total RNA	Trizol extraction of total RNA was performed according to the manufacturer's instructions.	Biotin	Biotinylated cRNA were prepared according to the standard Affymetrix protocol from 6 ug total RNA (Expression Analysis Technical Manual, 2001, Affymetrix).	20 ug of cDNA were hybridized for 16 hr at 45C on GeneChip Human Genome U133 plus 2.0 array.	GeneChips were scanned using the Affymetrix GeneArray scanner	56	164	5250	Male	ADC	M0	N0	T1	1	DEAD	I
GSM748162	total RNA	Trizol extraction of total RNA was performed according to the manufacturer's instructions.	Biotin	Biotinylated cRNA were prepared according to the standard Affymetrix protocol from 6 ug total RNA (Expression Analysis Technical Manual, 2001, Affymetrix).	20 ug of cDNA were hybridized for 16 hr at 45C on GeneChip Human Genome U133 plus 2.0 array.	GeneChips were scanned using the Affymetrix GeneArray scanner	57	89	2670	Male	ADC	M0	N0	T1	0	ALIVE	I
GSM748164	total RNA	Trizol extraction of total RNA was performed according to the manufacturer's instructions.	Biotin	Biotinylated cRNA were prepared according to the standard Affymetrix protocol from 6 ug total RNA (Expression Analysis Technical Manual, 2001, Affymetrix).	20 ug of cDNA were hybridized for 16 hr at 45C on GeneChip Human Genome U133 plus 2.0 array.	GeneChips were scanned using the Affymetrix GeneArray scanner	72	61	1830	Male	ADC	M0	N0	T1	0	ALIVE	I
GSM748167	total RNA	Trizol extraction of total RNA was performed according to the manufacturer's instructions.	Biotin	Biotinylated cRNA were prepared according to the standard Affymetrix protocol from 6 ug total RNA (Expression Analysis Technical Manual, 2001, Affymetrix).	20 ug of cDNA were hybridized for 16 hr at 45C on GeneChip Human Genome U133 plus 2.0 array.	GeneChips were scanned using the Affymetrix GeneArray scanner	58	123	3690	Male	ADC	M0	N0	T1	0	ALIVE	I
GSM748169	total RNA	Trizol extraction of total RNA was performed according to the manufacturer's instructions.	Biotin	Biotinylated cRNA were prepared according to the standard Affymetrix protocol from 6 ug total RNA (Expression Analysis Technical Manual, 2001, Affymetrix).	20 ug of cDNA were hybridized for 16 hr at 45C on GeneChip Human Genome U133 plus 2.0 array.	GeneChips were scanned using the Affymetrix GeneArray scanner	54	129	3870	Male	ADC	M0	N0	T1	0	ALIVE	I
GSM748171	total RNA	Trizol extraction of total RNA was performed according to the manufacturer's instructions.	Biotin	Biotinylated cRNA were prepared according to the standard Affymetrix protocol from 6 ug total RNA (Expression Analysis Technical Manual, 2001, Affymetrix).	20 ug of cDNA were hybridized for 16 hr at 45C on GeneChip Human Genome U133 plus 2.0 array.	GeneChips were scanned using the Affymetrix GeneArray scanner	77	13	390	Male	ADC	M0	N0	T1	0	DEAD	I
GSM748173	total RNA	Trizol extraction of total RNA was performed according to the manufacturer's instructions.	Biotin	Biotinylated cRNA were prepared according to the standard Affymetrix protocol from 6 ug total RNA (Expression Analysis Technical Manual, 2001, Affymetrix).	20 ug of cDNA were hybridized for 16 hr at 45C on GeneChip Human Genome U133 plus 2.0 array.	GeneChips were scanned using the Affymetrix GeneArray scanner	50	14	420	Male	ADC	M0	N0	T1	0	DEAD	I
GSM748175	total RNA	Trizol extraction of total RNA was performed according to the manufacturer's instructions.	Biotin	Biotinylated cRNA were prepared according to the standard Affymetrix protocol from 6 ug total RNA (Expression Analysis Technical Manual, 2001, Affymetrix).	20 ug of cDNA were hybridized for 16 hr at 45C on GeneChip Human Genome U133 plus 2.0 array.	GeneChips were scanned using the Affymetrix GeneArray scanner	61	134	4020	Male	ADC	M0	N0	T1	0	ALIVE	I
GSM748180	total RNA	Trizol extraction of total RNA was performed according to the manufacturer's instructions.	Biotin	Biotinylated cRNA were prepared according to the standard Affymetrix protocol from 6 ug total RNA (Expression Analysis Technical Manual, 2001, Affymetrix).	20 ug of cDNA were hybridized for 16 hr at 45C on GeneChip Human Genome U133 plus 2.0 array.	GeneChips were scanned using the Affymetrix GeneArray scanner	75	100	3000	Male	ADC	M0	N0	T1	0	ALIVE	I
GSM748278	total RNA	Trizol extraction of total RNA was performed according to the manufacturer's instructions.	Biotin	Biotinylated cRNA were prepared according to the standard Affymetrix protocol from 6 ug total RNA (Expression Analysis Technical Manual, 2001, Affymetrix).	20 ug of cDNA were hybridized for 16 hr at 45C on GeneChip Human Genome U133 plus 2.0 array.	GeneChips were scanned using the Affymetrix GeneArray scanner	70	12	690	Male	ADC	M0	N0	T1	1	DEAD	I
GSM748271	total RNA	Trizol extraction of total RNA was performed according to the manufacturer's instructions.	Biotin	Biotinylated cRNA were prepared according to the standard Affymetrix protocol from 6 ug total RNA (Expression Analysis Technical Manual, 2001, Affymetrix).	20 ug of cDNA were hybridized for 16 hr at 45C on GeneChip Human Genome U133 plus 2.0 array.	GeneChips were scanned using the Affymetrix GeneArray scanner	69	16	690	Female	ADC	M0	N0	T2	1	DEAD	I
GSM748186	total RNA	Trizol extraction of total RNA was performed according to the manufacturer's instructions.	Biotin	Biotinylated cRNA were prepared according to the standard Affymetrix protocol from 6 ug total RNA (Expression Analysis Technical Manual, 2001, Affymetrix).	20 ug of cDNA were hybridized for 16 hr at 45C on GeneChip Human Genome U133 plus 2.0 array.	GeneChips were scanned using the Affymetrix GeneArray scanner	57	11	660	Male	ADC	M0	N0	T2	1	DEAD	I
GSM748187	total RNA	Trizol extraction of total RNA was performed according to the manufacturer's instructions.	Biotin	Biotinylated cRNA were prepared according to the standard Affymetrix protocol from 6 ug total RNA (Expression Analysis Technical Manual, 2001, Affymetrix).	20 ug of cDNA were hybridized for 16 hr at 45C on GeneChip Human Genome U133 plus 2.0 array.	GeneChips were scanned using the Affymetrix GeneArray scanner	71	107	3210	Male	ADC	M0	N0	T2	0	DEAD	I
GSM748188	total RNA	Trizol extraction of total RNA was performed according to the manufacturer's instructions.	Biotin	Biotinylated cRNA were prepared according to the standard Affymetrix protocol from 6 ug total RNA (Expression Analysis Technical Manual, 2001, Affymetrix).	20 ug of cDNA were hybridized for 16 hr at 45C on GeneChip Human Genome U133 plus 2.0 array.	GeneChips were scanned using the Affymetrix GeneArray scanner	71	99	2970	Male	ADC	M0	N0	T2	0	DEAD	I
GSM748239	total RNA	Trizol extraction of total RNA was performed according to the manufacturer's instructions.	Biotin	Biotinylated cRNA were prepared according to the standard Affymetrix protocol from 6 ug total RNA (Expression Analysis Technical Manual, 2001, Affymetrix).	20 ug of cDNA were hybridized for 16 hr at 45C on GeneChip Human Genome U133 plus 2.0 array.	GeneChips were scanned using the Affymetrix GeneArray scanner	65	3	120	Male	ADC	M0	N0	T2	1	DEAD	I
GSM748240	total RNA	Trizol extraction of total RNA was performed according to the manufacturer's instructions.	Biotin	Biotinylated cRNA were prepared according to the standard Affymetrix protocol from 6 ug total RNA (Expression Analysis Technical Manual, 2001, Affymetrix).	20 ug of cDNA were hybridized for 16 hr at 45C on GeneChip Human Genome U133 plus 2.0 array.	GeneChips were scanned using the Affymetrix GeneArray scanner	52	16	690	Male	ADC	M0	N0	T2	1	DEAD	I
GSM748243	total RNA	Trizol extraction of total RNA was performed according to the manufacturer's instructions.	Biotin	Biotinylated cRNA were prepared according to the standard Affymetrix protocol from 6 ug total RNA (Expression Analysis Technical Manual, 2001, Affymetrix).	20 ug of cDNA were hybridized for 16 hr at 45C on GeneChip Human Genome U133 plus 2.0 array.	GeneChips were scanned using the Affymetrix GeneArray scanner	62	102	3090	Male	ADC	M0	N0	T2	1	DEAD	I
GSM748264	total RNA	Trizol extraction of total RNA was performed according to the manufacturer's instructions.	Biotin	Biotinylated cRNA were prepared according to the standard Affymetrix protocol from 6 ug total RNA (Expression Analysis Technical Manual, 2001, Affymetrix).	20 ug of cDNA were hybridized for 16 hr at 45C on GeneChip Human Genome U133 plus 2.0 array.	GeneChips were scanned using the Affymetrix GeneArray scanner	69	21	1260	Male	ADC	M0	N0	T2	1	DEAD	I
GSM748277	total RNA	Trizol extraction of total RNA was performed according to the manufacturer's instructions.	Biotin	Biotinylated cRNA were prepared according to the standard Affymetrix protocol from 6 ug total RNA (Expression Analysis Technical Manual, 2001, Affymetrix).	20 ug of cDNA were hybridized for 16 hr at 45C on GeneChip Human Genome U133 plus 2.0 array.	GeneChips were scanned using the Affymetrix GeneArray scanner	70	193	5790	Male	ADC	M0	N0	T2	0	DEAD	I
GSM748279	total RNA	Trizol extraction of total RNA was performed according to the manufacturer's instructions.	Biotin	Biotinylated cRNA were prepared according to the standard Affymetrix protocol from 6 ug total RNA (Expression Analysis Technical Manual, 2001, Affymetrix).	20 ug of cDNA were hybridized for 16 hr at 45C on GeneChip Human Genome U133 plus 2.0 array.	GeneChips were scanned using the Affymetrix GeneArray scanner	44	205	6150	Male	ADC	M0	N0	T2	0	ALIVE	I
GSM748242	total RNA	Trizol extraction of total RNA was performed according to the manufacturer's instructions.	Biotin	Biotinylated cRNA were prepared according to the standard Affymetrix protocol from 6 ug total RNA (Expression Analysis Technical Manual, 2001, Affymetrix).	20 ug of cDNA were hybridized for 16 hr at 45C on GeneChip Human Genome U133 plus 2.0 array.	GeneChips were scanned using the Affymetrix GeneArray scanner	64	13	510	Female	ADC	M0	N1	T2	1	DEAD	II
GSM748276	total RNA	Trizol extraction of total RNA was performed according to the manufacturer's instructions.	Biotin	Biotinylated cRNA were prepared according to the standard Affymetrix protocol from 6 ug total RNA (Expression Analysis Technical Manual, 2001, Affymetrix).	20 ug of cDNA were hybridized for 16 hr at 45C on GeneChip Human Genome U133 plus 2.0 array.	GeneChips were scanned using the Affymetrix GeneArray scanner	53	28	1650	Male	ADC	M0	N1	T2	1	DEAD	II
GSM748189	total RNA	Trizol extraction of total RNA was performed according to the manufacturer's instructions.	Biotin	Biotinylated cRNA were prepared according to the standard Affymetrix protocol from 6 ug total RNA (Expression Analysis Technical Manual, 2001, Affymetrix).	20 ug of cDNA were hybridized for 16 hr at 45C on GeneChip Human Genome U133 plus 2.0 array.	GeneChips were scanned using the Affymetrix GeneArray scanner	73	17	630	Female	ADC	M0	N0	T3	1	DEAD	II
GSM748185	total RNA	Trizol extraction of total RNA was performed according to the manufacturer's instructions.	Biotin	Biotinylated cRNA were prepared according to the standard Affymetrix protocol from 6 ug total RNA (Expression Analysis Technical Manual, 2001, Affymetrix).	20 ug of cDNA were hybridized for 16 hr at 45C on GeneChip Human Genome U133 plus 2.0 array.	GeneChips were scanned using the Affymetrix GeneArray scanner	61	104	5250	Male	ADC	M0	N1	T3	1	ALIVE	III

## Sheet: GSE31210_Clinical information
Supplementary table 1: Clinical information of LUAD patients from TCGA and GEO data repositories
GSE31210
Geo_accession	Source_name	Molecule	Extract_protocol	label	Label_protocol	Hyb_protocol	Scan_protocol	Age (years)	Days before death	Days before relapse	Status	Gender	Gene alteration status	Months before relapse/censor:ch1	Pathological stage	Stage	Relapse	Smoking status
GSM773540	frozen tissue of primary lung tumors	total RNA	Trizol extraction according to the manufacturer's instructions.	Biotin	100ng of total RNA was labeled using a Two-Cycle Target Labeling and Control Reagents.	Following fragmentation, cRNA was hybridized on the GeneChip Human U133 Plus 2.0 array according to the Affymetrix standard protcol.	GeneChips were scanned using the Affymetrix GeneArray scanner 3000.	55	437	253	dead	Female	ALK-fusion +	8.43333333333333;14.5666666666667	II	II	relapsed	Never-smoker
GSM773541	frozen tissue of primary lung tumors	total RNA	Trizol extraction according to the manufacturer's instructions.	Biotin	100ng of total RNA was labeled using a Two-Cycle Target Labeling and Control Reagents.	Following fragmentation, cRNA was hybridized on the GeneChip Human U133 Plus 2.0 array according to the Affymetrix standard protcol.	GeneChips were scanned using the Affymetrix GeneArray scanner 3000.	38	743	57	alive	Female	ALK-fusion +	1.9;24.7666666666667	II	II	relapsed	Ever-smoker
GSM773543	frozen tissue of primary lung tumors	total RNA	Trizol extraction according to the manufacturer's instructions.	Biotin	100ng of total RNA was labeled using a Two-Cycle Target Labeling and Control Reagents.	Following fragmentation, cRNA was hybridized on the GeneChip Human U133 Plus 2.0 array according to the Affymetrix standard protcol.	GeneChips were scanned using the Affymetrix GeneArray scanner 3000.	64	1173	1173	alive	Female	ALK-fusion +	39.1;39.1	II	II	not relapsed	Never-smoker
GSM773544	frozen tissue of primary lung tumors	total RNA	Trizol extraction according to the manufacturer's instructions.	Biotin	100ng of total RNA was labeled using a Two-Cycle Target Labeling and Control Reagents.	Following fragmentation, cRNA was hybridized on the GeneChip Human U133 Plus 2.0 array according to the Affymetrix standard protcol.	GeneChips were scanned using the Affymetrix GeneArray scanner 3000.	63	2369	2369	alive	Female	ALK-fusion +	78.9666666666667;78.9666666666667	II	II	not relapsed	Never-smoker
GSM773545	frozen tissue of primary lung tumors	total RNA	Trizol extraction according to the manufacturer's instructions.	Biotin	100ng of total RNA was labeled using a Two-Cycle Target Labeling and Control Reagents.	Following fragmentation, cRNA was hybridized on the GeneChip Human U133 Plus 2.0 array according to the Affymetrix standard protcol.	GeneChips were scanned using the Affymetrix GeneArray scanner 3000.	60	1879	1879	alive	Female	ALK-fusion +	62.6333333333333;62.6333333333333	II	II	not relapsed	Never-smoker
GSM773546	frozen tissue of primary lung tumors	total RNA	Trizol extraction according to the manufacturer's instructions.	Biotin	100ng of total RNA was labeled using a Two-Cycle Target Labeling and Control Reagents.	Following fragmentation, cRNA was hybridized on the GeneChip Human U133 Plus 2.0 array according to the Affymetrix standard protcol.	GeneChips were scanned using the Affymetrix GeneArray scanner 3000.	68	606	606	alive	Female	ALK-fusion +	20.2;20.2	II	II	not relapsed	Never-smoker
GSM773548	frozen tissue of primary lung tumors	total RNA	Trizol extraction according to the manufacturer's instructions.	Biotin	100ng of total RNA was labeled using a Two-Cycle Target Labeling and Control Reagents.	Following fragmentation, cRNA was hybridized on the GeneChip Human U133 Plus 2.0 array according to the Affymetrix standard protcol.	GeneChips were scanned using the Affymetrix GeneArray scanner 3000.	63	1919	1919	alive	Female	ALK-fusion +	63.9666666666667;63.9666666666667	IA	I	not relapsed	Never-smoker
GSM773549	frozen tissue of primary lung tumors	total RNA	Trizol extraction according to the manufacturer's instructions.	Biotin	100ng of total RNA was labeled using a Two-Cycle Target Labeling and Control Reagents.	Following fragmentation, cRNA was hybridized on the GeneChip Human U133 Plus 2.0 array according to the Affymetrix standard protcol.	GeneChips were scanned using the Affymetrix GeneArray scanner 3000.	56	1835	1835	alive	Female	ALK-fusion +	61.1666666666667;61.1666666666667	IA	I	not relapsed	Never-smoker
GSM773550	frozen tissue of primary lung tumors	total RNA	Trizol extraction according to the manufacturer's instructions.	Biotin	100ng of total RNA was labeled using a Two-Cycle Target Labeling and Control Reagents.	Following fragmentation, cRNA was hybridized on the GeneChip Human U133 Plus 2.0 array according to the Affymetrix standard protcol.	GeneChips were scanned using the Affymetrix GeneArray scanner 3000.	34	1828	1828	alive	Female	ALK-fusion +	60.9333333333333;60.9333333333333	IA	I	not relapsed	Ever-smoker
GSM773551	frozen tissue of primary lung tumors	total RNA	Trizol extraction according to the manufacturer's instructions.	Biotin	100ng of total RNA was labeled using a Two-Cycle Target Labeling and Control Reagents.	Following fragmentation, cRNA was hybridized on the GeneChip Human U133 Plus 2.0 array according to the Affymetrix standard protcol.	GeneChips were scanned using the Affymetrix GeneArray scanner 3000.	75	1841	1359	dead	Female	KRAS mutation +	45.3;61.3666666666667	II	II	relapsed	Never-smoker
GSM773553	frozen tissue of primary lung tumors	total RNA	Trizol extraction according to the manufacturer's instructions.	Biotin	100ng of total RNA was labeled using a Two-Cycle Target Labeling and Control Reagents.	Following fragmentation, cRNA was hybridized on the GeneChip Human U133 Plus 2.0 array according to the Affymetrix standard protcol.	GeneChips were scanned using the Affymetrix GeneArray scanner 3000.	46	1311	438	dead	Female	KRAS mutation +	14.6;43.7	IB	I	relapsed	Never-smoker
GSM773554	frozen tissue of primary lung tumors	total RNA	Trizol extraction according to the manufacturer's instructions.	Biotin	100ng of total RNA was labeled using a Two-Cycle Target Labeling and Control Reagents.	Following fragmentation, cRNA was hybridized on the GeneChip Human U133 Plus 2.0 array according to the Affymetrix standard protcol.	GeneChips were scanned using the Affymetrix GeneArray scanner 3000.	60	1098	861	alive	Female	KRAS mutation +	28.7;36.6	IB	I	relapsed	Never-smoker
GSM773562	frozen tissue of primary lung tumors	total RNA	Trizol extraction according to the manufacturer's instructions.	Biotin	100ng of total RNA was labeled using a Two-Cycle Target Labeling and Control Reagents.	Following fragmentation, cRNA was hybridized on the GeneChip Human U133 Plus 2.0 array according to the Affymetrix standard protcol.	GeneChips were scanned using the Affymetrix GeneArray scanner 3000.	53	1610	1610	alive	Female	KRAS mutation +	53.6666666666667;53.6666666666667	IB	I	not relapsed	Never-smoker
GSM773566	frozen tissue of primary lung tumors	total RNA	Trizol extraction according to the manufacturer's instructions.	Biotin	100ng of total RNA was labeled using a Two-Cycle Target Labeling and Control Reagents.	Following fragmentation, cRNA was hybridized on the GeneChip Human U133 Plus 2.0 array according to the Affymetrix standard protcol.	GeneChips were scanned using the Affymetrix GeneArray scanner 3000.	69	3342	3342	alive	Female	KRAS mutation +	111.4;111.4	IB	I	not relapsed	Never-smoker
GSM773568	frozen tissue of primary lung tumors	total RNA	Trizol extraction according to the manufacturer's instructions.	Biotin	100ng of total RNA was labeled using a Two-Cycle Target Labeling and Control Reagents.	Following fragmentation, cRNA was hybridized on the GeneChip Human U133 Plus 2.0 array according to the Affymetrix standard protcol.	GeneChips were scanned using the Affymetrix GeneArray scanner 3000.	69	2925	2925	alive	Female	KRAS mutation +	97.5;97.5	IA	I	not relapsed	Never-smoker
GSM773569	frozen tissue of primary lung tumors	total RNA	Trizol extraction according to the manufacturer's instructions.	Biotin	100ng of total RNA was labeled using a Two-Cycle Target Labeling and Control Reagents.	Following fragmentation, cRNA was hybridized on the GeneChip Human U133 Plus 2.0 array according to the Affymetrix standard protcol.	GeneChips were scanned using the Affymetrix GeneArray scanner 3000.	50	2880	2880	alive	Female	KRAS mutation +	96;96	IA	I	not relapsed	Never-smoker
GSM773570	frozen tissue of primary lung tumors	total RNA	Trizol extraction according to the manufacturer's instructions.	Biotin	100ng of total RNA was labeled using a Two-Cycle Target Labeling and Control Reagents.	Following fragmentation, cRNA was hybridized on the GeneChip Human U133 Plus 2.0 array according to the Affymetrix standard protcol.	GeneChips were scanned using the Affymetrix GeneArray scanner 3000.	70	1724	1724	alive	Female	KRAS mutation +	57.4666666666667;57.4666666666667	IA	I	not relapsed	Never-smoker
GSM773576	frozen tissue of primary lung tumors	total RNA	Trizol extraction according to the manufacturer's instructions.	Biotin	100ng of total RNA was labeled using a Two-Cycle Target Labeling and Control Reagents.	Following fragmentation, cRNA was hybridized on the GeneChip Human U133 Plus 2.0 array according to the Affymetrix standard protcol.	GeneChips were scanned using the Affymetrix GeneArray scanner 3000.	64	853	196	dead	Female	EGFR/KRAS/ALK -	6.53333333333333;28.4333333333333	II	II	relapsed	Never-smoker
GSM773577	frozen tissue of primary lung tumors	total RNA	Trizol extraction according to the manufacturer's instructions.	Biotin	100ng of total RNA was labeled using a Two-Cycle Target Labeling and Control Reagents.	Following fragmentation, cRNA was hybridized on the GeneChip Human U133 Plus 2.0 array according to the Affymetrix standard protcol.	GeneChips were scanned using the Affymetrix GeneArray scanner 3000.	69	2661	723	dead	Female	EGFR/KRAS/ALK -	24.1;88.7	II	II	relapsed	Never-smoker
GSM773578	frozen tissue of primary lung tumors	total RNA	Trizol extraction according to the manufacturer's instructions.	Biotin	100ng of total RNA was labeled using a Two-Cycle Target Labeling and Control Reagents.	Following fragmentation, cRNA was hybridized on the GeneChip Human U133 Plus 2.0 array according to the Affymetrix standard protcol.	GeneChips were scanned using the Affymetrix GeneArray scanner 3000.	66	817	676	alive	Female	EGFR/KRAS/ALK -	22.5333333333333;27.2333333333333	II	II	relapsed	Never-smoker
GSM773585	frozen tissue of primary lung tumors	total RNA	Trizol extraction according to the manufacturer's instructions.	Biotin	100ng of total RNA was labeled using a Two-Cycle Target Labeling and Control Reagents.	Following fragmentation, cRNA was hybridized on the GeneChip Human U133 Plus 2.0 array according to the Affymetrix standard protcol.	GeneChips were scanned using the Affymetrix GeneArray scanner 3000.	68	1695	1387	dead	Female	EGFR/KRAS/ALK -	46.2333333333333;56.5	IB	I	relapsed	Never-smoker
GSM773588	frozen tissue of primary lung tumors	total RNA	Trizol extraction according to the manufacturer's instructions.	Biotin	100ng of total RNA was labeled using a Two-Cycle Target Labeling and Control Reagents.	Following fragmentation, cRNA was hybridized on the GeneChip Human U133 Plus 2.0 array according to the Affymetrix standard protcol.	GeneChips were scanned using the Affymetrix GeneArray scanner 3000.	58	1682	272	alive	Female	EGFR/KRAS/ALK -	9.06666666666667;56.0666666666667	IB	I	relapsed	Never-smoker
GSM773590	frozen tissue of primary lung tumors	total RNA	Trizol extraction according to the manufacturer's instructions.	Biotin	100ng of total RNA was labeled using a Two-Cycle Target Labeling and Control Reagents.	Following fragmentation, cRNA was hybridized on the GeneChip Human U133 Plus 2.0 array according to the Affymetrix standard protcol.	GeneChips were scanned using the Affymetrix GeneArray scanner 3000.	52	2252	780	alive	Female	EGFR/KRAS/ALK -	26;75.0666666666667	IB	I	relapsed	Never-smoker
GSM773592	frozen tissue of primary lung tumors	total RNA	Trizol extraction according to the manufacturer's instructions.	Biotin	100ng of total RNA was labeled using a Two-Cycle Target Labeling and Control Reagents.	Following fragmentation, cRNA was hybridized on the GeneChip Human U133 Plus 2.0 array according to the Affymetrix standard protcol.	GeneChips were scanned using the Affymetrix GeneArray scanner 3000.	66	1346	287	dead	Female	EGFR/KRAS/ALK -	9.56666666666667;44.8666666666667	IA	I	relapsed	Never-smoker
GSM773593	frozen tissue of primary lung tumors	total RNA	Trizol extraction according to the manufacturer's instructions.	Biotin	100ng of total RNA was labeled using a Two-Cycle Target Labeling and Control Reagents.	Following fragmentation, cRNA was hybridized on the GeneChip Human U133 Plus 2.0 array according to the Affymetrix standard protcol.	GeneChips were scanned using the Affymetrix GeneArray scanner 3000.	47	1482	1363	dead	Female	EGFR/KRAS/ALK -	45.4333333333333;49.4	IA	I	relapsed	Never-smoker
GSM773596	frozen tissue of primary lung tumors	total RNA	Trizol extraction according to the manufacturer's instructions.	Biotin	100ng of total RNA was labeled using a Two-Cycle Target Labeling and Control Reagents.	Following fragmentation, cRNA was hybridized on the GeneChip Human U133 Plus 2.0 array according to the Affymetrix standard protcol.	GeneChips were scanned using the Affymetrix GeneArray scanner 3000.	67	1001	656	dead	Female	EGFR/KRAS/ALK -	21.8666666666667;33.3666666666667	IA	I	relapsed	Never-smoker
GSM773597	frozen tissue of primary lung tumors	total RNA	Trizol extraction according to the manufacturer's instructions.	Biotin	100ng of total RNA was labeled using a Two-Cycle Target Labeling and Control Reagents.	Following fragmentation, cRNA was hybridized on the GeneChip Human U133 Plus 2.0 array according to the Affymetrix standard protcol.	GeneChips were scanned using the Affymetrix GeneArray scanner 3000.	54	259	259	dead	Female	EGFR/KRAS/ALK -	8.63333333333333;8.63333333333333	II	II	not relapsed	Never-smoker
GSM773599	frozen tissue of primary lung tumors	total RNA	Trizol extraction according to the manufacturer's instructions.	Biotin	100ng of total RNA was labeled using a Two-Cycle Target Labeling and Control Reagents.	Following fragmentation, cRNA was hybridized on the GeneChip Human U133 Plus 2.0 array according to the Affymetrix standard protcol.	GeneChips were scanned using the Affymetrix GeneArray scanner 3000.	49	1916	1916	alive	Female	EGFR/KRAS/ALK -	63.8666666666667;63.8666666666667	II	II	not relapsed	Ever-smoker
GSM773606	frozen tissue of primary lung tumors	total RNA	Trizol extraction according to the manufacturer's instructions.	Biotin	100ng of total RNA was labeled using a Two-Cycle Target Labeling and Control Reagents.	Following fragmentation, cRNA was hybridized on the GeneChip Human U133 Plus 2.0 array according to the Affymetrix standard protcol.	GeneChips were scanned using the Affymetrix GeneArray scanner 3000.	54	1965	1965	alive	Female	EGFR/KRAS/ALK -	65.5;65.5	II	II	not relapsed	Never-smoker
GSM773607	frozen tissue of primary lung tumors	total RNA	Trizol extraction according to the manufacturer's instructions.	Biotin	100ng of total RNA was labeled using a Two-Cycle Target Labeling and Control Reagents.	Following fragmentation, cRNA was hybridized on the GeneChip Human U133 Plus 2.0 array according to the Affymetrix standard protcol.	GeneChips were scanned using the Affymetrix GeneArray scanner 3000.	58	2425	2425	alive	Female	EGFR/KRAS/ALK -	80.8333333333333;80.8333333333333	IB	I	not relapsed	Never-smoker
GSM773608	frozen tissue of primary lung tumors	total RNA	Trizol extraction according to the manufacturer's instructions.	Biotin	100ng of total RNA was labeled using a Two-Cycle Target Labeling and Control Reagents.	Following fragmentation, cRNA was hybridized on the GeneChip Human U133 Plus 2.0 array according to the Affymetrix standard protcol.	GeneChips were scanned using the Affymetrix GeneArray scanner 3000.	64	1566	1566	alive	Female	EGFR/KRAS/ALK -	52.2;52.2	IB	I	not relapsed	Never-smoker
GSM773609	frozen tissue of primary lung tumors	total RNA	Trizol extraction according to the manufacturer's instructions.	Biotin	100ng of total RNA was labeled using a Two-Cycle Target Labeling and Control Reagents.	Following fragmentation, cRNA was hybridized on the GeneChip Human U133 Plus 2.0 array according to the Affymetrix standard protcol.	GeneChips were scanned using the Affymetrix GeneArray scanner 3000.	65	990	990	alive	Female	EGFR/KRAS/ALK -	33;33	IB	I	not relapsed	Never-smoker
GSM773613	frozen tissue of primary lung tumors	total RNA	Trizol extraction according to the manufacturer's instructions.	Biotin	100ng of total RNA was labeled using a Two-Cycle Target Labeling and Control Reagents.	Following fragmentation, cRNA was hybridized on the GeneChip Human U133 Plus 2.0 array according to the Affymetrix standard protcol.	GeneChips were scanned using the Affymetrix GeneArray scanner 3000.	62	2009	2009	alive	Female	EGFR/KRAS/ALK -	66.9666666666667;66.9666666666667	IB	I	not relapsed	Ever-smoker
GSM773614	frozen tissue of primary lung tumors	total RNA	Trizol extraction according to the manufacturer's instructions.	Biotin	100ng of total RNA was labeled using a Two-Cycle Target Labeling and Control Reagents.	Following fragmentation, cRNA was hybridized on the GeneChip Human U133 Plus 2.0 array according to the Affymetrix standard protcol.	GeneChips were scanned using the Affymetrix GeneArray scanner 3000.	47	2549	2549	alive	Female	EGFR/KRAS/ALK -	84.9666666666667;84.9666666666667	IB	I	not relapsed	Ever-smoker
GSM773617	frozen tissue of primary lung tumors	total RNA	Trizol extraction according to the manufacturer's instructions.	Biotin	100ng of total RNA was labeled using a Two-Cycle Target Labeling and Control Reagents.	Following fragmentation, cRNA was hybridized on the GeneChip Human U133 Plus 2.0 array according to the Affymetrix standard protcol.	GeneChips were scanned using the Affymetrix GeneArray scanner 3000.	66	1937	1937	alive	Female	EGFR/KRAS/ALK -	64.5666666666667;64.5666666666667	IA	I	not relapsed	Never-smoker
GSM773620	frozen tissue of primary lung tumors	total RNA	Trizol extraction according to the manufacturer's instructions.	Biotin	100ng of total RNA was labeled using a Two-Cycle Target Labeling and Control Reagents.	Following fragmentation, cRNA was hybridized on the GeneChip Human U133 Plus 2.0 array according to the Affymetrix standard protcol.	GeneChips were scanned using the Affymetrix GeneArray scanner 3000.	56	1756	1756	alive	Female	EGFR/KRAS/ALK -	58.5333333333333;58.5333333333333	IA	I	not relapsed	Never-smoker
GSM773623	frozen tissue of primary lung tumors	total RNA	Trizol extraction according to the manufacturer's instructions.	Biotin	100ng of total RNA was labeled using a Two-Cycle Target Labeling and Control Reagents.	Following fragmentation, cRNA was hybridized on the GeneChip Human U133 Plus 2.0 array according to the Affymetrix standard protcol.	GeneChips were scanned using the Affymetrix GeneArray scanner 3000.	61	1637	1637	alive	Female	EGFR/KRAS/ALK -	54.5666666666667;54.5666666666667	IA	I	not relapsed	Never-smoker
GSM773624	frozen tissue of primary lung tumors	total RNA	Trizol extraction according to the manufacturer's instructions.	Biotin	100ng of total RNA was labeled using a Two-Cycle Target Labeling and Control Reagents.	Following fragmentation, cRNA was hybridized on the GeneChip Human U133 Plus 2.0 array according to the Affymetrix standard protcol.	GeneChips were scanned using the Affymetrix GeneArray scanner 3000.	66	1653	1653	alive	Female	EGFR/KRAS/ALK -	55.1;55.1	IA	I	not relapsed	Never-smoker
GSM773627	frozen tissue of primary lung tumors	total RNA	Trizol extraction according to the manufacturer's instructions.	Biotin	100ng of total RNA was labeled using a Two-Cycle Target Labeling and Control Reagents.	Following fragmentation, cRNA was hybridized on the GeneChip Human U133 Plus 2.0 array according to the Affymetrix standard protcol.	GeneChips were scanned using the Affymetrix GeneArray scanner 3000.	61	2050	2050	alive	Female	EGFR/KRAS/ALK -	68.3333333333333;68.3333333333333	IA	I	not relapsed	Never-smoker
GSM773631	frozen tissue of primary lung tumors	total RNA	Trizol extraction according to the manufacturer's instructions.	Biotin	100ng of total RNA was labeled using a Two-Cycle Target Labeling and Control Reagents.	Following fragmentation, cRNA was hybridized on the GeneChip Human U133 Plus 2.0 array according to the Affymetrix standard protcol.	GeneChips were scanned using the Affymetrix GeneArray scanner 3000.	55	3058	3058	alive	Female	EGFR/KRAS/ALK -	101.933333333333;101.933333333333	IA	I	not relapsed	Never-smoker
GSM773633	frozen tissue of primary lung tumors	total RNA	Trizol extraction according to the manufacturer's instructions.	Biotin	100ng of total RNA was labeled using a Two-Cycle Target Labeling and Control Reagents.	Following fragmentation, cRNA was hybridized on the GeneChip Human U133 Plus 2.0 array according to the Affymetrix standard protcol.	GeneChips were scanned using the Affymetrix GeneArray scanner 3000.	68	1596	1596	alive	Female	EGFR/KRAS/ALK -	53.2;53.2	IA	I	not relapsed	Never-smoker
GSM773635	frozen tissue of primary lung tumors	total RNA	Trizol extraction according to the manufacturer's instructions.	Biotin	100ng of total RNA was labeled using a Two-Cycle Target Labeling and Control Reagents.	Following fragmentation, cRNA was hybridized on the GeneChip Human U133 Plus 2.0 array according to the Affymetrix standard protcol.	GeneChips were scanned using the Affymetrix GeneArray scanner 3000.	64	1881	1881	alive	Female	EGFR/KRAS/ALK -	62.7;62.7	IA	I	not relapsed	Never-smoker
GSM773637	frozen tissue of primary lung tumors	total RNA	Trizol extraction according to the manufacturer's instructions.	Biotin	100ng of total RNA was labeled using a Two-Cycle Target Labeling and Control Reagents.	Following fragmentation, cRNA was hybridized on the GeneChip Human U133 Plus 2.0 array according to the Affymetrix standard protcol.	GeneChips were scanned using the Affymetrix GeneArray scanner 3000.	55	2034	2034	alive	Female	EGFR/KRAS/ALK -	67.8;67.8	IA	I	not relapsed	Never-smoker
GSM773638	frozen tissue of primary lung tumors	total RNA	Trizol extraction according to the manufacturer's instructions.	Biotin	100ng of total RNA was labeled using a Two-Cycle Target Labeling and Control Reagents.	Following fragmentation, cRNA was hybridized on the GeneChip Human U133 Plus 2.0 array according to the Affymetrix standard protcol.	GeneChips were scanned using the Affymetrix GeneArray scanner 3000.	65	2134	2134	alive	Female	EGFR/KRAS/ALK -	71.1333333333333;71.1333333333333	IA	I	not relapsed	Never-smoker
GSM773639	frozen tissue of primary lung tumors	total RNA	Trizol extraction according to the manufacturer's instructions.	Biotin	100ng of total RNA was labeled using a Two-Cycle Target Labeling and Control Reagents.	Following fragmentation, cRNA was hybridized on the GeneChip Human U133 Plus 2.0 array according to the Affymetrix standard protcol.	GeneChips were scanned using the Affymetrix GeneArray scanner 3000.	60	779	461	dead	Female	EGFR mutation +	15.3666666666667;25.9666666666667	II	II	relapsed	Never-smoker
GSM773642	frozen tissue of primary lung tumors	total RNA	Trizol extraction according to the manufacturer's instructions.	Biotin	100ng of total RNA was labeled using a Two-Cycle Target Labeling and Control Reagents.	Following fragmentation, cRNA was hybridized on the GeneChip Human U133 Plus 2.0 array according to the Affymetrix standard protcol.	GeneChips were scanned using the Affymetrix GeneArray scanner 3000.	65	1980	341	alive	Female	EGFR mutation +	11.3666666666667;66	II	II	relapsed	Never-smoker
GSM773646	frozen tissue of primary lung tumors	total RNA	Trizol extraction according to the manufacturer's instructions.	Biotin	100ng of total RNA was labeled using a Two-Cycle Target Labeling and Control Reagents.	Following fragmentation, cRNA was hybridized on the GeneChip Human U133 Plus 2.0 array according to the Affymetrix standard protcol.	GeneChips were scanned using the Affymetrix GeneArray scanner 3000.	58	1463	480	alive	Female	EGFR mutation +	16;48.7666666666667	II	II	relapsed	Ever-smoker
GSM773649	frozen tissue of primary lung tumors	total RNA	Trizol extraction according to the manufacturer's instructions.	Biotin	100ng of total RNA was labeled using a Two-Cycle Target Labeling and Control Reagents.	Following fragmentation, cRNA was hybridized on the GeneChip Human U133 Plus 2.0 array according to the Affymetrix standard protcol.	GeneChips were scanned using the Affymetrix GeneArray scanner 3000.	59	2687	825	alive	Female	EGFR mutation +	27.5;89.5666666666667	II	II	relapsed	Never-smoker
GSM773650	frozen tissue of primary lung tumors	total RNA	Trizol extraction according to the manufacturer's instructions.	Biotin	100ng of total RNA was labeled using a Two-Cycle Target Labeling and Control Reagents.	Following fragmentation, cRNA was hybridized on the GeneChip Human U133 Plus 2.0 array according to the Affymetrix standard protcol.	GeneChips were scanned using the Affymetrix GeneArray scanner 3000.	53	1122	538	dead	Female	EGFR mutation +	17.9333333333333;37.4	II	II	relapsed	Never-smoker
GSM773652	frozen tissue of primary lung tumors	total RNA	Trizol extraction according to the manufacturer's instructions.	Biotin	100ng of total RNA was labeled using a Two-Cycle Target Labeling and Control Reagents.	Following fragmentation, cRNA was hybridized on the GeneChip Human U133 Plus 2.0 array according to the Affymetrix standard protcol.	GeneChips were scanned using the Affymetrix GeneArray scanner 3000.	67	1936	384	alive	Female	EGFR mutation +	12.8;64.5333333333333	IB	I	relapsed	Never-smoker
GSM773654	frozen tissue of primary lung tumors	total RNA	Trizol extraction according to the manufacturer's instructions.	Biotin	100ng of total RNA was labeled using a Two-Cycle Target Labeling and Control Reagents.	Following fragmentation, cRNA was hybridized on the GeneChip Human U133 Plus 2.0 array according to the Affymetrix standard protcol.	GeneChips were scanned using the Affymetrix GeneArray scanner 3000.	61	2671	2282	alive	Female	EGFR mutation +	76.0666666666667;89.0333333333333	IB	I	relapsed	Never-smoker
GSM773655	frozen tissue of primary lung tumors	total RNA	Trizol extraction according to the manufacturer's instructions.	Biotin	100ng of total RNA was labeled using a Two-Cycle Target Labeling and Control Reagents.	Following fragmentation, cRNA was hybridized on the GeneChip Human U133 Plus 2.0 array according to the Affymetrix standard protcol.	GeneChips were scanned using the Affymetrix GeneArray scanner 3000.	64	1482	832	alive	Female	EGFR mutation +	27.7333333333333;49.4	IB	I	relapsed	Ever-smoker
GSM773656	frozen tissue of primary lung tumors	total RNA	Trizol extraction according to the manufacturer's instructions.	Biotin	100ng of total RNA was labeled using a Two-Cycle Target Labeling and Control Reagents.	Following fragmentation, cRNA was hybridized on the GeneChip Human U133 Plus 2.0 array according to the Affymetrix standard protcol.	GeneChips were scanned using the Affymetrix GeneArray scanner 3000.	53	1128	1126	alive	Female	EGFR mutation +	37.5333333333333;37.6	IB	I	relapsed	Never-smoker
GSM773657	frozen tissue of primary lung tumors	total RNA	Trizol extraction according to the manufacturer's instructions.	Biotin	100ng of total RNA was labeled using a Two-Cycle Target Labeling and Control Reagents.	Following fragmentation, cRNA was hybridized on the GeneChip Human U133 Plus 2.0 array according to the Affymetrix standard protcol.	GeneChips were scanned using the Affymetrix GeneArray scanner 3000.	71	1042	772	dead	Female	EGFR mutation +	25.7333333333333;34.7333333333333	IB	I	relapsed	Never-smoker
GSM773659	frozen tissue of primary lung tumors	total RNA	Trizol extraction according to the manufacturer's instructions.	Biotin	100ng of total RNA was labeled using a Two-Cycle Target Labeling and Control Reagents.	Following fragmentation, cRNA was hybridized on the GeneChip Human U133 Plus 2.0 array according to the Affymetrix standard protcol.	GeneChips were scanned using the Affymetrix GeneArray scanner 3000.	52	2263	1242	dead	Female	EGFR mutation +	41.4;75.4333333333333	IB	I	relapsed	Never-smoker
GSM773660	frozen tissue of primary lung tumors	total RNA	Trizol extraction according to the manufacturer's instructions.	Biotin	100ng of total RNA was labeled using a Two-Cycle Target Labeling and Control Reagents.	Following fragmentation, cRNA was hybridized on the GeneChip Human U133 Plus 2.0 array according to the Affymetrix standard protcol.	GeneChips were scanned using the Affymetrix GeneArray scanner 3000.	54	1770	987	alive	Female	EGFR mutation +	32.9;59	IA	I	relapsed	Never-smoker
GSM773662	frozen tissue of primary lung tumors	total RNA	Trizol extraction according to the manufacturer's instructions.	Biotin	100ng of total RNA was labeled using a Two-Cycle Target Labeling and Control Reagents.	Following fragmentation, cRNA was hybridized on the GeneChip Human U133 Plus 2.0 array according to the Affymetrix standard protcol.	GeneChips were scanned using the Affymetrix GeneArray scanner 3000.	68	1823	1047	alive	Female	EGFR mutation +	34.9;60.7666666666667	IA	I	relapsed	Never-smoker
GSM773663	frozen tissue of primary lung tumors	total RNA	Trizol extraction according to the manufacturer's instructions.	Biotin	100ng of total RNA was labeled using a Two-Cycle Target Labeling and Control Reagents.	Following fragmentation, cRNA was hybridized on the GeneChip Human U133 Plus 2.0 array according to the Affymetrix standard protcol.	GeneChips were scanned using the Affymetrix GeneArray scanner 3000.	62	1988	1706	alive	Female	EGFR mutation +	56.8666666666667;66.2666666666667	IA	I	relapsed	Never-smoker
GSM773664	frozen tissue of primary lung tumors	total RNA	Trizol extraction according to the manufacturer's instructions.	Biotin	100ng of total RNA was labeled using a Two-Cycle Target Labeling and Control Reagents.	Following fragmentation, cRNA was hybridized on the GeneChip Human U133 Plus 2.0 array according to the Affymetrix standard protcol.	GeneChips were scanned using the Affymetrix GeneArray scanner 3000.	63	1434	356	alive	Female	EGFR mutation +	11.8666666666667;47.8	IA	I	relapsed	Ever-smoker
GSM773666	frozen tissue of primary lung tumors	total RNA	Trizol extraction according to the manufacturer's instructions.	Biotin	100ng of total RNA was labeled using a Two-Cycle Target Labeling and Control Reagents.	Following fragmentation, cRNA was hybridized on the GeneChip Human U133 Plus 2.0 array according to the Affymetrix standard protcol.	GeneChips were scanned using the Affymetrix GeneArray scanner 3000.	62	1537	547	alive	Female	EGFR mutation +	18.2333333333333;51.2333333333333	IA	I	relapsed	Never-smoker
GSM773667	frozen tissue of primary lung tumors	total RNA	Trizol extraction according to the manufacturer's instructions.	Biotin	100ng of total RNA was labeled using a Two-Cycle Target Labeling and Control Reagents.	Following fragmentation, cRNA was hybridized on the GeneChip Human U133 Plus 2.0 array according to the Affymetrix standard protcol.	GeneChips were scanned using the Affymetrix GeneArray scanner 3000.	57	1429	1252	dead	Female	EGFR mutation +	41.7333333333333;47.6333333333333	IA	I	relapsed	Ever-smoker
GSM773668	frozen tissue of primary lung tumors	total RNA	Trizol extraction according to the manufacturer's instructions.	Biotin	100ng of total RNA was labeled using a Two-Cycle Target Labeling and Control Reagents.	Following fragmentation, cRNA was hybridized on the GeneChip Human U133 Plus 2.0 array according to the Affymetrix standard protcol.	GeneChips were scanned using the Affymetrix GeneArray scanner 3000.	39	1038	567	dead	Female	EGFR mutation +	18.9;34.6	IA	I	relapsed	Ever-smoker
GSM773669	frozen tissue of primary lung tumors	total RNA	Trizol extraction according to the manufacturer's instructions.	Biotin	100ng of total RNA was labeled using a Two-Cycle Target Labeling and Control Reagents.	Following fragmentation, cRNA was hybridized on the GeneChip Human U133 Plus 2.0 array according to the Affymetrix standard protcol.	GeneChips were scanned using the Affymetrix GeneArray scanner 3000.	55	2486	2486	alive	Female	EGFR mutation +	82.8666666666667;82.8666666666667	II	II	not relapsed	Never-smoker
GSM773671	frozen tissue of primary lung tumors	total RNA	Trizol extraction according to the manufacturer's instructions.	Biotin	100ng of total RNA was labeled using a Two-Cycle Target Labeling and Control Reagents.	Following fragmentation, cRNA was hybridized on the GeneChip Human U133 Plus 2.0 array according to the Affymetrix standard protcol.	GeneChips were scanned using the Affymetrix GeneArray scanner 3000.	64	1042	1042	alive	Female	EGFR mutation +	34.7333333333333;34.7333333333333	II	II	not relapsed	Never-smoker
GSM773672	frozen tissue of primary lung tumors	total RNA	Trizol extraction according to the manufacturer's instructions.	Biotin	100ng of total RNA was labeled using a Two-Cycle Target Labeling and Control Reagents.	Following fragmentation, cRNA was hybridized on the GeneChip Human U133 Plus 2.0 array according to the Affymetrix standard protcol.	GeneChips were scanned using the Affymetrix GeneArray scanner 3000.	60	1267	1267	alive	Female	EGFR mutation +	42.2333333333333;42.2333333333333	II	II	not relapsed	Ever-smoker
GSM773673	frozen tissue of primary lung tumors	total RNA	Trizol extraction according to the manufacturer's instructions.	Biotin	100ng of total RNA was labeled using a Two-Cycle Target Labeling and Control Reagents.	Following fragmentation, cRNA was hybridized on the GeneChip Human U133 Plus 2.0 array according to the Affymetrix standard protcol.	GeneChips were scanned using the Affymetrix GeneArray scanner 3000.	48	1017	1017	alive	Female	EGFR mutation +	33.9;33.9	II	II	not relapsed	Never-smoker
GSM773676	frozen tissue of primary lung tumors	total RNA	Trizol extraction according to the manufacturer's instructions.	Biotin	100ng of total RNA was labeled using a Two-Cycle Target Labeling and Control Reagents.	Following fragmentation, cRNA was hybridized on the GeneChip Human U133 Plus 2.0 array according to the Affymetrix standard protcol.	GeneChips were scanned using the Affymetrix GeneArray scanner 3000.	48	1717	1717	alive	Female	EGFR mutation +	57.2333333333333;57.2333333333333	II	II	not relapsed	Never-smoker
GSM773677	frozen tissue of primary lung tumors	total RNA	Trizol extraction according to the manufacturer's instructions.	Biotin	100ng of total RNA was labeled using a Two-Cycle Target Labeling and Control Reagents.	Following fragmentation, cRNA was hybridized on the GeneChip Human U133 Plus 2.0 array according to the Affymetrix standard protcol.	GeneChips were scanned using the Affymetrix GeneArray scanner 3000.	60	1494	1494	alive	Female	EGFR mutation +	49.8;49.8	II	II	not relapsed	Never-smoker
GSM773681	frozen tissue of primary lung tumors	total RNA	Trizol extraction according to the manufacturer's instructions.	Biotin	100ng of total RNA was labeled using a Two-Cycle Target Labeling and Control Reagents.	Following fragmentation, cRNA was hybridized on the GeneChip Human U133 Plus 2.0 array according to the Affymetrix standard protcol.	GeneChips were scanned using the Affymetrix GeneArray scanner 3000.	58	1941	1941	alive	Female	EGFR mutation +	64.7;64.7	IB	I	not relapsed	Never-smoker
GSM773683	frozen tissue of primary lung tumors	total RNA	Trizol extraction according to the manufacturer's instructions.	Biotin	100ng of total RNA was labeled using a Two-Cycle Target Labeling and Control Reagents.	Following fragmentation, cRNA was hybridized on the GeneChip Human U133 Plus 2.0 array according to the Affymetrix standard protcol.	GeneChips were scanned using the Affymetrix GeneArray scanner 3000.	64	2913	2913	alive	Female	EGFR mutation +	97.1;97.1	IB	I	not relapsed	Never-smoker
GSM773686	frozen tissue of primary lung tumors	total RNA	Trizol extraction according to the manufacturer's instructions.	Biotin	100ng of total RNA was labeled using a Two-Cycle Target Labeling and Control Reagents.	Following fragmentation, cRNA was hybridized on the GeneChip Human U133 Plus 2.0 array according to the Affymetrix standard protcol.	GeneChips were scanned using the Affymetrix GeneArray scanner 3000.	66	1481	1481	alive	Female	EGFR mutation +	49.3666666666667;49.3666666666667	IB	I	not relapsed	Never-smoker
GSM773687	frozen tissue of primary lung tumors	total RNA	Trizol extraction according to the manufacturer's instructions.	Biotin	100ng of total RNA was labeled using a Two-Cycle Target Labeling and Control Reagents.	Following fragmentation, cRNA was hybridized on the GeneChip Human U133 Plus 2.0 array according to the Affymetrix standard protcol.	GeneChips were scanned using the Affymetrix GeneArray scanner 3000.	68	1231	1231	alive	Female	EGFR mutation +	41.0333333333333;41.0333333333333	IB	I	not relapsed	Ever-smoker
GSM773691	frozen tissue of primary lung tumors	total RNA	Trizol extraction according to the manufacturer's instructions.	Biotin	100ng of total RNA was labeled using a Two-Cycle Target Labeling and Control Reagents.	Following fragmentation, cRNA was hybridized on the GeneChip Human U133 Plus 2.0 array according to the Affymetrix standard protcol.	GeneChips were scanned using the Affymetrix GeneArray scanner 3000.	67	3466	3466	alive	Female	EGFR mutation +	115.533333333333;115.533333333333	IB	I	not relapsed	Never-smoker
GSM773693	frozen tissue of primary lung tumors	total RNA	Trizol extraction according to the manufacturer's instructions.	Biotin	100ng of total RNA was labeled using a Two-Cycle Target Labeling and Control Reagents.	Following fragmentation, cRNA was hybridized on the GeneChip Human U133 Plus 2.0 array according to the Affymetrix standard protcol.	GeneChips were scanned using the Affymetrix GeneArray scanner 3000.	67	1823	1823	alive	Female	EGFR mutation +	60.7666666666667;60.7666666666667	IB	I	not relapsed	Never-smoker
GSM773694	frozen tissue of primary lung tumors	total RNA	Trizol extraction according to the manufacturer's instructions.	Biotin	100ng of total RNA was labeled using a Two-Cycle Target Labeling and Control Reagents.	Following fragmentation, cRNA was hybridized on the GeneChip Human U133 Plus 2.0 array according to the Affymetrix standard protcol.	GeneChips were scanned using the Affymetrix GeneArray scanner 3000.	59	1856	1856	alive	Female	EGFR mutation +	61.8666666666667;61.8666666666667	IB	I	not relapsed	Never-smoker
GSM773695	frozen tissue of primary lung tumors	total RNA	Trizol extraction according to the manufacturer's instructions.	Biotin	100ng of total RNA was labeled using a Two-Cycle Target Labeling and Control Reagents.	Following fragmentation, cRNA was hybridized on the GeneChip Human U133 Plus 2.0 array according to the Affymetrix standard protcol.	GeneChips were scanned using the Affymetrix GeneArray scanner 3000.	70	2449	2449	alive	Female	EGFR mutation +	81.6333333333333;81.6333333333333	IB	I	not relapsed	Never-smoker
GSM773698	frozen tissue of primary lung tumors	total RNA	Trizol extraction according to the manufacturer's instructions.	Biotin	100ng of total RNA was labeled using a Two-Cycle Target Labeling and Control Reagents.	Following fragmentation, cRNA was hybridized on the GeneChip Human U133 Plus 2.0 array according to the Affymetrix standard protcol.	GeneChips were scanned using the Affymetrix GeneArray scanner 3000.	69	1852	1852	alive	Female	EGFR mutation +	61.7333333333333;61.7333333333333	IA	I	not relapsed	Ever-smoker
GSM773699	frozen tissue of primary lung tumors	total RNA	Trizol extraction according to the manufacturer's instructions.	Biotin	100ng of total RNA was labeled using a Two-Cycle Target Labeling and Control Reagents.	Following fragmentation, cRNA was hybridized on the GeneChip Human U133 Plus 2.0 array according to the Affymetrix standard protcol.	GeneChips were scanned using the Affymetrix GeneArray scanner 3000.	61	1894	1894	alive	Female	EGFR mutation +	63.1333333333333;63.1333333333333	IA	I	not relapsed	Ever-smoker
GSM773700	frozen tissue of primary lung tumors	total RNA	Trizol extraction according to the manufacturer's instructions.	Biotin	100ng of total RNA was labeled using a Two-Cycle Target Labeling and Control Reagents.	Following fragmentation, cRNA was hybridized on the GeneChip Human U133 Plus 2.0 array according to the Affymetrix standard protcol.	GeneChips were scanned using the Affymetrix GeneArray scanner 3000.	54	1861	1861	alive	Female	EGFR mutation +	62.0333333333333;62.0333333333333	IA	I	not relapsed	Never-smoker
GSM773701	frozen tissue of primary lung tumors	total RNA	Trizol extraction according to the manufacturer's instructions.	Biotin	100ng of total RNA was labeled using a Two-Cycle Target Labeling and Control Reagents.	Following fragmentation, cRNA was hybridized on the GeneChip Human U133 Plus 2.0 array according to the Affymetrix standard protcol.	GeneChips were scanned using the Affymetrix GeneArray scanner 3000.	64	1669	1669	alive	Female	EGFR mutation +	55.6333333333333;55.6333333333333	IA	I	not relapsed	Never-smoker
GSM773702	frozen tissue of primary lung tumors	total RNA	Trizol extraction according to the manufacturer's instructions.	Biotin	100ng of total RNA was labeled using a Two-Cycle Target Labeling and Control Reagents.	Following fragmentation, cRNA was hybridized on the GeneChip Human U133 Plus 2.0 array according to the Affymetrix standard protcol.	GeneChips were scanned using the Affymetrix GeneArray scanner 3000.	45	3189	3189	alive	Female	EGFR mutation +	106.3;106.3	IA	I	not relapsed	Never-smoker
GSM773703	frozen tissue of primary lung tumors	total RNA	Trizol extraction according to the manufacturer's instructions.	Biotin	100ng of total RNA was labeled using a Two-Cycle Target Labeling and Control Reagents.	Following fragmentation, cRNA was hybridized on the GeneChip Human U133 Plus 2.0 array according to the Affymetrix standard protcol.	GeneChips were scanned using the Affymetrix GeneArray scanner 3000.	55	1822	1822	alive	Female	EGFR mutation +	60.7333333333333;60.7333333333333	IA	I	not relapsed	Never-smoker
GSM773704	frozen tissue of primary lung tumors	total RNA	Trizol extraction according to the manufacturer's instructions.	Biotin	100ng of total RNA was labeled using a Two-Cycle Target Labeling and Control Reagents.	Following fragmentation, cRNA was hybridized on the GeneChip Human U133 Plus 2.0 array according to the Affymetrix standard protcol.	GeneChips were scanned using the Affymetrix GeneArray scanner 3000.	61	1809	1809	alive	Female	EGFR mutation +	60.3;60.3	IA	I	not relapsed	Never-smoker
GSM773705	frozen tissue of primary lung tumors	total RNA	Trizol extraction according to the manufacturer's instructions.	Biotin	100ng of total RNA was labeled using a Two-Cycle Target Labeling and Control Reagents.	Following fragmentation, cRNA was hybridized on the GeneChip Human U133 Plus 2.0 array according to the Affymetrix standard protcol.	GeneChips were scanned using the Affymetrix GeneArray scanner 3000.	65	2552	2552	alive	Female	EGFR mutation +	85.0666666666667;85.0666666666667	IA	I	not relapsed	Never-smoker
GSM773708	frozen tissue of primary lung tumors	total RNA	Trizol extraction according to the manufacturer's instructions.	Biotin	100ng of total RNA was labeled using a Two-Cycle Target Labeling and Control Reagents.	Following fragmentation, cRNA was hybridized on the GeneChip Human U133 Plus 2.0 array according to the Affymetrix standard protcol.	GeneChips were scanned using the Affymetrix GeneArray scanner 3000.	60	1412	1412	alive	Female	EGFR mutation +	47.0666666666667;47.0666666666667	IA	I	not relapsed	Never-smoker
GSM773710	frozen tissue of primary lung tumors	total RNA	Trizol extraction according to the manufacturer's instructions.	Biotin	100ng of total RNA was labeled using a Two-Cycle Target Labeling and Control Reagents.	Following fragmentation, cRNA was hybridized on the GeneChip Human U133 Plus 2.0 array according to the Affymetrix standard protcol.	GeneChips were scanned using the Affymetrix GeneArray scanner 3000.	61	1180	1180	alive	Female	EGFR mutation +	39.3333333333333;39.3333333333333	IA	I	not relapsed	Never-smoker
GSM773713	frozen tissue of primary lung tumors	total RNA	Trizol extraction according to the manufacturer's instructions.	Biotin	100ng of total RNA was labeled using a Two-Cycle Target Labeling and Control Reagents.	Following fragmentation, cRNA was hybridized on the GeneChip Human U133 Plus 2.0 array according to the Affymetrix standard protcol.	GeneChips were scanned using the Affymetrix GeneArray scanner 3000.	65	1426	1426	alive	Female	EGFR mutation +	47.5333333333333;47.5333333333333	IA	I	not relapsed	Never-smoker
GSM773715	frozen tissue of primary lung tumors	total RNA	Trizol extraction according to the manufacturer's instructions.	Biotin	100ng of total RNA was labeled using a Two-Cycle Target Labeling and Control Reagents.	Following fragmentation, cRNA was hybridized on the GeneChip Human U133 Plus 2.0 array according to the Affymetrix standard protcol.	GeneChips were scanned using the Affymetrix GeneArray scanner 3000.	56	1848	1848	alive	Female	EGFR mutation +	61.6;61.6	IA	I	not relapsed	Never-smoker
GSM773716	frozen tissue of primary lung tumors	total RNA	Trizol extraction according to the manufacturer's instructions.	Biotin	100ng of total RNA was labeled using a Two-Cycle Target Labeling and Control Reagents.	Following fragmentation, cRNA was hybridized on the GeneChip Human U133 Plus 2.0 array according to the Affymetrix standard protcol.	GeneChips were scanned using the Affymetrix GeneArray scanner 3000.	65	1856	1856	alive	Female	EGFR mutation +	61.8666666666667;61.8666666666667	IA	I	not relapsed	Ever-smoker
GSM773717	frozen tissue of primary lung tumors	total RNA	Trizol extraction according to the manufacturer's instructions.	Biotin	100ng of total RNA was labeled using a Two-Cycle Target Labeling and Control Reagents.	Following fragmentation, cRNA was hybridized on the GeneChip Human U133 Plus 2.0 array according to the Affymetrix standard protcol.	GeneChips were scanned using the Affymetrix GeneArray scanner 3000.	56	1780	1780	alive	Female	EGFR mutation +	59.3333333333333;59.3333333333333	IA	I	not relapsed	Never-smoker
GSM773720	frozen tissue of primary lung tumors	total RNA	Trizol extraction according to the manufacturer's instructions.	Biotin	100ng of total RNA was labeled using a Two-Cycle Target Labeling and Control Reagents.	Following fragmentation, cRNA was hybridized on the GeneChip Human U133 Plus 2.0 array according to the Affymetrix standard protcol.	GeneChips were scanned using the Affymetrix GeneArray scanner 3000.	63	1114	1114	alive	Female	EGFR mutation +	37.1333333333333;37.1333333333333	IA	I	not relapsed	Ever-smoker
GSM773722	frozen tissue of primary lung tumors	total RNA	Trizol extraction according to the manufacturer's instructions.	Biotin	100ng of total RNA was labeled using a Two-Cycle Target Labeling and Control Reagents.	Following fragmentation, cRNA was hybridized on the GeneChip Human U133 Plus 2.0 array according to the Affymetrix standard protcol.	GeneChips were scanned using the Affymetrix GeneArray scanner 3000.	58	1663	1663	alive	Female	EGFR mutation +	55.4333333333333;55.4333333333333	IA	I	not relapsed	Never-smoker
GSM773724	frozen tissue of primary lung tumors	total RNA	Trizol extraction according to the manufacturer's instructions.	Biotin	100ng of total RNA was labeled using a Two-Cycle Target Labeling and Control Reagents.	Following fragmentation, cRNA was hybridized on the GeneChip Human U133 Plus 2.0 array according to the Affymetrix standard protcol.	GeneChips were scanned using the Affymetrix GeneArray scanner 3000.	68	1629	1629	alive	Female	EGFR mutation +	54.3;54.3	IA	I	not relapsed	Never-smoker
GSM773725	frozen tissue of primary lung tumors	total RNA	Trizol extraction according to the manufacturer's instructions.	Biotin	100ng of total RNA was labeled using a Two-Cycle Target Labeling and Control Reagents.	Following fragmentation, cRNA was hybridized on the GeneChip Human U133 Plus 2.0 array according to the Affymetrix standard protcol.	GeneChips were scanned using the Affymetrix GeneArray scanner 3000.	66	2179	2179	alive	Female	EGFR mutation +	72.6333333333333;72.6333333333333	IA	I	not relapsed	Never-smoker
GSM773726	frozen tissue of primary lung tumors	total RNA	Trizol extraction according to the manufacturer's instructions.	Biotin	100ng of total RNA was labeled using a Two-Cycle Target Labeling and Control Reagents.	Following fragmentation, cRNA was hybridized on the GeneChip Human U133 Plus 2.0 array according to the Affymetrix standard protcol.	GeneChips were scanned using the Affymetrix GeneArray scanner 3000.	57	1917	1917	alive	Female	EGFR mutation +	63.9;63.9	IA	I	not relapsed	Ever-smoker
GSM773727	frozen tissue of primary lung tumors	total RNA	Trizol extraction according to the manufacturer's instructions.	Biotin	100ng of total RNA was labeled using a Two-Cycle Target Labeling and Control Reagents.	Following fragmentation, cRNA was hybridized on the GeneChip Human U133 Plus 2.0 array according to the Affymetrix standard protcol.	GeneChips were scanned using the Affymetrix GeneArray scanner 3000.	57	1446	1446	alive	Female	EGFR mutation +	48.2;48.2	IA	I	not relapsed	Never-smoker
GSM773728	frozen tissue of primary lung tumors	total RNA	Trizol extraction according to the manufacturer's instructions.	Biotin	100ng of total RNA was labeled using a Two-Cycle Target Labeling and Control Reagents.	Following fragmentation, cRNA was hybridized on the GeneChip Human U133 Plus 2.0 array according to the Affymetrix standard protcol.	GeneChips were scanned using the Affymetrix GeneArray scanner 3000.	52	1162	1162	alive	Female	EGFR mutation +	38.7333333333333;38.7333333333333	IA	I	not relapsed	Ever-smoker
GSM773729	frozen tissue of primary lung tumors	total RNA	Trizol extraction according to the manufacturer's instructions.	Biotin	100ng of total RNA was labeled using a Two-Cycle Target Labeling and Control Reagents.	Following fragmentation, cRNA was hybridized on the GeneChip Human U133 Plus 2.0 array according to the Affymetrix standard protcol.	GeneChips were scanned using the Affymetrix GeneArray scanner 3000.	65	1231	1231	alive	Female	EGFR mutation +	41.0333333333333;41.0333333333333	IA	I	not relapsed	Never-smoker
GSM773731	frozen tissue of primary lung tumors	total RNA	Trizol extraction according to the manufacturer's instructions.	Biotin	100ng of total RNA was labeled using a Two-Cycle Target Labeling and Control Reagents.	Following fragmentation, cRNA was hybridized on the GeneChip Human U133 Plus 2.0 array according to the Affymetrix standard protcol.	GeneChips were scanned using the Affymetrix GeneArray scanner 3000.	50	1623	1623	alive	Female	EGFR mutation +	54.1;54.1	IA	I	not relapsed	Never-smoker
GSM773732	frozen tissue of primary lung tumors	total RNA	Trizol extraction according to the manufacturer's instructions.	Biotin	100ng of total RNA was labeled using a Two-Cycle Target Labeling and Control Reagents.	Following fragmentation, cRNA was hybridized on the GeneChip Human U133 Plus 2.0 array according to the Affymetrix standard protcol.	GeneChips were scanned using the Affymetrix GeneArray scanner 3000.	53	1855	1855	alive	Female	EGFR mutation +	61.8333333333333;61.8333333333333	IA	I	not relapsed	Never-smoker
GSM773733	frozen tissue of primary lung tumors	total RNA	Trizol extraction according to the manufacturer's instructions.	Biotin	100ng of total RNA was labeled using a Two-Cycle Target Labeling and Control Reagents.	Following fragmentation, cRNA was hybridized on the GeneChip Human U133 Plus 2.0 array according to the Affymetrix standard protcol.	GeneChips were scanned using the Affymetrix GeneArray scanner 3000.	53	1404	1404	alive	Female	EGFR mutation +	46.8;46.8	IA	I	not relapsed	Never-smoker
GSM773734	frozen tissue of primary lung tumors	total RNA	Trizol extraction according to the manufacturer's instructions.	Biotin	100ng of total RNA was labeled using a Two-Cycle Target Labeling and Control Reagents.	Following fragmentation, cRNA was hybridized on the GeneChip Human U133 Plus 2.0 array according to the Affymetrix standard protcol.	GeneChips were scanned using the Affymetrix GeneArray scanner 3000.	66	2221	2221	alive	Female	EGFR mutation +	74.0333333333333;74.0333333333333	IA	I	not relapsed	Ever-smoker
GSM773735	frozen tissue of primary lung tumors	total RNA	Trizol extraction according to the manufacturer's instructions.	Biotin	100ng of total RNA was labeled using a Two-Cycle Target Labeling and Control Reagents.	Following fragmentation, cRNA was hybridized on the GeneChip Human U133 Plus 2.0 array according to the Affymetrix standard protcol.	GeneChips were scanned using the Affymetrix GeneArray scanner 3000.	62	849	849	alive	Female	EGFR mutation +	28.3;28.3	IA	I	not relapsed	Never-smoker
GSM773736	frozen tissue of primary lung tumors	total RNA	Trizol extraction according to the manufacturer's instructions.	Biotin	100ng of total RNA was labeled using a Two-Cycle Target Labeling and Control Reagents.	Following fragmentation, cRNA was hybridized on the GeneChip Human U133 Plus 2.0 array according to the Affymetrix standard protcol.	GeneChips were scanned using the Affymetrix GeneArray scanner 3000.	66	831	831	alive	Female	EGFR mutation +	27.7;27.7	IA	I	not relapsed	Never-smoker
GSM773738	frozen tissue of primary lung tumors	total RNA	Trizol extraction according to the manufacturer's instructions.	Biotin	100ng of total RNA was labeled using a Two-Cycle Target Labeling and Control Reagents.	Following fragmentation, cRNA was hybridized on the GeneChip Human U133 Plus 2.0 array according to the Affymetrix standard protcol.	GeneChips were scanned using the Affymetrix GeneArray scanner 3000.	59	2585	2585	alive	Female	EGFR mutation +	86.1666666666667;86.1666666666667	IA	I	not relapsed	Never-smoker
GSM773739	frozen tissue of primary lung tumors	total RNA	Trizol extraction according to the manufacturer's instructions.	Biotin	100ng of total RNA was labeled using a Two-Cycle Target Labeling and Control Reagents.	Following fragmentation, cRNA was hybridized on the GeneChip Human U133 Plus 2.0 array according to the Affymetrix standard protcol.	GeneChips were scanned using the Affymetrix GeneArray scanner 3000.	67	2442	2442	alive	Female	EGFR mutation +	81.4;81.4	IA	I	not relapsed	Never-smoker
GSM773740	frozen tissue of primary lung tumors	total RNA	Trizol extraction according to the manufacturer's instructions.	Biotin	100ng of total RNA was labeled using a Two-Cycle Target Labeling and Control Reagents.	Following fragmentation, cRNA was hybridized on the GeneChip Human U133 Plus 2.0 array according to the Affymetrix standard protcol.	GeneChips were scanned using the Affymetrix GeneArray scanner 3000.	56	1910	1910	alive	Female	EGFR mutation +	63.6666666666667;63.6666666666667	IA	I	not relapsed	Ever-smoker
GSM773741	frozen tissue of primary lung tumors	total RNA	Trizol extraction according to the manufacturer's instructions.	Biotin	100ng of total RNA was labeled using a Two-Cycle Target Labeling and Control Reagents.	Following fragmentation, cRNA was hybridized on the GeneChip Human U133 Plus 2.0 array according to the Affymetrix standard protcol.	GeneChips were scanned using the Affymetrix GeneArray scanner 3000.	62	1834	1834	alive	Female	EGFR mutation +	61.1333333333333;61.1333333333333	IA	I	not relapsed	Never-smoker
GSM773742	frozen tissue of primary lung tumors	total RNA	Trizol extraction according to the manufacturer's instructions.	Biotin	100ng of total RNA was labeled using a Two-Cycle Target Labeling and Control Reagents.	Following fragmentation, cRNA was hybridized on the GeneChip Human U133 Plus 2.0 array according to the Affymetrix standard protcol.	GeneChips were scanned using the Affymetrix GeneArray scanner 3000.	46	2918	2918	alive	Female	EGFR mutation +	97.2666666666667;97.2666666666667	IA	I	not relapsed	Never-smoker
GSM773743	frozen tissue of primary lung tumors	total RNA	Trizol extraction according to the manufacturer's instructions.	Biotin	100ng of total RNA was labeled using a Two-Cycle Target Labeling and Control Reagents.	Following fragmentation, cRNA was hybridized on the GeneChip Human U133 Plus 2.0 array according to the Affymetrix standard protcol.	GeneChips were scanned using the Affymetrix GeneArray scanner 3000.	67	2285	2285	alive	Female	EGFR mutation +	76.1666666666667;76.1666666666667	IA	I	not relapsed	Never-smoker
GSM773746	frozen tissue of primary lung tumors	total RNA	Trizol extraction according to the manufacturer's instructions.	Biotin	100ng of total RNA was labeled using a Two-Cycle Target Labeling and Control Reagents.	Following fragmentation, cRNA was hybridized on the GeneChip Human U133 Plus 2.0 array according to the Affymetrix standard protcol.	GeneChips were scanned using the Affymetrix GeneArray scanner 3000.	52	1947	1947	alive	Female	EGFR mutation +	64.9;64.9	IA	I	not relapsed	Ever-smoker
GSM773747	frozen tissue of primary lung tumors	total RNA	Trizol extraction according to the manufacturer's instructions.	Biotin	100ng of total RNA was labeled using a Two-Cycle Target Labeling and Control Reagents.	Following fragmentation, cRNA was hybridized on the GeneChip Human U133 Plus 2.0 array according to the Affymetrix standard protcol.	GeneChips were scanned using the Affymetrix GeneArray scanner 3000.	60	1841	1841	alive	Female	EGFR mutation +	61.3666666666667;61.3666666666667	IA	I	not relapsed	Never-smoker
GSM773748	frozen tissue of primary lung tumors	total RNA	Trizol extraction according to the manufacturer's instructions.	Biotin	100ng of total RNA was labeled using a Two-Cycle Target Labeling and Control Reagents.	Following fragmentation, cRNA was hybridized on the GeneChip Human U133 Plus 2.0 array according to the Affymetrix standard protcol.	GeneChips were scanned using the Affymetrix GeneArray scanner 3000.	47	1971	1971	alive	Female	EGFR mutation +	65.7;65.7	IA	I	not relapsed	Never-smoker
GSM773750	frozen tissue of primary lung tumors	total RNA	Trizol extraction according to the manufacturer's instructions.	Biotin	100ng of total RNA was labeled using a Two-Cycle Target Labeling and Control Reagents.	Following fragmentation, cRNA was hybridized on the GeneChip Human U133 Plus 2.0 array according to the Affymetrix standard protcol.	GeneChips were scanned using the Affymetrix GeneArray scanner 3000.	56	1624	1624	alive	Female	EGFR mutation +	54.1333333333333;54.1333333333333	IA	I	not relapsed	Never-smoker
GSM773751	frozen tissue of primary lung tumors	total RNA	Trizol extraction according to the manufacturer's instructions.	Biotin	100ng of total RNA was labeled using a Two-Cycle Target Labeling and Control Reagents.	Following fragmentation, cRNA was hybridized on the GeneChip Human U133 Plus 2.0 array according to the Affymetrix standard protcol.	GeneChips were scanned using the Affymetrix GeneArray scanner 3000.	63	2430	2430	alive	Female	EGFR mutation +	81;81	IA	I	not relapsed	Ever-smoker
GSM773753	frozen tissue of primary lung tumors	total RNA	Trizol extraction according to the manufacturer's instructions.	Biotin	100ng of total RNA was labeled using a Two-Cycle Target Labeling and Control Reagents.	Following fragmentation, cRNA was hybridized on the GeneChip Human U133 Plus 2.0 array according to the Affymetrix standard protcol.	GeneChips were scanned using the Affymetrix GeneArray scanner 3000.	62	1516	1516	alive	Female	EGFR mutation +	50.5333333333333;50.5333333333333	IA	I	not relapsed	Never-smoker
GSM773756	frozen tissue of primary lung tumors	total RNA	Trizol extraction according to the manufacturer's instructions.	Biotin	100ng of total RNA was labeled using a Two-Cycle Target Labeling and Control Reagents.	Following fragmentation, cRNA was hybridized on the GeneChip Human U133 Plus 2.0 array according to the Affymetrix standard protcol.	GeneChips were scanned using the Affymetrix GeneArray scanner 3000.	54	1849	1849	alive	Female	EGFR mutation +	61.6333333333333;61.6333333333333	IA	I	not relapsed	Ever-smoker
GSM773759	frozen tissue of primary lung tumors	total RNA	Trizol extraction according to the manufacturer's instructions.	Biotin	100ng of total RNA was labeled using a Two-Cycle Target Labeling and Control Reagents.	Following fragmentation, cRNA was hybridized on the GeneChip Human U133 Plus 2.0 array according to the Affymetrix standard protcol.	GeneChips were scanned using the Affymetrix GeneArray scanner 3000.	62	2154	2154	alive	Female	EGFR mutation +	71.8;71.8	IA	I	not relapsed	Never-smoker
GSM773760	frozen tissue of primary lung tumors	total RNA	Trizol extraction according to the manufacturer's instructions.	Biotin	100ng of total RNA was labeled using a Two-Cycle Target Labeling and Control Reagents.	Following fragmentation, cRNA was hybridized on the GeneChip Human U133 Plus 2.0 array according to the Affymetrix standard protcol.	GeneChips were scanned using the Affymetrix GeneArray scanner 3000.	64	2073	2073	alive	Female	EGFR mutation +	69.1;69.1	IA	I	not relapsed	Never-smoker
GSM773761	frozen tissue of primary lung tumors	total RNA	Trizol extraction according to the manufacturer's instructions.	Biotin	100ng of total RNA was labeled using a Two-Cycle Target Labeling and Control Reagents.	Following fragmentation, cRNA was hybridized on the GeneChip Human U133 Plus 2.0 array according to the Affymetrix standard protcol.	GeneChips were scanned using the Affymetrix GeneArray scanner 3000.	64	1994	1994	alive	Female	EGFR mutation +	66.4666666666667;66.4666666666667	IA	I	not relapsed	Never-smoker
GSM773763	frozen tissue of primary lung tumors	total RNA	Trizol extraction according to the manufacturer's instructions.	Biotin	100ng of total RNA was labeled using a Two-Cycle Target Labeling and Control Reagents.	Following fragmentation, cRNA was hybridized on the GeneChip Human U133 Plus 2.0 array according to the Affymetrix standard protcol.	GeneChips were scanned using the Affymetrix GeneArray scanner 3000.	58	1998	1998	alive	Female	EGFR mutation +	66.6;66.6	IA	I	not relapsed	Never-smoker
GSM773542	frozen tissue of primary lung tumors	total RNA	Trizol extraction according to the manufacturer's instructions.	Biotin	100ng of total RNA was labeled using a Two-Cycle Target Labeling and Control Reagents.	Following fragmentation, cRNA was hybridized on the GeneChip Human U133 Plus 2.0 array according to the Affymetrix standard protcol.	GeneChips were scanned using the Affymetrix GeneArray scanner 3000.	30	2601	2601	alive	Male	ALK-fusion +	86.7;86.7	II	II	not relapsed	Ever-smoker
GSM773547	frozen tissue of primary lung tumors	total RNA	Trizol extraction according to the manufacturer's instructions.	Biotin	100ng of total RNA was labeled using a Two-Cycle Target Labeling and Control Reagents.	Following fragmentation, cRNA was hybridized on the GeneChip Human U133 Plus 2.0 array according to the Affymetrix standard protcol.	GeneChips were scanned using the Affymetrix GeneArray scanner 3000.	58	300	143	dead	Male	ALK-fusion +	4.76666666666667;10	II	II	not relapsed	Ever-smoker
GSM773552	frozen tissue of primary lung tumors	total RNA	Trizol extraction according to the manufacturer's instructions.	Biotin	100ng of total RNA was labeled using a Two-Cycle Target Labeling and Control Reagents.	Following fragmentation, cRNA was hybridized on the GeneChip Human U133 Plus 2.0 array according to the Affymetrix standard protcol.	GeneChips were scanned using the Affymetrix GeneArray scanner 3000.	60	639	590	dead	Male	KRAS mutation +	19.6666666666667;21.3	II	II	relapsed	Ever-smoker
GSM773555	frozen tissue of primary lung tumors	total RNA	Trizol extraction according to the manufacturer's instructions.	Biotin	100ng of total RNA was labeled using a Two-Cycle Target Labeling and Control Reagents.	Following fragmentation, cRNA was hybridized on the GeneChip Human U133 Plus 2.0 array according to the Affymetrix standard protcol.	GeneChips were scanned using the Affymetrix GeneArray scanner 3000.	61	1189	538	alive	Male	KRAS mutation +	17.9333333333333;39.6333333333333	IA	I	relapsed	Ever-smoker
GSM773556	frozen tissue of primary lung tumors	total RNA	Trizol extraction according to the manufacturer's instructions.	Biotin	100ng of total RNA was labeled using a Two-Cycle Target Labeling and Control Reagents.	Following fragmentation, cRNA was hybridized on the GeneChip Human U133 Plus 2.0 array according to the Affymetrix standard protcol.	GeneChips were scanned using the Affymetrix GeneArray scanner 3000.	63	3863	1462	alive	Male	KRAS mutation +	48.7333333333333;128.766666666667	IA	I	relapsed	Ever-smoker
GSM773557	frozen tissue of primary lung tumors	total RNA	Trizol extraction according to the manufacturer's instructions.	Biotin	100ng of total RNA was labeled using a Two-Cycle Target Labeling and Control Reagents.	Following fragmentation, cRNA was hybridized on the GeneChip Human U133 Plus 2.0 array according to the Affymetrix standard protcol.	GeneChips were scanned using the Affymetrix GeneArray scanner 3000.	47	1475	1475	alive	Male	KRAS mutation +	49.1666666666667;49.1666666666667	II	II	not relapsed	Ever-smoker
GSM773558	frozen tissue of primary lung tumors	total RNA	Trizol extraction according to the manufacturer's instructions.	Biotin	100ng of total RNA was labeled using a Two-Cycle Target Labeling and Control Reagents.	Following fragmentation, cRNA was hybridized on the GeneChip Human U133 Plus 2.0 array according to the Affymetrix standard protcol.	GeneChips were scanned using the Affymetrix GeneArray scanner 3000.	59	1856	1856	alive	Male	KRAS mutation +	61.8666666666667;61.8666666666667	II	II	not relapsed	Ever-smoker
GSM773559	frozen tissue of primary lung tumors	total RNA	Trizol extraction according to the manufacturer's instructions.	Biotin	100ng of total RNA was labeled using a Two-Cycle Target Labeling and Control Reagents.	Following fragmentation, cRNA was hybridized on the GeneChip Human U133 Plus 2.0 array according to the Affymetrix standard protcol.	GeneChips were scanned using the Affymetrix GeneArray scanner 3000.	64	3067	3067	alive	Male	KRAS mutation +	102.233333333333;102.233333333333	II	II	not relapsed	Ever-smoker
GSM773560	frozen tissue of primary lung tumors	total RNA	Trizol extraction according to the manufacturer's instructions.	Biotin	100ng of total RNA was labeled using a Two-Cycle Target Labeling and Control Reagents.	Following fragmentation, cRNA was hybridized on the GeneChip Human U133 Plus 2.0 array according to the Affymetrix standard protcol.	GeneChips were scanned using the Affymetrix GeneArray scanner 3000.	60	1142	1142	alive	Male	KRAS mutation +	38.0666666666667;38.0666666666667	II	II	not relapsed	Ever-smoker
GSM773561	frozen tissue of primary lung tumors	total RNA	Trizol extraction according to the manufacturer's instructions.	Biotin	100ng of total RNA was labeled using a Two-Cycle Target Labeling and Control Reagents.	Following fragmentation, cRNA was hybridized on the GeneChip Human U133 Plus 2.0 array according to the Affymetrix standard protcol.	GeneChips were scanned using the Affymetrix GeneArray scanner 3000.	61	1825	1825	alive	Male	KRAS mutation +	60.8333333333333;60.8333333333333	IB	I	not relapsed	Never-smoker
GSM773563	frozen tissue of primary lung tumors	total RNA	Trizol extraction according to the manufacturer's instructions.	Biotin	100ng of total RNA was labeled using a Two-Cycle Target Labeling and Control Reagents.	Following fragmentation, cRNA was hybridized on the GeneChip Human U133 Plus 2.0 array according to the Affymetrix standard protcol.	GeneChips were scanned using the Affymetrix GeneArray scanner 3000.	53	2014	2014	alive	Male	KRAS mutation +	67.1333333333333;67.1333333333333	IB	I	not relapsed	Ever-smoker
GSM773564	frozen tissue of primary lung tumors	total RNA	Trizol extraction according to the manufacturer's instructions.	Biotin	100ng of total RNA was labeled using a Two-Cycle Target Labeling and Control Reagents.	Following fragmentation, cRNA was hybridized on the GeneChip Human U133 Plus 2.0 array according to the Affymetrix standard protcol.	GeneChips were scanned using the Affymetrix GeneArray scanner 3000.	53	1826	1826	alive	Male	KRAS mutation +	60.8666666666667;60.8666666666667	IB	I	not relapsed	Ever-smoker
GSM773565	frozen tissue of primary lung tumors	total RNA	Trizol extraction according to the manufacturer's instructions.	Biotin	100ng of total RNA was labeled using a Two-Cycle Target Labeling and Control Reagents.	Following fragmentation, cRNA was hybridized on the GeneChip Human U133 Plus 2.0 array according to the Affymetrix standard protcol.	GeneChips were scanned using the Affymetrix GeneArray scanner 3000.	67	2191	2191	alive	Male	KRAS mutation +	73.0333333333333;73.0333333333333	IB	I	not relapsed	Never-smoker
GSM773567	frozen tissue of primary lung tumors	total RNA	Trizol extraction according to the manufacturer's instructions.	Biotin	100ng of total RNA was labeled using a Two-Cycle Target Labeling and Control Reagents.	Following fragmentation, cRNA was hybridized on the GeneChip Human U133 Plus 2.0 array according to the Affymetrix standard protcol.	GeneChips were scanned using the Affymetrix GeneArray scanner 3000.	64	1328	1328	alive	Male	KRAS mutation +	44.2666666666667;44.2666666666667	IA	I	not relapsed	Ever-smoker
GSM773571	frozen tissue of primary lung tumors	total RNA	Trizol extraction according to the manufacturer's instructions.	Biotin	100ng of total RNA was labeled using a Two-Cycle Target Labeling and Control Reagents.	Following fragmentation, cRNA was hybridized on the GeneChip Human U133 Plus 2.0 array according to the Affymetrix standard protcol.	GeneChips were scanned using the Affymetrix GeneArray scanner 3000.	57	2765	1638	alive	Male	EGFR/KRAS/ALK -	54.6;92.1666666666667	II	II	relapsed	Never-smoker
GSM773572	frozen tissue of primary lung tumors	total RNA	Trizol extraction according to the manufacturer's instructions.	Biotin	100ng of total RNA was labeled using a Two-Cycle Target Labeling and Control Reagents.	Following fragmentation, cRNA was hybridized on the GeneChip Human U133 Plus 2.0 array according to the Affymetrix standard protcol.	GeneChips were scanned using the Affymetrix GeneArray scanner 3000.	58	1529	315	alive	Male	EGFR/KRAS/ALK -	10.5;50.9666666666667	II	II	relapsed	Ever-smoker
GSM773573	frozen tissue of primary lung tumors	total RNA	Trizol extraction according to the manufacturer's instructions.	Biotin	100ng of total RNA was labeled using a Two-Cycle Target Labeling and Control Reagents.	Following fragmentation, cRNA was hybridized on the GeneChip Human U133 Plus 2.0 array according to the Affymetrix standard protcol.	GeneChips were scanned using the Affymetrix GeneArray scanner 3000.	69	221	99	dead	Male	EGFR/KRAS/ALK -	3.3;7.36666666666667	II	II	relapsed	Ever-smoker
GSM773574	frozen tissue of primary lung tumors	total RNA	Trizol extraction according to the manufacturer's instructions.	Biotin	100ng of total RNA was labeled using a Two-Cycle Target Labeling and Control Reagents.	Following fragmentation, cRNA was hybridized on the GeneChip Human U133 Plus 2.0 array according to the Affymetrix standard protcol.	GeneChips were scanned using the Affymetrix GeneArray scanner 3000.	61	546	100	dead	Male	EGFR/KRAS/ALK -	3.33333333333333;18.2	II	II	relapsed	Ever-smoker
GSM773575	frozen tissue of primary lung tumors	total RNA	Trizol extraction according to the manufacturer's instructions.	Biotin	100ng of total RNA was labeled using a Two-Cycle Target Labeling and Control Reagents.	Following fragmentation, cRNA was hybridized on the GeneChip Human U133 Plus 2.0 array according to the Affymetrix standard protcol.	GeneChips were scanned using the Affymetrix GeneArray scanner 3000.	68	346	163	dead	Male	EGFR/KRAS/ALK -	5.43333333333333;11.5333333333333	II	II	relapsed	Ever-smoker
GSM773579	frozen tissue of primary lung tumors	total RNA	Trizol extraction according to the manufacturer's instructions.	Biotin	100ng of total RNA was labeled using a Two-Cycle Target Labeling and Control Reagents.	Following fragmentation, cRNA was hybridized on the GeneChip Human U133 Plus 2.0 array according to the Affymetrix standard protcol.	GeneChips were scanned using the Affymetrix GeneArray scanner 3000.	68	425	250	dead	Male	EGFR/KRAS/ALK -	8.33333333333333;14.1666666666667	II	II	relapsed	Ever-smoker
GSM773580	frozen tissue of primary lung tumors	total RNA	Trizol extraction according to the manufacturer's instructions.	Biotin	100ng of total RNA was labeled using a Two-Cycle Target Labeling and Control Reagents.	Following fragmentation, cRNA was hybridized on the GeneChip Human U133 Plus 2.0 array according to the Affymetrix standard protcol.	GeneChips were scanned using the Affymetrix GeneArray scanner 3000.	69	1281	1281	alive	Male	EGFR/KRAS/ALK -	42.7;42.7	II	II	relapsed	Ever-smoker
GSM773581	frozen tissue of primary lung tumors	total RNA	Trizol extraction according to the manufacturer's instructions.	Biotin	100ng of total RNA was labeled using a Two-Cycle Target Labeling and Control Reagents.	Following fragmentation, cRNA was hybridized on the GeneChip Human U133 Plus 2.0 array according to the Affymetrix standard protcol.	GeneChips were scanned using the Affymetrix GeneArray scanner 3000.	64	1044	297	alive	Male	EGFR/KRAS/ALK -	9.9;34.8	IB	I	relapsed	Ever-smoker
GSM773582	frozen tissue of primary lung tumors	total RNA	Trizol extraction according to the manufacturer's instructions.	Biotin	100ng of total RNA was labeled using a Two-Cycle Target Labeling and Control Reagents.	Following fragmentation, cRNA was hybridized on the GeneChip Human U133 Plus 2.0 array according to the Affymetrix standard protcol.	GeneChips were scanned using the Affymetrix GeneArray scanner 3000.	64	565	512	alive	Male	EGFR/KRAS/ALK -	17.0666666666667;18.8333333333333	IB	I	relapsed	Ever-smoker
GSM773583	frozen tissue of primary lung tumors	total RNA	Trizol extraction according to the manufacturer's instructions.	Biotin	100ng of total RNA was labeled using a Two-Cycle Target Labeling and Control Reagents.	Following fragmentation, cRNA was hybridized on the GeneChip Human U133 Plus 2.0 array according to the Affymetrix standard protcol.	GeneChips were scanned using the Affymetrix GeneArray scanner 3000.	66	1059	635	dead	Male	EGFR/KRAS/ALK -	21.1666666666667;35.3	IB	I	relapsed	Ever-smoker
GSM773584	frozen tissue of primary lung tumors	total RNA	Trizol extraction according to the manufacturer's instructions.	Biotin	100ng of total RNA was labeled using a Two-Cycle Target Labeling and Control Reagents.	Following fragmentation, cRNA was hybridized on the GeneChip Human U133 Plus 2.0 array according to the Affymetrix standard protcol.	GeneChips were scanned using the Affymetrix GeneArray scanner 3000.	64	1625	813	dead	Male	EGFR/KRAS/ALK -	27.1;54.1666666666667	IB	I	relapsed	Ever-smoker
GSM773586	frozen tissue of primary lung tumors	total RNA	Trizol extraction according to the manufacturer's instructions.	Biotin	100ng of total RNA was labeled using a Two-Cycle Target Labeling and Control Reagents.	Following fragmentation, cRNA was hybridized on the GeneChip Human U133 Plus 2.0 array according to the Affymetrix standard protcol.	GeneChips were scanned using the Affymetrix GeneArray scanner 3000.	68	2976	1144	alive	Male	EGFR/KRAS/ALK -	38.1333333333333;99.2	IB	I	relapsed	Ever-smoker
GSM773587	frozen tissue of primary lung tumors	total RNA	Trizol extraction according to the manufacturer's instructions.	Biotin	100ng of total RNA was labeled using a Two-Cycle Target Labeling and Control Reagents.	Following fragmentation, cRNA was hybridized on the GeneChip Human U133 Plus 2.0 array according to the Affymetrix standard protcol.	GeneChips were scanned using the Affymetrix GeneArray scanner 3000.	63	1143	258	dead	Male	EGFR/KRAS/ALK -	8.6;38.1	IB	I	relapsed	Ever-smoker
GSM773589	frozen tissue of primary lung tumors	total RNA	Trizol extraction according to the manufacturer's instructions.	Biotin	100ng of total RNA was labeled using a Two-Cycle Target Labeling and Control Reagents.	Following fragmentation, cRNA was hybridized on the GeneChip Human U133 Plus 2.0 array according to the Affymetrix standard protcol.	GeneChips were scanned using the Affymetrix GeneArray scanner 3000.	71	1242	1052	dead	Male	EGFR/KRAS/ALK -	35.0666666666667;41.4	IB	I	relapsed	Ever-smoker
GSM773591	frozen tissue of primary lung tumors	total RNA	Trizol extraction according to the manufacturer's instructions.	Biotin	100ng of total RNA was labeled using a Two-Cycle Target Labeling and Control Reagents.	Following fragmentation, cRNA was hybridized on the GeneChip Human U133 Plus 2.0 array according to the Affymetrix standard protcol.	GeneChips were scanned using the Affymetrix GeneArray scanner 3000.	66	943	622	dead	Male	EGFR/KRAS/ALK -	20.7333333333333;31.4333333333333	IA	I	relapsed	Ever-smoker
GSM773594	frozen tissue of primary lung tumors	total RNA	Trizol extraction according to the manufacturer's instructions.	Biotin	100ng of total RNA was labeled using a Two-Cycle Target Labeling and Control Reagents.	Following fragmentation, cRNA was hybridized on the GeneChip Human U133 Plus 2.0 array according to the Affymetrix standard protcol.	GeneChips were scanned using the Affymetrix GeneArray scanner 3000.	64	2386	198	alive	Male	EGFR/KRAS/ALK -	6.6;79.5333333333333	IA	I	relapsed	Never-smoker
GSM773595	frozen tissue of primary lung tumors	total RNA	Trizol extraction according to the manufacturer's instructions.	Biotin	100ng of total RNA was labeled using a Two-Cycle Target Labeling and Control Reagents.	Following fragmentation, cRNA was hybridized on the GeneChip Human U133 Plus 2.0 array according to the Affymetrix standard protcol.	GeneChips were scanned using the Affymetrix GeneArray scanner 3000.	54	1560	997	alive	Male	EGFR/KRAS/ALK -	33.2333333333333;52	IA	I	relapsed	Never-smoker
GSM773598	frozen tissue of primary lung tumors	total RNA	Trizol extraction according to the manufacturer's instructions.	Biotin	100ng of total RNA was labeled using a Two-Cycle Target Labeling and Control Reagents.	Following fragmentation, cRNA was hybridized on the GeneChip Human U133 Plus 2.0 array according to the Affymetrix standard protcol.	GeneChips were scanned using the Affymetrix GeneArray scanner 3000.	65	2289	2289	alive	Male	EGFR/KRAS/ALK -	76.3;76.3	II	II	not relapsed	Ever-smoker
GSM773600	frozen tissue of primary lung tumors	total RNA	Trizol extraction according to the manufacturer's instructions.	Biotin	100ng of total RNA was labeled using a Two-Cycle Target Labeling and Control Reagents.	Following fragmentation, cRNA was hybridized on the GeneChip Human U133 Plus 2.0 array according to the Affymetrix standard protcol.	GeneChips were scanned using the Affymetrix GeneArray scanner 3000.	62	2048	2048	alive	Male	EGFR/KRAS/ALK -	68.2666666666667;68.2666666666667	II	II	not relapsed	Ever-smoker
GSM773601	frozen tissue of primary lung tumors	total RNA	Trizol extraction according to the manufacturer's instructions.	Biotin	100ng of total RNA was labeled using a Two-Cycle Target Labeling and Control Reagents.	Following fragmentation, cRNA was hybridized on the GeneChip Human U133 Plus 2.0 array according to the Affymetrix standard protcol.	GeneChips were scanned using the Affymetrix GeneArray scanner 3000.	61	1475	1475	alive	Male	EGFR/KRAS/ALK -	49.1666666666667;49.1666666666667	II	II	not relapsed	Ever-smoker
GSM773602	frozen tissue of primary lung tumors	total RNA	Trizol extraction according to the manufacturer's instructions.	Biotin	100ng of total RNA was labeled using a Two-Cycle Target Labeling and Control Reagents.	Following fragmentation, cRNA was hybridized on the GeneChip Human U133 Plus 2.0 array according to the Affymetrix standard protcol.	GeneChips were scanned using the Affymetrix GeneArray scanner 3000.	57	1539	1539	alive	Male	EGFR/KRAS/ALK -	51.3;51.3	II	II	not relapsed	Ever-smoker
GSM773603	frozen tissue of primary lung tumors	total RNA	Trizol extraction according to the manufacturer's instructions.	Biotin	100ng of total RNA was labeled using a Two-Cycle Target Labeling and Control Reagents.	Following fragmentation, cRNA was hybridized on the GeneChip Human U133 Plus 2.0 array according to the Affymetrix standard protcol.	GeneChips were scanned using the Affymetrix GeneArray scanner 3000.	60	636	636	alive	Male	EGFR/KRAS/ALK -	21.2;21.2	II	II	not relapsed	Ever-smoker
GSM773604	frozen tissue of primary lung tumors	total RNA	Trizol extraction according to the manufacturer's instructions.	Biotin	100ng of total RNA was labeled using a Two-Cycle Target Labeling and Control Reagents.	Following fragmentation, cRNA was hybridized on the GeneChip Human U133 Plus 2.0 array according to the Affymetrix standard protcol.	GeneChips were scanned using the Affymetrix GeneArray scanner 3000.	46	1275	318	alive	Male	EGFR/KRAS/ALK -	10.6;42.5	II	II	not relapsed	Ever-smoker
GSM773605	frozen tissue of primary lung tumors	total RNA	Trizol extraction according to the manufacturer's instructions.	Biotin	100ng of total RNA was labeled using a Two-Cycle Target Labeling and Control Reagents.	Following fragmentation, cRNA was hybridized on the GeneChip Human U133 Plus 2.0 array according to the Affymetrix standard protcol.	GeneChips were scanned using the Affymetrix GeneArray scanner 3000.	52	2005	2005	alive	Male	EGFR/KRAS/ALK -	66.8333333333333;66.8333333333333	II	II	not relapsed	Ever-smoker
GSM773610	frozen tissue of primary lung tumors	total RNA	Trizol extraction according to the manufacturer's instructions.	Biotin	100ng of total RNA was labeled using a Two-Cycle Target Labeling and Control Reagents.	Following fragmentation, cRNA was hybridized on the GeneChip Human U133 Plus 2.0 array according to the Affymetrix standard protcol.	GeneChips were scanned using the Affymetrix GeneArray scanner 3000.	52	729	729	alive	Male	EGFR/KRAS/ALK -	24.3;24.3	IB	I	not relapsed	Ever-smoker
GSM773611	frozen tissue of primary lung tumors	total RNA	Trizol extraction according to the manufacturer's instructions.	Biotin	100ng of total RNA was labeled using a Two-Cycle Target Labeling and Control Reagents.	Following fragmentation, cRNA was hybridized on the GeneChip Human U133 Plus 2.0 array according to the Affymetrix standard protcol.	GeneChips were scanned using the Affymetrix GeneArray scanner 3000.	61	2354	2354	alive	Male	EGFR/KRAS/ALK -	78.4666666666667;78.4666666666667	IB	I	not relapsed	Never-smoker
GSM773612	frozen tissue of primary lung tumors	total RNA	Trizol extraction according to the manufacturer's instructions.	Biotin	100ng of total RNA was labeled using a Two-Cycle Target Labeling and Control Reagents.	Following fragmentation, cRNA was hybridized on the GeneChip Human U133 Plus 2.0 array according to the Affymetrix standard protcol.	GeneChips were scanned using the Affymetrix GeneArray scanner 3000.	61	818	818	alive	Male	EGFR/KRAS/ALK -	27.2666666666667;27.2666666666667	IB	I	not relapsed	Ever-smoker
GSM773615	frozen tissue of primary lung tumors	total RNA	Trizol extraction according to the manufacturer's instructions.	Biotin	100ng of total RNA was labeled using a Two-Cycle Target Labeling and Control Reagents.	Following fragmentation, cRNA was hybridized on the GeneChip Human U133 Plus 2.0 array according to the Affymetrix standard protcol.	GeneChips were scanned using the Affymetrix GeneArray scanner 3000.	64	3411	3411	alive	Male	EGFR/KRAS/ALK -	113.7;113.7	IB	I	not relapsed	Ever-smoker
GSM773616	frozen tissue of primary lung tumors	total RNA	Trizol extraction according to the manufacturer's instructions.	Biotin	100ng of total RNA was labeled using a Two-Cycle Target Labeling and Control Reagents.	Following fragmentation, cRNA was hybridized on the GeneChip Human U133 Plus 2.0 array according to the Affymetrix standard protcol.	GeneChips were scanned using the Affymetrix GeneArray scanner 3000.	50	1806	1806	alive	Male	EGFR/KRAS/ALK -	60.2;60.2	IB	I	not relapsed	Ever-smoker
GSM773618	frozen tissue of primary lung tumors	total RNA	Trizol extraction according to the manufacturer's instructions.	Biotin	100ng of total RNA was labeled using a Two-Cycle Target Labeling and Control Reagents.	Following fragmentation, cRNA was hybridized on the GeneChip Human U133 Plus 2.0 array according to the Affymetrix standard protcol.	GeneChips were scanned using the Affymetrix GeneArray scanner 3000.	56	1520	1520	alive	Male	EGFR/KRAS/ALK -	50.6666666666667;50.6666666666667	IA	I	not relapsed	Never-smoker
GSM773619	frozen tissue of primary lung tumors	total RNA	Trizol extraction according to the manufacturer's instructions.	Biotin	100ng of total RNA was labeled using a Two-Cycle Target Labeling and Control Reagents.	Following fragmentation, cRNA was hybridized on the GeneChip Human U133 Plus 2.0 array according to the Affymetrix standard protcol.	GeneChips were scanned using the Affymetrix GeneArray scanner 3000.	76	1375	1375	alive	Male	EGFR/KRAS/ALK -	45.8333333333333;45.8333333333333	IA	I	not relapsed	Ever-smoker
GSM773621	frozen tissue of primary lung tumors	total RNA	Trizol extraction according to the manufacturer's instructions.	Biotin	100ng of total RNA was labeled using a Two-Cycle Target Labeling and Control Reagents.	Following fragmentation, cRNA was hybridized on the GeneChip Human U133 Plus 2.0 array according to the Affymetrix standard protcol.	GeneChips were scanned using the Affymetrix GeneArray scanner 3000.	53	1597	1597	alive	Male	EGFR/KRAS/ALK -	53.2333333333333;53.2333333333333	IA	I	not relapsed	Ever-smoker
GSM773622	frozen tissue of primary lung tumors	total RNA	Trizol extraction according to the manufacturer's instructions.	Biotin	100ng of total RNA was labeled using a Two-Cycle Target Labeling and Control Reagents.	Following fragmentation, cRNA was hybridized on the GeneChip Human U133 Plus 2.0 array according to the Affymetrix standard protcol.	GeneChips were scanned using the Affymetrix GeneArray scanner 3000.	57	1714	1714	alive	Male	EGFR/KRAS/ALK -	57.1333333333333;57.1333333333333	IA	I	not relapsed	Never-smoker
GSM773625	frozen tissue of primary lung tumors	total RNA	Trizol extraction according to the manufacturer's instructions.	Biotin	100ng of total RNA was labeled using a Two-Cycle Target Labeling and Control Reagents.	Following fragmentation, cRNA was hybridized on the GeneChip Human U133 Plus 2.0 array according to the Affymetrix standard protcol.	GeneChips were scanned using the Affymetrix GeneArray scanner 3000.	66	1196	1196	alive	Male	EGFR/KRAS/ALK -	39.8666666666667;39.8666666666667	IA	I	not relapsed	Ever-smoker
GSM773626	frozen tissue of primary lung tumors	total RNA	Trizol extraction according to the manufacturer's instructions.	Biotin	100ng of total RNA was labeled using a Two-Cycle Target Labeling and Control Reagents.	Following fragmentation, cRNA was hybridized on the GeneChip Human U133 Plus 2.0 array according to the Affymetrix standard protcol.	GeneChips were scanned using the Affymetrix GeneArray scanner 3000.	57	1702	1702	alive	Male	EGFR/KRAS/ALK -	56.7333333333333;56.7333333333333	IA	I	not relapsed	Never-smoker
GSM773628	frozen tissue of primary lung tumors	total RNA	Trizol extraction according to the manufacturer's instructions.	Biotin	100ng of total RNA was labeled using a Two-Cycle Target Labeling and Control Reagents.	Following fragmentation, cRNA was hybridized on the GeneChip Human U133 Plus 2.0 array according to the Affymetrix standard protcol.	GeneChips were scanned using the Affymetrix GeneArray scanner 3000.	63	1256	1256	alive	Male	EGFR/KRAS/ALK -	41.8666666666667;41.8666666666667	IA	I	not relapsed	Ever-smoker
GSM773629	frozen tissue of primary lung tumors	total RNA	Trizol extraction according to the manufacturer's instructions.	Biotin	100ng of total RNA was labeled using a Two-Cycle Target Labeling and Control Reagents.	Following fragmentation, cRNA was hybridized on the GeneChip Human U133 Plus 2.0 array according to the Affymetrix standard protcol.	GeneChips were scanned using the Affymetrix GeneArray scanner 3000.	60	818	818	alive	Male	EGFR/KRAS/ALK -	27.2666666666667;27.2666666666667	IA	I	not relapsed	Ever-smoker
GSM773630	frozen tissue of primary lung tumors	total RNA	Trizol extraction according to the manufacturer's instructions.	Biotin	100ng of total RNA was labeled using a Two-Cycle Target Labeling and Control Reagents.	Following fragmentation, cRNA was hybridized on the GeneChip Human U133 Plus 2.0 array according to the Affymetrix standard protcol.	GeneChips were scanned using the Affymetrix GeneArray scanner 3000.	59	1154	1154	alive	Male	EGFR/KRAS/ALK -	38.4666666666667;38.4666666666667	IA	I	not relapsed	Ever-smoker
GSM773632	frozen tissue of primary lung tumors	total RNA	Trizol extraction according to the manufacturer's instructions.	Biotin	100ng of total RNA was labeled using a Two-Cycle Target Labeling and Control Reagents.	Following fragmentation, cRNA was hybridized on the GeneChip Human U133 Plus 2.0 array according to the Affymetrix standard protcol.	GeneChips were scanned using the Affymetrix GeneArray scanner 3000.	52	1941	1941	alive	Male	EGFR/KRAS/ALK -	64.7;64.7	IA	I	not relapsed	Ever-smoker
GSM773634	frozen tissue of primary lung tumors	total RNA	Trizol extraction according to the manufacturer's instructions.	Biotin	100ng of total RNA was labeled using a Two-Cycle Target Labeling and Control Reagents.	Following fragmentation, cRNA was hybridized on the GeneChip Human U133 Plus 2.0 array according to the Affymetrix standard protcol.	GeneChips were scanned using the Affymetrix GeneArray scanner 3000.	55	2450	2450	alive	Male	EGFR/KRAS/ALK -	81.6666666666667;81.6666666666667	IA	I	not relapsed	Ever-smoker
GSM773636	frozen tissue of primary lung tumors	total RNA	Trizol extraction according to the manufacturer's instructions.	Biotin	100ng of total RNA was labeled using a Two-Cycle Target Labeling and Control Reagents.	Following fragmentation, cRNA was hybridized on the GeneChip Human U133 Plus 2.0 array according to the Affymetrix standard protcol.	GeneChips were scanned using the Affymetrix GeneArray scanner 3000.	51	1637	1637	alive	Male	EGFR/KRAS/ALK -	54.5666666666667;54.5666666666667	IA	I	not relapsed	Ever-smoker
GSM773640	frozen tissue of primary lung tumors	total RNA	Trizol extraction according to the manufacturer's instructions.	Biotin	100ng of total RNA was labeled using a Two-Cycle Target Labeling and Control Reagents.	Following fragmentation, cRNA was hybridized on the GeneChip Human U133 Plus 2.0 array according to the Affymetrix standard protcol.	GeneChips were scanned using the Affymetrix GeneArray scanner 3000.	58	540	313	dead	Male	EGFR mutation +	10.4333333333333;18	II	II	relapsed	Ever-smoker
GSM773641	frozen tissue of primary lung tumors	total RNA	Trizol extraction according to the manufacturer's instructions.	Biotin	100ng of total RNA was labeled using a Two-Cycle Target Labeling and Control Reagents.	Following fragmentation, cRNA was hybridized on the GeneChip Human U133 Plus 2.0 array according to the Affymetrix standard protcol.	GeneChips were scanned using the Affymetrix GeneArray scanner 3000.	68	1317	540	alive	Male	EGFR mutation +	18;43.9	II	II	relapsed	Ever-smoker
GSM773643	frozen tissue of primary lung tumors	total RNA	Trizol extraction according to the manufacturer's instructions.	Biotin	100ng of total RNA was labeled using a Two-Cycle Target Labeling and Control Reagents.	Following fragmentation, cRNA was hybridized on the GeneChip Human U133 Plus 2.0 array according to the Affymetrix standard protcol.	GeneChips were scanned using the Affymetrix GeneArray scanner 3000.	66	702	631	dead	Male	EGFR mutation +	21.0333333333333;23.4	II	II	relapsed	Ever-smoker
GSM773644	frozen tissue of primary lung tumors	total RNA	Trizol extraction according to the manufacturer's instructions.	Biotin	100ng of total RNA was labeled using a Two-Cycle Target Labeling and Control Reagents.	Following fragmentation, cRNA was hybridized on the GeneChip Human U133 Plus 2.0 array according to the Affymetrix standard protcol.	GeneChips were scanned using the Affymetrix GeneArray scanner 3000.	66	564	253	dead	Male	EGFR mutation +	8.43333333333333;18.8	II	II	relapsed	Ever-smoker
GSM773645	frozen tissue of primary lung tumors	total RNA	Trizol extraction according to the manufacturer's instructions.	Biotin	100ng of total RNA was labeled using a Two-Cycle Target Labeling and Control Reagents.	Following fragmentation, cRNA was hybridized on the GeneChip Human U133 Plus 2.0 array according to the Affymetrix standard protcol.	GeneChips were scanned using the Affymetrix GeneArray scanner 3000.	62	788	392	dead	Male	EGFR mutation +	13.0666666666667;26.2666666666667	II	II	relapsed	Ever-smoker
GSM773647	frozen tissue of primary lung tumors	total RNA	Trizol extraction according to the manufacturer's instructions.	Biotin	100ng of total RNA was labeled using a Two-Cycle Target Labeling and Control Reagents.	Following fragmentation, cRNA was hybridized on the GeneChip Human U133 Plus 2.0 array according to the Affymetrix standard protcol.	GeneChips were scanned using the Affymetrix GeneArray scanner 3000.	49	1345	613	dead	Male	EGFR mutation +	20.4333333333333;44.8333333333333	II	II	relapsed	Ever-smoker
GSM773648	frozen tissue of primary lung tumors	total RNA	Trizol extraction according to the manufacturer's instructions.	Biotin	100ng of total RNA was labeled using a Two-Cycle Target Labeling and Control Reagents.	Following fragmentation, cRNA was hybridized on the GeneChip Human U133 Plus 2.0 array according to the Affymetrix standard protcol.	GeneChips were scanned using the Affymetrix GeneArray scanner 3000.	61	832	790	alive	Male	EGFR mutation +	26.3333333333333;27.7333333333333	II	II	relapsed	Ever-smoker
GSM773651	frozen tissue of primary lung tumors	total RNA	Trizol extraction according to the manufacturer's instructions.	Biotin	100ng of total RNA was labeled using a Two-Cycle Target Labeling and Control Reagents.	Following fragmentation, cRNA was hybridized on the GeneChip Human U133 Plus 2.0 array according to the Affymetrix standard protcol.	GeneChips were scanned using the Affymetrix GeneArray scanner 3000.	64	2668	1725	alive	Male	EGFR mutation +	57.5;88.9333333333333	II	II	relapsed	Ever-smoker
GSM773653	frozen tissue of primary lung tumors	total RNA	Trizol extraction according to the manufacturer's instructions.	Biotin	100ng of total RNA was labeled using a Two-Cycle Target Labeling and Control Reagents.	Following fragmentation, cRNA was hybridized on the GeneChip Human U133 Plus 2.0 array according to the Affymetrix standard protcol.	GeneChips were scanned using the Affymetrix GeneArray scanner 3000.	69	871	587	alive	Male	EGFR mutation +	19.5666666666667;29.0333333333333	IB	I	relapsed	Ever-smoker
GSM773658	frozen tissue of primary lung tumors	total RNA	Trizol extraction according to the manufacturer's instructions.	Biotin	100ng of total RNA was labeled using a Two-Cycle Target Labeling and Control Reagents.	Following fragmentation, cRNA was hybridized on the GeneChip Human U133 Plus 2.0 array according to the Affymetrix standard protcol.	GeneChips were scanned using the Affymetrix GeneArray scanner 3000.	52	1229	495	dead	Male	EGFR mutation +	16.5;40.9666666666667	IB	I	relapsed	Never-smoker
GSM773661	frozen tissue of primary lung tumors	total RNA	Trizol extraction according to the manufacturer's instructions.	Biotin	100ng of total RNA was labeled using a Two-Cycle Target Labeling and Control Reagents.	Following fragmentation, cRNA was hybridized on the GeneChip Human U133 Plus 2.0 array according to the Affymetrix standard protcol.	GeneChips were scanned using the Affymetrix GeneArray scanner 3000.	49	1433	827	dead	Male	EGFR mutation +	27.5666666666667;47.7666666666667	IA	I	relapsed	Ever-smoker
GSM773665	frozen tissue of primary lung tumors	total RNA	Trizol extraction according to the manufacturer's instructions.	Biotin	100ng of total RNA was labeled using a Two-Cycle Target Labeling and Control Reagents.	Following fragmentation, cRNA was hybridized on the GeneChip Human U133 Plus 2.0 array according to the Affymetrix standard protcol.	GeneChips were scanned using the Affymetrix GeneArray scanner 3000.	63	630	463	dead	Male	EGFR mutation +	15.4333333333333;21	IA	I	relapsed	Ever-smoker
GSM773670	frozen tissue of primary lung tumors	total RNA	Trizol extraction according to the manufacturer's instructions.	Biotin	100ng of total RNA was labeled using a Two-Cycle Target Labeling and Control Reagents.	Following fragmentation, cRNA was hybridized on the GeneChip Human U133 Plus 2.0 array according to the Affymetrix standard protcol.	GeneChips were scanned using the Affymetrix GeneArray scanner 3000.	47	740	740	alive	Male	EGFR mutation +	24.6666666666667;24.6666666666667	II	II	not relapsed	Ever-smoker
GSM773674	frozen tissue of primary lung tumors	total RNA	Trizol extraction according to the manufacturer's instructions.	Biotin	100ng of total RNA was labeled using a Two-Cycle Target Labeling and Control Reagents.	Following fragmentation, cRNA was hybridized on the GeneChip Human U133 Plus 2.0 array according to the Affymetrix standard protcol.	GeneChips were scanned using the Affymetrix GeneArray scanner 3000.	60	1041	1041	alive	Male	EGFR mutation +	34.7;34.7	II	II	not relapsed	Ever-smoker
GSM773675	frozen tissue of primary lung tumors	total RNA	Trizol extraction according to the manufacturer's instructions.	Biotin	100ng of total RNA was labeled using a Two-Cycle Target Labeling and Control Reagents.	Following fragmentation, cRNA was hybridized on the GeneChip Human U133 Plus 2.0 array according to the Affymetrix standard protcol.	GeneChips were scanned using the Affymetrix GeneArray scanner 3000.	52	1859	1859	alive	Male	EGFR mutation +	61.9666666666667;61.9666666666667	II	II	not relapsed	Ever-smoker
GSM773678	frozen tissue of primary lung tumors	total RNA	Trizol extraction according to the manufacturer's instructions.	Biotin	100ng of total RNA was labeled using a Two-Cycle Target Labeling and Control Reagents.	Following fragmentation, cRNA was hybridized on the GeneChip Human U133 Plus 2.0 array according to the Affymetrix standard protcol.	GeneChips were scanned using the Affymetrix GeneArray scanner 3000.	49	754	754	alive	Male	EGFR mutation +	25.1333333333333;25.1333333333333	II	II	not relapsed	Ever-smoker
GSM773679	frozen tissue of primary lung tumors	total RNA	Trizol extraction according to the manufacturer's instructions.	Biotin	100ng of total RNA was labeled using a Two-Cycle Target Labeling and Control Reagents.	Following fragmentation, cRNA was hybridized on the GeneChip Human U133 Plus 2.0 array according to the Affymetrix standard protcol.	GeneChips were scanned using the Affymetrix GeneArray scanner 3000.	63	2364	403	alive	Male	EGFR mutation +	13.4333333333333;78.8	II	II	not relapsed	Ever-smoker
GSM773680	frozen tissue of primary lung tumors	total RNA	Trizol extraction according to the manufacturer's instructions.	Biotin	100ng of total RNA was labeled using a Two-Cycle Target Labeling and Control Reagents.	Following fragmentation, cRNA was hybridized on the GeneChip Human U133 Plus 2.0 array according to the Affymetrix standard protcol.	GeneChips were scanned using the Affymetrix GeneArray scanner 3000.	68	1733	1733	alive	Male	EGFR mutation +	57.7666666666667;57.7666666666667	IB	I	not relapsed	Ever-smoker
GSM773682	frozen tissue of primary lung tumors	total RNA	Trizol extraction according to the manufacturer's instructions.	Biotin	100ng of total RNA was labeled using a Two-Cycle Target Labeling and Control Reagents.	Following fragmentation, cRNA was hybridized on the GeneChip Human U133 Plus 2.0 array according to the Affymetrix standard protcol.	GeneChips were scanned using the Affymetrix GeneArray scanner 3000.	68	774	774	alive	Male	EGFR mutation +	25.8;25.8	IB	I	not relapsed	Ever-smoker
GSM773684	frozen tissue of primary lung tumors	total RNA	Trizol extraction according to the manufacturer's instructions.	Biotin	100ng of total RNA was labeled using a Two-Cycle Target Labeling and Control Reagents.	Following fragmentation, cRNA was hybridized on the GeneChip Human U133 Plus 2.0 array according to the Affymetrix standard protcol.	GeneChips were scanned using the Affymetrix GeneArray scanner 3000.	58	1803	1803	alive	Male	EGFR mutation +	60.1;60.1	IB	I	not relapsed	Ever-smoker
GSM773685	frozen tissue of primary lung tumors	total RNA	Trizol extraction according to the manufacturer's instructions.	Biotin	100ng of total RNA was labeled using a Two-Cycle Target Labeling and Control Reagents.	Following fragmentation, cRNA was hybridized on the GeneChip Human U133 Plus 2.0 array according to the Affymetrix standard protcol.	GeneChips were scanned using the Affymetrix GeneArray scanner 3000.	62	1912	1912	alive	Male	EGFR mutation +	63.7333333333333;63.7333333333333	IB	I	not relapsed	Ever-smoker
GSM773688	frozen tissue of primary lung tumors	total RNA	Trizol extraction according to the manufacturer's instructions.	Biotin	100ng of total RNA was labeled using a Two-Cycle Target Labeling and Control Reagents.	Following fragmentation, cRNA was hybridized on the GeneChip Human U133 Plus 2.0 array according to the Affymetrix standard protcol.	GeneChips were scanned using the Affymetrix GeneArray scanner 3000.	68	1964	1964	alive	Male	EGFR mutation +	65.4666666666667;65.4666666666667	IB	I	not relapsed	Never-smoker
GSM773689	frozen tissue of primary lung tumors	total RNA	Trizol extraction according to the manufacturer's instructions.	Biotin	100ng of total RNA was labeled using a Two-Cycle Target Labeling and Control Reagents.	Following fragmentation, cRNA was hybridized on the GeneChip Human U133 Plus 2.0 array according to the Affymetrix standard protcol.	GeneChips were scanned using the Affymetrix GeneArray scanner 3000.	72	3352	3352	alive	Male	EGFR mutation +	111.733333333333;111.733333333333	IB	I	not relapsed	Ever-smoker
GSM773690	frozen tissue of primary lung tumors	total RNA	Trizol extraction according to the manufacturer's instructions.	Biotin	100ng of total RNA was labeled using a Two-Cycle Target Labeling and Control Reagents.	Following fragmentation, cRNA was hybridized on the GeneChip Human U133 Plus 2.0 array according to the Affymetrix standard protcol.	GeneChips were scanned using the Affymetrix GeneArray scanner 3000.	62	2158	2158	alive	Male	EGFR mutation +	71.9333333333333;71.9333333333333	IB	I	not relapsed	Ever-smoker
GSM773692	frozen tissue of primary lung tumors	total RNA	Trizol extraction according to the manufacturer's instructions.	Biotin	100ng of total RNA was labeled using a Two-Cycle Target Labeling and Control Reagents.	Following fragmentation, cRNA was hybridized on the GeneChip Human U133 Plus 2.0 array according to the Affymetrix standard protcol.	GeneChips were scanned using the Affymetrix GeneArray scanner 3000.	52	3263	3263	alive	Male	EGFR mutation +	108.766666666667;108.766666666667	IB	I	not relapsed	Never-smoker
GSM773696	frozen tissue of primary lung tumors	total RNA	Trizol extraction according to the manufacturer's instructions.	Biotin	100ng of total RNA was labeled using a Two-Cycle Target Labeling and Control Reagents.	Following fragmentation, cRNA was hybridized on the GeneChip Human U133 Plus 2.0 array according to the Affymetrix standard protcol.	GeneChips were scanned using the Affymetrix GeneArray scanner 3000.	59	1859	1859	alive	Male	EGFR mutation +	61.9666666666667;61.9666666666667	IB	I	not relapsed	Ever-smoker
GSM773697	frozen tissue of primary lung tumors	total RNA	Trizol extraction according to the manufacturer's instructions.	Biotin	100ng of total RNA was labeled using a Two-Cycle Target Labeling and Control Reagents.	Following fragmentation, cRNA was hybridized on the GeneChip Human U133 Plus 2.0 array according to the Affymetrix standard protcol.	GeneChips were scanned using the Affymetrix GeneArray scanner 3000.	56	1998	1998	alive	Male	EGFR mutation +	66.6;66.6	IB	I	not relapsed	Ever-smoker
GSM773706	frozen tissue of primary lung tumors	total RNA	Trizol extraction according to the manufacturer's instructions.	Biotin	100ng of total RNA was labeled using a Two-Cycle Target Labeling and Control Reagents.	Following fragmentation, cRNA was hybridized on the GeneChip Human U133 Plus 2.0 array according to the Affymetrix standard protcol.	GeneChips were scanned using the Affymetrix GeneArray scanner 3000.	65	2968	2968	alive	Male	EGFR mutation +	98.9333333333333;98.9333333333333	IA	I	not relapsed	Never-smoker
GSM773707	frozen tissue of primary lung tumors	total RNA	Trizol extraction according to the manufacturer's instructions.	Biotin	100ng of total RNA was labeled using a Two-Cycle Target Labeling and Control Reagents.	Following fragmentation, cRNA was hybridized on the GeneChip Human U133 Plus 2.0 array according to the Affymetrix standard protcol.	GeneChips were scanned using the Affymetrix GeneArray scanner 3000.	47	3066	3066	alive	Male	EGFR mutation +	102.2;102.2	IA	I	not relapsed	Ever-smoker
GSM773709	frozen tissue of primary lung tumors	total RNA	Trizol extraction according to the manufacturer's instructions.	Biotin	100ng of total RNA was labeled using a Two-Cycle Target Labeling and Control Reagents.	Following fragmentation, cRNA was hybridized on the GeneChip Human U133 Plus 2.0 array according to the Affymetrix standard protcol.	GeneChips were scanned using the Affymetrix GeneArray scanner 3000.	55	1317	1317	alive	Male	EGFR mutation +	43.9;43.9	IA	I	not relapsed	Ever-smoker
GSM773711	frozen tissue of primary lung tumors	total RNA	Trizol extraction according to the manufacturer's instructions.	Biotin	100ng of total RNA was labeled using a Two-Cycle Target Labeling and Control Reagents.	Following fragmentation, cRNA was hybridized on the GeneChip Human U133 Plus 2.0 array according to the Affymetrix standard protcol.	GeneChips were scanned using the Affymetrix GeneArray scanner 3000.	67	1688	1688	alive	Male	EGFR mutation +	56.2666666666667;56.2666666666667	IA	I	not relapsed	Ever-smoker
GSM773712	frozen tissue of primary lung tumors	total RNA	Trizol extraction according to the manufacturer's instructions.	Biotin	100ng of total RNA was labeled using a Two-Cycle Target Labeling and Control Reagents.	Following fragmentation, cRNA was hybridized on the GeneChip Human U133 Plus 2.0 array according to the Affymetrix standard protcol.	GeneChips were scanned using the Affymetrix GeneArray scanner 3000.	69	1417	1417	alive	Male	EGFR mutation +	47.2333333333333;47.2333333333333	IA	I	not relapsed	Ever-smoker
GSM773714	frozen tissue of primary lung tumors	total RNA	Trizol extraction according to the manufacturer's instructions.	Biotin	100ng of total RNA was labeled using a Two-Cycle Target Labeling and Control Reagents.	Following fragmentation, cRNA was hybridized on the GeneChip Human U133 Plus 2.0 array according to the Affymetrix standard protcol.	GeneChips were scanned using the Affymetrix GeneArray scanner 3000.	65	1674	1489	alive	Male	EGFR mutation +	49.6333333333333;55.8	IA	I	not relapsed	Ever-smoker
GSM773718	frozen tissue of primary lung tumors	total RNA	Trizol extraction according to the manufacturer's instructions.	Biotin	100ng of total RNA was labeled using a Two-Cycle Target Labeling and Control Reagents.	Following fragmentation, cRNA was hybridized on the GeneChip Human U133 Plus 2.0 array according to the Affymetrix standard protcol.	GeneChips were scanned using the Affymetrix GeneArray scanner 3000.	59	2084	2084	alive	Male	EGFR mutation +	69.4666666666667;69.4666666666667	IA	I	not relapsed	Never-smoker
GSM773719	frozen tissue of primary lung tumors	total RNA	Trizol extraction according to the manufacturer's instructions.	Biotin	100ng of total RNA was labeled using a Two-Cycle Target Labeling and Control Reagents.	Following fragmentation, cRNA was hybridized on the GeneChip Human U133 Plus 2.0 array according to the Affymetrix standard protcol.	GeneChips were scanned using the Affymetrix GeneArray scanner 3000.	56	1879	1879	alive	Male	EGFR mutation +	62.6333333333333;62.6333333333333	IA	I	not relapsed	Ever-smoker
GSM773721	frozen tissue of primary lung tumors	total RNA	Trizol extraction according to the manufacturer's instructions.	Biotin	100ng of total RNA was labeled using a Two-Cycle Target Labeling and Control Reagents.	Following fragmentation, cRNA was hybridized on the GeneChip Human U133 Plus 2.0 array according to the Affymetrix standard protcol.	GeneChips were scanned using the Affymetrix GeneArray scanner 3000.	49	2806	2806	alive	Male	EGFR mutation +	93.5333333333333;93.5333333333333	IA	I	not relapsed	Ever-smoker
GSM773723	frozen tissue of primary lung tumors	total RNA	Trizol extraction according to the manufacturer's instructions.	Biotin	100ng of total RNA was labeled using a Two-Cycle Target Labeling and Control Reagents.	Following fragmentation, cRNA was hybridized on the GeneChip Human U133 Plus 2.0 array according to the Affymetrix standard protcol.	GeneChips were scanned using the Affymetrix GeneArray scanner 3000.	62	1726	1726	alive	Male	EGFR mutation +	57.5333333333333;57.5333333333333	IA	I	not relapsed	Ever-smoker
GSM773730	frozen tissue of primary lung tumors	total RNA	Trizol extraction according to the manufacturer's instructions.	Biotin	100ng of total RNA was labeled using a Two-Cycle Target Labeling and Control Reagents.	Following fragmentation, cRNA was hybridized on the GeneChip Human U133 Plus 2.0 array according to the Affymetrix standard protcol.	GeneChips were scanned using the Affymetrix GeneArray scanner 3000.	65	941	941	alive	Male	EGFR mutation +	31.3666666666667;31.3666666666667	IA	I	not relapsed	Ever-smoker
GSM773737	frozen tissue of primary lung tumors	total RNA	Trizol extraction according to the manufacturer's instructions.	Biotin	100ng of total RNA was labeled using a Two-Cycle Target Labeling and Control Reagents.	Following fragmentation, cRNA was hybridized on the GeneChip Human U133 Plus 2.0 array according to the Affymetrix standard protcol.	GeneChips were scanned using the Affymetrix GeneArray scanner 3000.	35	3219	3219	alive	Male	EGFR mutation +	107.3;107.3	IA	I	not relapsed	Ever-smoker
GSM773744	frozen tissue of primary lung tumors	total RNA	Trizol extraction according to the manufacturer's instructions.	Biotin	100ng of total RNA was labeled using a Two-Cycle Target Labeling and Control Reagents.	Following fragmentation, cRNA was hybridized on the GeneChip Human U133 Plus 2.0 array according to the Affymetrix standard protcol.	GeneChips were scanned using the Affymetrix GeneArray scanner 3000.	62	2149	2149	alive	Male	EGFR mutation +	71.6333333333333;71.6333333333333	IA	I	not relapsed	Ever-smoker
GSM773745	frozen tissue of primary lung tumors	total RNA	Trizol extraction according to the manufacturer's instructions.	Biotin	100ng of total RNA was labeled using a Two-Cycle Target Labeling and Control Reagents.	Following fragmentation, cRNA was hybridized on the GeneChip Human U133 Plus 2.0 array according to the Affymetrix standard protcol.	GeneChips were scanned using the Affymetrix GeneArray scanner 3000.	63	2561	2561	alive	Male	EGFR mutation +	85.3666666666667;85.3666666666667	IA	I	not relapsed	Ever-smoker
GSM773749	frozen tissue of primary lung tumors	total RNA	Trizol extraction according to the manufacturer's instructions.	Biotin	100ng of total RNA was labeled using a Two-Cycle Target Labeling and Control Reagents.	Following fragmentation, cRNA was hybridized on the GeneChip Human U133 Plus 2.0 array according to the Affymetrix standard protcol.	GeneChips were scanned using the Affymetrix GeneArray scanner 3000.	56	2409	2409	alive	Male	EGFR mutation +	80.3;80.3	IA	I	not relapsed	Ever-smoker
GSM773752	frozen tissue of primary lung tumors	total RNA	Trizol extraction according to the manufacturer's instructions.	Biotin	100ng of total RNA was labeled using a Two-Cycle Target Labeling and Control Reagents.	Following fragmentation, cRNA was hybridized on the GeneChip Human U133 Plus 2.0 array according to the Affymetrix standard protcol.	GeneChips were scanned using the Affymetrix GeneArray scanner 3000.	59	1856	1856	alive	Male	EGFR mutation +	61.8666666666667;61.8666666666667	IA	I	not relapsed	Ever-smoker
GSM773754	frozen tissue of primary lung tumors	total RNA	Trizol extraction according to the manufacturer's instructions.	Biotin	100ng of total RNA was labeled using a Two-Cycle Target Labeling and Control Reagents.	Following fragmentation, cRNA was hybridized on the GeneChip Human U133 Plus 2.0 array according to the Affymetrix standard protcol.	GeneChips were scanned using the Affymetrix GeneArray scanner 3000.	50	1819	1819	alive	Male	EGFR mutation +	60.6333333333333;60.6333333333333	IA	I	not relapsed	Ever-smoker
GSM773755	frozen tissue of primary lung tumors	total RNA	Trizol extraction according to the manufacturer's instructions.	Biotin	100ng of total RNA was labeled using a Two-Cycle Target Labeling and Control Reagents.	Following fragmentation, cRNA was hybridized on the GeneChip Human U133 Plus 2.0 array according to the Affymetrix standard protcol.	GeneChips were scanned using the Affymetrix GeneArray scanner 3000.	55	2413	2413	alive	Male	EGFR mutation +	80.4333333333333;80.4333333333333	IA	I	not relapsed	Never-smoker
GSM773757	frozen tissue of primary lung tumors	total RNA	Trizol extraction according to the manufacturer's instructions.	Biotin	100ng of total RNA was labeled using a Two-Cycle Target Labeling and Control Reagents.	Following fragmentation, cRNA was hybridized on the GeneChip Human U133 Plus 2.0 array according to the Affymetrix standard protcol.	GeneChips were scanned using the Affymetrix GeneArray scanner 3000.	65	2181	2181	alive	Male	EGFR mutation +	72.7;72.7	IA	I	not relapsed	Never-smoker
GSM773758	frozen tissue of primary lung tumors	total RNA	Trizol extraction according to the manufacturer's instructions.	Biotin	100ng of total RNA was labeled using a Two-Cycle Target Labeling and Control Reagents.	Following fragmentation, cRNA was hybridized on the GeneChip Human U133 Plus 2.0 array according to the Affymetrix standard protcol.	GeneChips were scanned using the Affymetrix GeneArray scanner 3000.	66	2168	2168	alive	Male	EGFR mutation +	72.2666666666667;72.2666666666667	IA	I	not relapsed	Ever-smoker
GSM773762	frozen tissue of primary lung tumors	total RNA	Trizol extraction according to the manufacturer's instructions.	Biotin	100ng of total RNA was labeled using a Two-Cycle Target Labeling and Control Reagents.	Following fragmentation, cRNA was hybridized on the GeneChip Human U133 Plus 2.0 array according to the Affymetrix standard protcol.	GeneChips were scanned using the Affymetrix GeneArray scanner 3000.	61	2137	2137	alive	Male	EGFR mutation +	71.2333333333333;71.2333333333333	IA	I	not relapsed	Never-smoker
GSM773764	frozen tissue of primary lung tumors	total RNA	Trizol extraction according to the manufacturer's instructions.	Biotin	100ng of total RNA was labeled using a Two-Cycle Target Labeling and Control Reagents.	Following fragmentation, cRNA was hybridized on the GeneChip Human U133 Plus 2.0 array according to the Affymetrix standard protcol.	GeneChips were scanned using the Affymetrix GeneArray scanner 3000.	49	1908	1908	alive	Male	EGFR mutation +	63.6;63.6	IA	I	not relapsed	Ever-smoker
GSM773765	frozen tissue of primary lung tumors	total RNA	Trizol extraction according to the manufacturer's instructions.	Biotin	100ng of total RNA was labeled using a Two-Cycle Target Labeling and Control Reagents.	Following fragmentation, cRNA was hybridized on the GeneChip Human U133 Plus 2.0 array according to the Affymetrix standard protcol.	GeneChips were scanned using the Affymetrix GeneArray scanner 3000.	58	1660	1660	alive	Male	EGFR mutation +	55.3333333333333;55.3333333333333	IA	I	not relapsed	Ever-smoker

## Sheet: GSE37745_Clinical information
Supplementary table 1: Clinical information of LUAD patients from TCGA and GEO data repositories
GSE37745
Geo_accession	Molecule	Extract_protocol	Label	Scan_protocol	Adjuvant treatment	Age	Days to determined death status	Days to recurrence / to last visit	Dead	Gender	Recurrence	Tumor stage	Stage
GSM1019217	total RNA	Five to ten sections were cut from each frozen tissue block and collected into a tube with Buffer RLT (Qiagen, Hilden, Germany). Total RNA was extracted using the RNeasy Mini Kit following instructions from the manufacturer (Qiagen). RNA concentrations were measured with a ND-1000 spectrophotometer (NanoDrop Technologies, Wilmington, DE, U.S.A.), and the quality (RNA Integrity Number, RIN) was as…	biotin	The arrays were washed and stained using a Fluidics Station 450 and finally scanned using a GeneChip Scanner 3000 7G.	yes	70	370	212	yes	Female	yes	4	IV
GSM1019310	total RNA	Five to ten sections were cut from each frozen tissue block and collected into a tube with Buffer RLT (Qiagen, Hilden, Germany). Total RNA was extracted using the RNeasy Mini Kit following instructions from the manufacturer (Qiagen). RNA concentrations were measured with a ND-1000 spectrophotometer (NanoDrop Technologies, Wilmington, DE, U.S.A.), and the quality (RNA Integrity Number, RIN) was as…	biotin	The arrays were washed and stained using a Fluidics Station 450 and finally scanned using a GeneChip Scanner 3000 7G.	not known	63	3217	not known	no	Female	not known	4	IV
GSM1019154	total RNA	Five to ten sections were cut from each frozen tissue block and collected into a tube with Buffer RLT (Qiagen, Hilden, Germany). Total RNA was extracted using the RNeasy Mini Kit following instructions from the manufacturer (Qiagen). RNA concentrations were measured with a ND-1000 spectrophotometer (NanoDrop Technologies, Wilmington, DE, U.S.A.), and the quality (RNA Integrity Number, RIN) was as…	biotin	The arrays were washed and stained using a Fluidics Station 450 and finally scanned using a GeneChip Scanner 3000 7G.	not known	56	250	not known	yes	Male	not known	4	IV
GSM1019312	total RNA	Five to ten sections were cut from each frozen tissue block and collected into a tube with Buffer RLT (Qiagen, Hilden, Germany). Total RNA was extracted using the RNeasy Mini Kit following instructions from the manufacturer (Qiagen). RNA concentrations were measured with a ND-1000 spectrophotometer (NanoDrop Technologies, Wilmington, DE, U.S.A.), and the quality (RNA Integrity Number, RIN) was as…	biotin	The arrays were washed and stained using a Fluidics Station 450 and finally scanned using a GeneChip Scanner 3000 7G.	not known	72	2167	not known	yes	Male	not known	4	IV
GSM1019139	total RNA	Five to ten sections were cut from each frozen tissue block and collected into a tube with Buffer RLT (Qiagen, Hilden, Germany). Total RNA was extracted using the RNeasy Mini Kit following instructions from the manufacturer (Qiagen). RNA concentrations were measured with a ND-1000 spectrophotometer (NanoDrop Technologies, Wilmington, DE, U.S.A.), and the quality (RNA Integrity Number, RIN) was as…	biotin	The arrays were washed and stained using a Fluidics Station 450 and finally scanned using a GeneChip Scanner 3000 7G.	no	66	3186	3223	no	Female	yes	1a	I
GSM1019150	total RNA	Five to ten sections were cut from each frozen tissue block and collected into a tube with Buffer RLT (Qiagen, Hilden, Germany). Total RNA was extracted using the RNeasy Mini Kit following instructions from the manufacturer (Qiagen). RNA concentrations were measured with a ND-1000 spectrophotometer (NanoDrop Technologies, Wilmington, DE, U.S.A.), and the quality (RNA Integrity Number, RIN) was as…	biotin	The arrays were washed and stained using a Fluidics Station 450 and finally scanned using a GeneChip Scanner 3000 7G.	not known	71	1839	not known	yes	Female	not known	1a	I
GSM1019171	total RNA	Five to ten sections were cut from each frozen tissue block and collected into a tube with Buffer RLT (Qiagen, Hilden, Germany). Total RNA was extracted using the RNeasy Mini Kit following instructions from the manufacturer (Qiagen). RNA concentrations were measured with a ND-1000 spectrophotometer (NanoDrop Technologies, Wilmington, DE, U.S.A.), and the quality (RNA Integrity Number, RIN) was as…	biotin	The arrays were washed and stained using a Fluidics Station 450 and finally scanned using a GeneChip Scanner 3000 7G.	no	62	3260	2531	yes	Female	no	1a	I
GSM1019181	total RNA	Five to ten sections were cut from each frozen tissue block and collected into a tube with Buffer RLT (Qiagen, Hilden, Germany). Total RNA was extracted using the RNeasy Mini Kit following instructions from the manufacturer (Qiagen). RNA concentrations were measured with a ND-1000 spectrophotometer (NanoDrop Technologies, Wilmington, DE, U.S.A.), and the quality (RNA Integrity Number, RIN) was as…	biotin	The arrays were washed and stained using a Fluidics Station 450 and finally scanned using a GeneChip Scanner 3000 7G.	no	52	3221	2579	yes	Female	yes	1a	I
GSM1019192	total RNA	Five to ten sections were cut from each frozen tissue block and collected into a tube with Buffer RLT (Qiagen, Hilden, Germany). Total RNA was extracted using the RNeasy Mini Kit following instructions from the manufacturer (Qiagen). RNA concentrations were measured with a ND-1000 spectrophotometer (NanoDrop Technologies, Wilmington, DE, U.S.A.), and the quality (RNA Integrity Number, RIN) was as…	biotin	The arrays were washed and stained using a Fluidics Station 450 and finally scanned using a GeneChip Scanner 3000 7G.	no	75	3369	1726	no	Female	no	1a	I
GSM1019214	total RNA	Five to ten sections were cut from each frozen tissue block and collected into a tube with Buffer RLT (Qiagen, Hilden, Germany). Total RNA was extracted using the RNeasy Mini Kit following instructions from the manufacturer (Qiagen). RNA concentrations were measured with a ND-1000 spectrophotometer (NanoDrop Technologies, Wilmington, DE, U.S.A.), and the quality (RNA Integrity Number, RIN) was as…	biotin	The arrays were washed and stained using a Fluidics Station 450 and finally scanned using a GeneChip Scanner 3000 7G.	no	55	4486	2084	no	Female	no	1a	I
GSM1019244	total RNA	Five to ten sections were cut from each frozen tissue block and collected into a tube with Buffer RLT (Qiagen, Hilden, Germany). Total RNA was extracted using the RNeasy Mini Kit following instructions from the manufacturer (Qiagen). RNA concentrations were measured with a ND-1000 spectrophotometer (NanoDrop Technologies, Wilmington, DE, U.S.A.), and the quality (RNA Integrity Number, RIN) was as…	biotin	The arrays were washed and stained using a Fluidics Station 450 and finally scanned using a GeneChip Scanner 3000 7G.	not known	57	1243	not known	yes	Female	not known	1a	I
GSM1019249	total RNA	Five to ten sections were cut from each frozen tissue block and collected into a tube with Buffer RLT (Qiagen, Hilden, Germany). Total RNA was extracted using the RNeasy Mini Kit following instructions from the manufacturer (Qiagen). RNA concentrations were measured with a ND-1000 spectrophotometer (NanoDrop Technologies, Wilmington, DE, U.S.A.), and the quality (RNA Integrity Number, RIN) was as…	biotin	The arrays were washed and stained using a Fluidics Station 450 and finally scanned using a GeneChip Scanner 3000 7G.	not known	73	2866	not known	no	Female	not known	1a	I
GSM1019254	total RNA	Five to ten sections were cut from each frozen tissue block and collected into a tube with Buffer RLT (Qiagen, Hilden, Germany). Total RNA was extracted using the RNeasy Mini Kit following instructions from the manufacturer (Qiagen). RNA concentrations were measured with a ND-1000 spectrophotometer (NanoDrop Technologies, Wilmington, DE, U.S.A.), and the quality (RNA Integrity Number, RIN) was as…	biotin	The arrays were washed and stained using a Fluidics Station 450 and finally scanned using a GeneChip Scanner 3000 7G.	not known	56	2761	not known	no	Female	not known	1a	I
GSM1019265	total RNA	Five to ten sections were cut from each frozen tissue block and collected into a tube with Buffer RLT (Qiagen, Hilden, Germany). Total RNA was extracted using the RNeasy Mini Kit following instructions from the manufacturer (Qiagen). RNA concentrations were measured with a ND-1000 spectrophotometer (NanoDrop Technologies, Wilmington, DE, U.S.A.), and the quality (RNA Integrity Number, RIN) was as…	biotin	The arrays were washed and stained using a Fluidics Station 450 and finally scanned using a GeneChip Scanner 3000 7G.	not known	51	2316	not known	no	Female	not known	1a	I
GSM1019272	total RNA	Five to ten sections were cut from each frozen tissue block and collected into a tube with Buffer RLT (Qiagen, Hilden, Germany). Total RNA was extracted using the RNeasy Mini Kit following instructions from the manufacturer (Qiagen). RNA concentrations were measured with a ND-1000 spectrophotometer (NanoDrop Technologies, Wilmington, DE, U.S.A.), and the quality (RNA Integrity Number, RIN) was as…	biotin	The arrays were washed and stained using a Fluidics Station 450 and finally scanned using a GeneChip Scanner 3000 7G.	not known	65	1224	not known	yes	Female	not known	1a	I
GSM1019273	total RNA	Five to ten sections were cut from each frozen tissue block and collected into a tube with Buffer RLT (Qiagen, Hilden, Germany). Total RNA was extracted using the RNeasy Mini Kit following instructions from the manufacturer (Qiagen). RNA concentrations were measured with a ND-1000 spectrophotometer (NanoDrop Technologies, Wilmington, DE, U.S.A.), and the quality (RNA Integrity Number, RIN) was as…	biotin	The arrays were washed and stained using a Fluidics Station 450 and finally scanned using a GeneChip Scanner 3000 7G.	not known	55	1463	not known	yes	Female	not known	1a	I
GSM1019274	total RNA	Five to ten sections were cut from each frozen tissue block and collected into a tube with Buffer RLT (Qiagen, Hilden, Germany). Total RNA was extracted using the RNeasy Mini Kit following instructions from the manufacturer (Qiagen). RNA concentrations were measured with a ND-1000 spectrophotometer (NanoDrop Technologies, Wilmington, DE, U.S.A.), and the quality (RNA Integrity Number, RIN) was as…	biotin	The arrays were washed and stained using a Fluidics Station 450 and finally scanned using a GeneChip Scanner 3000 7G.	not known	57	50	not known	yes	Female	not known	1a	I
GSM1019302	total RNA	Five to ten sections were cut from each frozen tissue block and collected into a tube with Buffer RLT (Qiagen, Hilden, Germany). Total RNA was extracted using the RNeasy Mini Kit following instructions from the manufacturer (Qiagen). RNA concentrations were measured with a ND-1000 spectrophotometer (NanoDrop Technologies, Wilmington, DE, U.S.A.), and the quality (RNA Integrity Number, RIN) was as…	biotin	The arrays were washed and stained using a Fluidics Station 450 and finally scanned using a GeneChip Scanner 3000 7G.	no	62	4068	2369	no	Female	no	1a	I
GSM1019305	total RNA	Five to ten sections were cut from each frozen tissue block and collected into a tube with Buffer RLT (Qiagen, Hilden, Germany). Total RNA was extracted using the RNeasy Mini Kit following instructions from the manufacturer (Qiagen). RNA concentrations were measured with a ND-1000 spectrophotometer (NanoDrop Technologies, Wilmington, DE, U.S.A.), and the quality (RNA Integrity Number, RIN) was as…	biotin	The arrays were washed and stained using a Fluidics Station 450 and finally scanned using a GeneChip Scanner 3000 7G.	no	67	3846	4072	no	Female	no	1a	I
GSM1019311	total RNA	Five to ten sections were cut from each frozen tissue block and collected into a tube with Buffer RLT (Qiagen, Hilden, Germany). Total RNA was extracted using the RNeasy Mini Kit following instructions from the manufacturer (Qiagen). RNA concentrations were measured with a ND-1000 spectrophotometer (NanoDrop Technologies, Wilmington, DE, U.S.A.), and the quality (RNA Integrity Number, RIN) was as…	biotin	The arrays were washed and stained using a Fluidics Station 450 and finally scanned using a GeneChip Scanner 3000 7G.	not known	65	1687	not known	yes	Female	not known	1a	I
GSM1019313	total RNA	Five to ten sections were cut from each frozen tissue block and collected into a tube with Buffer RLT (Qiagen, Hilden, Germany). Total RNA was extracted using the RNeasy Mini Kit following instructions from the manufacturer (Qiagen). RNA concentrations were measured with a ND-1000 spectrophotometer (NanoDrop Technologies, Wilmington, DE, U.S.A.), and the quality (RNA Integrity Number, RIN) was as…	biotin	The arrays were washed and stained using a Fluidics Station 450 and finally scanned using a GeneChip Scanner 3000 7G.	no	49	5063	5045	no	Female	no	1a	I
GSM1019140	total RNA	Five to ten sections were cut from each frozen tissue block and collected into a tube with Buffer RLT (Qiagen, Hilden, Germany). Total RNA was extracted using the RNeasy Mini Kit following instructions from the manufacturer (Qiagen). RNA concentrations were measured with a ND-1000 spectrophotometer (NanoDrop Technologies, Wilmington, DE, U.S.A.), and the quality (RNA Integrity Number, RIN) was as…	biotin	The arrays were washed and stained using a Fluidics Station 450 and finally scanned using a GeneChip Scanner 3000 7G.	no	77	162	154	yes	Male	yes	1a	I
GSM1019175	total RNA	Five to ten sections were cut from each frozen tissue block and collected into a tube with Buffer RLT (Qiagen, Hilden, Germany). Total RNA was extracted using the RNeasy Mini Kit following instructions from the manufacturer (Qiagen). RNA concentrations were measured with a ND-1000 spectrophotometer (NanoDrop Technologies, Wilmington, DE, U.S.A.), and the quality (RNA Integrity Number, RIN) was as…	biotin	The arrays were washed and stained using a Fluidics Station 450 and finally scanned using a GeneChip Scanner 3000 7G.	no	56	5712	2954	no	Male	no	1a	I
GSM1019205	total RNA	Five to ten sections were cut from each frozen tissue block and collected into a tube with Buffer RLT (Qiagen, Hilden, Germany). Total RNA was extracted using the RNeasy Mini Kit following instructions from the manufacturer (Qiagen). RNA concentrations were measured with a ND-1000 spectrophotometer (NanoDrop Technologies, Wilmington, DE, U.S.A.), and the quality (RNA Integrity Number, RIN) was as…	biotin	The arrays were washed and stained using a Fluidics Station 450 and finally scanned using a GeneChip Scanner 3000 7G.	yes	59	4703	4978	no	Male	no	1a	I
GSM1019210	total RNA	Five to ten sections were cut from each frozen tissue block and collected into a tube with Buffer RLT (Qiagen, Hilden, Germany). Total RNA was extracted using the RNeasy Mini Kit following instructions from the manufacturer (Qiagen). RNA concentrations were measured with a ND-1000 spectrophotometer (NanoDrop Technologies, Wilmington, DE, U.S.A.), and the quality (RNA Integrity Number, RIN) was as…	biotin	The arrays were washed and stained using a Fluidics Station 450 and finally scanned using a GeneChip Scanner 3000 7G.	no	66	2748	2750	yes	Male	no	1a	I
GSM1019257	total RNA	Five to ten sections were cut from each frozen tissue block and collected into a tube with Buffer RLT (Qiagen, Hilden, Germany). Total RNA was extracted using the RNeasy Mini Kit following instructions from the manufacturer (Qiagen). RNA concentrations were measured with a ND-1000 spectrophotometer (NanoDrop Technologies, Wilmington, DE, U.S.A.), and the quality (RNA Integrity Number, RIN) was as…	biotin	The arrays were washed and stained using a Fluidics Station 450 and finally scanned using a GeneChip Scanner 3000 7G.	not known	78	1190	not known	yes	Male	not known	1a	I
GSM1019258	total RNA	Five to ten sections were cut from each frozen tissue block and collected into a tube with Buffer RLT (Qiagen, Hilden, Germany). Total RNA was extracted using the RNeasy Mini Kit following instructions from the manufacturer (Qiagen). RNA concentrations were measured with a ND-1000 spectrophotometer (NanoDrop Technologies, Wilmington, DE, U.S.A.), and the quality (RNA Integrity Number, RIN) was as…	biotin	The arrays were washed and stained using a Fluidics Station 450 and finally scanned using a GeneChip Scanner 3000 7G.	not known	58	2170	not known	yes	Male	not known	1a	I
GSM1019261	total RNA	Five to ten sections were cut from each frozen tissue block and collected into a tube with Buffer RLT (Qiagen, Hilden, Germany). Total RNA was extracted using the RNeasy Mini Kit following instructions from the manufacturer (Qiagen). RNA concentrations were measured with a ND-1000 spectrophotometer (NanoDrop Technologies, Wilmington, DE, U.S.A.), and the quality (RNA Integrity Number, RIN) was as…	biotin	The arrays were washed and stained using a Fluidics Station 450 and finally scanned using a GeneChip Scanner 3000 7G.	not known	53	2308	not known	no	Male	not known	1a	I
GSM1019268	total RNA	Five to ten sections were cut from each frozen tissue block and collected into a tube with Buffer RLT (Qiagen, Hilden, Germany). Total RNA was extracted using the RNeasy Mini Kit following instructions from the manufacturer (Qiagen). RNA concentrations were measured with a ND-1000 spectrophotometer (NanoDrop Technologies, Wilmington, DE, U.S.A.), and the quality (RNA Integrity Number, RIN) was as…	biotin	The arrays were washed and stained using a Fluidics Station 450 and finally scanned using a GeneChip Scanner 3000 7G.	not known	53	2448	not known	no	Male	not known	1a	I
GSM1019292	total RNA	Five to ten sections were cut from each frozen tissue block and collected into a tube with Buffer RLT (Qiagen, Hilden, Germany). Total RNA was extracted using the RNeasy Mini Kit following instructions from the manufacturer (Qiagen). RNA concentrations were measured with a ND-1000 spectrophotometer (NanoDrop Technologies, Wilmington, DE, U.S.A.), and the quality (RNA Integrity Number, RIN) was as…	biotin	The arrays were washed and stained using a Fluidics Station 450 and finally scanned using a GeneChip Scanner 3000 7G.	not known	67	1181	not known	yes	Male	not known	1a	I
GSM1019328	total RNA	Five to ten sections were cut from each frozen tissue block and collected into a tube with Buffer RLT (Qiagen, Hilden, Germany). Total RNA was extracted using the RNeasy Mini Kit following instructions from the manufacturer (Qiagen). RNA concentrations were measured with a ND-1000 spectrophotometer (NanoDrop Technologies, Wilmington, DE, U.S.A.), and the quality (RNA Integrity Number, RIN) was as…	biotin	The arrays were washed and stained using a Fluidics Station 450 and finally scanned using a GeneChip Scanner 3000 7G.	not known	59	1113	not known	yes	Male	not known	1a	I
GSM1019330	total RNA	Five to ten sections were cut from each frozen tissue block and collected into a tube with Buffer RLT (Qiagen, Hilden, Germany). Total RNA was extracted using the RNeasy Mini Kit following instructions from the manufacturer (Qiagen). RNA concentrations were measured with a ND-1000 spectrophotometer (NanoDrop Technologies, Wilmington, DE, U.S.A.), and the quality (RNA Integrity Number, RIN) was as…	biotin	The arrays were washed and stained using a Fluidics Station 450 and finally scanned using a GeneChip Scanner 3000 7G.	not known	53	2515	not known	no	Male	not known	1a	I
GSM1019143	total RNA	Five to ten sections were cut from each frozen tissue block and collected into a tube with Buffer RLT (Qiagen, Hilden, Germany). Total RNA was extracted using the RNeasy Mini Kit following instructions from the manufacturer (Qiagen). RNA concentrations were measured with a ND-1000 spectrophotometer (NanoDrop Technologies, Wilmington, DE, U.S.A.), and the quality (RNA Integrity Number, RIN) was as…	biotin	The arrays were washed and stained using a Fluidics Station 450 and finally scanned using a GeneChip Scanner 3000 7G.	yes	40	556	470	yes	Female	yes	1b	I
GSM1019145	total RNA	Five to ten sections were cut from each frozen tissue block and collected into a tube with Buffer RLT (Qiagen, Hilden, Germany). Total RNA was extracted using the RNeasy Mini Kit following instructions from the manufacturer (Qiagen). RNA concentrations were measured with a ND-1000 spectrophotometer (NanoDrop Technologies, Wilmington, DE, U.S.A.), and the quality (RNA Integrity Number, RIN) was as…	biotin	The arrays were washed and stained using a Fluidics Station 450 and finally scanned using a GeneChip Scanner 3000 7G.	no	65	590	222	yes	Female	no	1b	I
GSM1019149	total RNA	Five to ten sections were cut from each frozen tissue block and collected into a tube with Buffer RLT (Qiagen, Hilden, Germany). Total RNA was extracted using the RNeasy Mini Kit following instructions from the manufacturer (Qiagen). RNA concentrations were measured with a ND-1000 spectrophotometer (NanoDrop Technologies, Wilmington, DE, U.S.A.), and the quality (RNA Integrity Number, RIN) was as…	biotin	The arrays were washed and stained using a Fluidics Station 450 and finally scanned using a GeneChip Scanner 3000 7G.	no	74	595	not known	yes	Female	not known	1b	I
GSM1019152	total RNA	Five to ten sections were cut from each frozen tissue block and collected into a tube with Buffer RLT (Qiagen, Hilden, Germany). Total RNA was extracted using the RNeasy Mini Kit following instructions from the manufacturer (Qiagen). RNA concentrations were measured with a ND-1000 spectrophotometer (NanoDrop Technologies, Wilmington, DE, U.S.A.), and the quality (RNA Integrity Number, RIN) was as…	biotin	The arrays were washed and stained using a Fluidics Station 450 and finally scanned using a GeneChip Scanner 3000 7G.	not known	54	523	not known	yes	Female	not known	1b	I
GSM1019160	total RNA	Five to ten sections were cut from each frozen tissue block and collected into a tube with Buffer RLT (Qiagen, Hilden, Germany). Total RNA was extracted using the RNeasy Mini Kit following instructions from the manufacturer (Qiagen). RNA concentrations were measured with a ND-1000 spectrophotometer (NanoDrop Technologies, Wilmington, DE, U.S.A.), and the quality (RNA Integrity Number, RIN) was as…	biotin	The arrays were washed and stained using a Fluidics Station 450 and finally scanned using a GeneChip Scanner 3000 7G.	no	72	84	83	yes	Female	no	1b	I
GSM1019166	total RNA	Five to ten sections were cut from each frozen tissue block and collected into a tube with Buffer RLT (Qiagen, Hilden, Germany). Total RNA was extracted using the RNeasy Mini Kit following instructions from the manufacturer (Qiagen). RNA concentrations were measured with a ND-1000 spectrophotometer (NanoDrop Technologies, Wilmington, DE, U.S.A.), and the quality (RNA Integrity Number, RIN) was as…	biotin	The arrays were washed and stained using a Fluidics Station 450 and finally scanned using a GeneChip Scanner 3000 7G.	no	70	2108	1119	yes	Female	yes	1b	I
GSM1019176	total RNA	Five to ten sections were cut from each frozen tissue block and collected into a tube with Buffer RLT (Qiagen, Hilden, Germany). Total RNA was extracted using the RNeasy Mini Kit following instructions from the manufacturer (Qiagen). RNA concentrations were measured with a ND-1000 spectrophotometer (NanoDrop Technologies, Wilmington, DE, U.S.A.), and the quality (RNA Integrity Number, RIN) was as…	biotin	The arrays were washed and stained using a Fluidics Station 450 and finally scanned using a GeneChip Scanner 3000 7G.	no	76	281	247	yes	Female	yes	1b	I
GSM1019183	total RNA	Five to ten sections were cut from each frozen tissue block and collected into a tube with Buffer RLT (Qiagen, Hilden, Germany). Total RNA was extracted using the RNeasy Mini Kit following instructions from the manufacturer (Qiagen). RNA concentrations were measured with a ND-1000 spectrophotometer (NanoDrop Technologies, Wilmington, DE, U.S.A.), and the quality (RNA Integrity Number, RIN) was as…	biotin	The arrays were washed and stained using a Fluidics Station 450 and finally scanned using a GeneChip Scanner 3000 7G.	no	51	591	190	yes	Female	yes	1b	I
GSM1019187	total RNA	Five to ten sections were cut from each frozen tissue block and collected into a tube with Buffer RLT (Qiagen, Hilden, Germany). Total RNA was extracted using the RNeasy Mini Kit following instructions from the manufacturer (Qiagen). RNA concentrations were measured with a ND-1000 spectrophotometer (NanoDrop Technologies, Wilmington, DE, U.S.A.), and the quality (RNA Integrity Number, RIN) was as…	biotin	The arrays were washed and stained using a Fluidics Station 450 and finally scanned using a GeneChip Scanner 3000 7G.	no	82	3331	1707	yes	Female	yes	1b	I
GSM1019188	total RNA	Five to ten sections were cut from each frozen tissue block and collected into a tube with Buffer RLT (Qiagen, Hilden, Germany). Total RNA was extracted using the RNeasy Mini Kit following instructions from the manufacturer (Qiagen). RNA concentrations were measured with a ND-1000 spectrophotometer (NanoDrop Technologies, Wilmington, DE, U.S.A.), and the quality (RNA Integrity Number, RIN) was as…	biotin	The arrays were washed and stained using a Fluidics Station 450 and finally scanned using a GeneChip Scanner 3000 7G.	yes	55	3723	966	no	Female	no	1b	I
GSM1019190	total RNA	Five to ten sections were cut from each frozen tissue block and collected into a tube with Buffer RLT (Qiagen, Hilden, Germany). Total RNA was extracted using the RNeasy Mini Kit following instructions from the manufacturer (Qiagen). RNA concentrations were measured with a ND-1000 spectrophotometer (NanoDrop Technologies, Wilmington, DE, U.S.A.), and the quality (RNA Integrity Number, RIN) was as…	biotin	The arrays were washed and stained using a Fluidics Station 450 and finally scanned using a GeneChip Scanner 3000 7G.	no	71	3621	1728	no	Female	no	1b	I
GSM1019207	total RNA	Five to ten sections were cut from each frozen tissue block and collected into a tube with Buffer RLT (Qiagen, Hilden, Germany). Total RNA was extracted using the RNeasy Mini Kit following instructions from the manufacturer (Qiagen). RNA concentrations were measured with a ND-1000 spectrophotometer (NanoDrop Technologies, Wilmington, DE, U.S.A.), and the quality (RNA Integrity Number, RIN) was as…	biotin	The arrays were washed and stained using a Fluidics Station 450 and finally scanned using a GeneChip Scanner 3000 7G.	not known	57	247	not known	yes	Female	not known	1b	I
GSM1019234	total RNA	Five to ten sections were cut from each frozen tissue block and collected into a tube with Buffer RLT (Qiagen, Hilden, Germany). Total RNA was extracted using the RNeasy Mini Kit following instructions from the manufacturer (Qiagen). RNA concentrations were measured with a ND-1000 spectrophotometer (NanoDrop Technologies, Wilmington, DE, U.S.A.), and the quality (RNA Integrity Number, RIN) was as…	biotin	The arrays were washed and stained using a Fluidics Station 450 and finally scanned using a GeneChip Scanner 3000 7G.	no	51	2068	622	yes	Female	yes	1b	I
GSM1019242	total RNA	Five to ten sections were cut from each frozen tissue block and collected into a tube with Buffer RLT (Qiagen, Hilden, Germany). Total RNA was extracted using the RNeasy Mini Kit following instructions from the manufacturer (Qiagen). RNA concentrations were measured with a ND-1000 spectrophotometer (NanoDrop Technologies, Wilmington, DE, U.S.A.), and the quality (RNA Integrity Number, RIN) was as…	biotin	The arrays were washed and stained using a Fluidics Station 450 and finally scanned using a GeneChip Scanner 3000 7G.	no	66	3227	2086	no	Female	no	1b	I
GSM1019256	total RNA	Five to ten sections were cut from each frozen tissue block and collected into a tube with Buffer RLT (Qiagen, Hilden, Germany). Total RNA was extracted using the RNeasy Mini Kit following instructions from the manufacturer (Qiagen). RNA concentrations were measured with a ND-1000 spectrophotometer (NanoDrop Technologies, Wilmington, DE, U.S.A.), and the quality (RNA Integrity Number, RIN) was as…	biotin	The arrays were washed and stained using a Fluidics Station 450 and finally scanned using a GeneChip Scanner 3000 7G.	not known	74	836	not known	yes	Female	not known	1b	I
GSM1019275	total RNA	Five to ten sections were cut from each frozen tissue block and collected into a tube with Buffer RLT (Qiagen, Hilden, Germany). Total RNA was extracted using the RNeasy Mini Kit following instructions from the manufacturer (Qiagen). RNA concentrations were measured with a ND-1000 spectrophotometer (NanoDrop Technologies, Wilmington, DE, U.S.A.), and the quality (RNA Integrity Number, RIN) was as…	biotin	The arrays were washed and stained using a Fluidics Station 450 and finally scanned using a GeneChip Scanner 3000 7G.	no	75	319	162	yes	Female	yes	1b	I
GSM1019283	total RNA	Five to ten sections were cut from each frozen tissue block and collected into a tube with Buffer RLT (Qiagen, Hilden, Germany). Total RNA was extracted using the RNeasy Mini Kit following instructions from the manufacturer (Qiagen). RNA concentrations were measured with a ND-1000 spectrophotometer (NanoDrop Technologies, Wilmington, DE, U.S.A.), and the quality (RNA Integrity Number, RIN) was as…	biotin	The arrays were washed and stained using a Fluidics Station 450 and finally scanned using a GeneChip Scanner 3000 7G.	not known	68	1928	not known	no	Female	not known	1b	I
GSM1019288	total RNA	Five to ten sections were cut from each frozen tissue block and collected into a tube with Buffer RLT (Qiagen, Hilden, Germany). Total RNA was extracted using the RNeasy Mini Kit following instructions from the manufacturer (Qiagen). RNA concentrations were measured with a ND-1000 spectrophotometer (NanoDrop Technologies, Wilmington, DE, U.S.A.), and the quality (RNA Integrity Number, RIN) was as…	biotin	The arrays were washed and stained using a Fluidics Station 450 and finally scanned using a GeneChip Scanner 3000 7G.	not known	60	1859	not known	no	Female	not known	1b	I
GSM1019290	total RNA	Five to ten sections were cut from each frozen tissue block and collected into a tube with Buffer RLT (Qiagen, Hilden, Germany). Total RNA was extracted using the RNeasy Mini Kit following instructions from the manufacturer (Qiagen). RNA concentrations were measured with a ND-1000 spectrophotometer (NanoDrop Technologies, Wilmington, DE, U.S.A.), and the quality (RNA Integrity Number, RIN) was as…	biotin	The arrays were washed and stained using a Fluidics Station 450 and finally scanned using a GeneChip Scanner 3000 7G.	not known	79	1500	not known	yes	Female	not known	1b	I
GSM1019295	total RNA	Five to ten sections were cut from each frozen tissue block and collected into a tube with Buffer RLT (Qiagen, Hilden, Germany). Total RNA was extracted using the RNeasy Mini Kit following instructions from the manufacturer (Qiagen). RNA concentrations were measured with a ND-1000 spectrophotometer (NanoDrop Technologies, Wilmington, DE, U.S.A.), and the quality (RNA Integrity Number, RIN) was as…	biotin	The arrays were washed and stained using a Fluidics Station 450 and finally scanned using a GeneChip Scanner 3000 7G.	no	67	4760	5052	no	Female	no	1b	I
GSM1019309	total RNA	Five to ten sections were cut from each frozen tissue block and collected into a tube with Buffer RLT (Qiagen, Hilden, Germany). Total RNA was extracted using the RNeasy Mini Kit following instructions from the manufacturer (Qiagen). RNA concentrations were measured with a ND-1000 spectrophotometer (NanoDrop Technologies, Wilmington, DE, U.S.A.), and the quality (RNA Integrity Number, RIN) was as…	biotin	The arrays were washed and stained using a Fluidics Station 450 and finally scanned using a GeneChip Scanner 3000 7G.	not known	83	979	not known	yes	Female	not known	1b	I
GSM1019316	total RNA	Five to ten sections were cut from each frozen tissue block and collected into a tube with Buffer RLT (Qiagen, Hilden, Germany). Total RNA was extracted using the RNeasy Mini Kit following instructions from the manufacturer (Qiagen). RNA concentrations were measured with a ND-1000 spectrophotometer (NanoDrop Technologies, Wilmington, DE, U.S.A.), and the quality (RNA Integrity Number, RIN) was as…	biotin	The arrays were washed and stained using a Fluidics Station 450 and finally scanned using a GeneChip Scanner 3000 7G.	not known	70	1445	not known	yes	Female	not known	1b	I
GSM1019147	total RNA	Five to ten sections were cut from each frozen tissue block and collected into a tube with Buffer RLT (Qiagen, Hilden, Germany). Total RNA was extracted using the RNeasy Mini Kit following instructions from the manufacturer (Qiagen). RNA concentrations were measured with a ND-1000 spectrophotometer (NanoDrop Technologies, Wilmington, DE, U.S.A.), and the quality (RNA Integrity Number, RIN) was as…	biotin	The arrays were washed and stained using a Fluidics Station 450 and finally scanned using a GeneChip Scanner 3000 7G.	no	78	61	not known	yes	Male	not known	1b	I
GSM1019158	total RNA	Five to ten sections were cut from each frozen tissue block and collected into a tube with Buffer RLT (Qiagen, Hilden, Germany). Total RNA was extracted using the RNeasy Mini Kit following instructions from the manufacturer (Qiagen). RNA concentrations were measured with a ND-1000 spectrophotometer (NanoDrop Technologies, Wilmington, DE, U.S.A.), and the quality (RNA Integrity Number, RIN) was as…	biotin	The arrays were washed and stained using a Fluidics Station 450 and finally scanned using a GeneChip Scanner 3000 7G.	yes	70	490	437	yes	Male	yes	1b	I
GSM1019162	total RNA	Five to ten sections were cut from each frozen tissue block and collected into a tube with Buffer RLT (Qiagen, Hilden, Germany). Total RNA was extracted using the RNeasy Mini Kit following instructions from the manufacturer (Qiagen). RNA concentrations were measured with a ND-1000 spectrophotometer (NanoDrop Technologies, Wilmington, DE, U.S.A.), and the quality (RNA Integrity Number, RIN) was as…	biotin	The arrays were washed and stained using a Fluidics Station 450 and finally scanned using a GeneChip Scanner 3000 7G.	yes	70	355	359	yes	Male	no	1b	I
GSM1019170	total RNA	Five to ten sections were cut from each frozen tissue block and collected into a tube with Buffer RLT (Qiagen, Hilden, Germany). Total RNA was extracted using the RNeasy Mini Kit following instructions from the manufacturer (Qiagen). RNA concentrations were measured with a ND-1000 spectrophotometer (NanoDrop Technologies, Wilmington, DE, U.S.A.), and the quality (RNA Integrity Number, RIN) was as…	biotin	The arrays were washed and stained using a Fluidics Station 450 and finally scanned using a GeneChip Scanner 3000 7G.	no	69	4030	4041	yes	Male	no	1b	I
GSM1019180	total RNA	Five to ten sections were cut from each frozen tissue block and collected into a tube with Buffer RLT (Qiagen, Hilden, Germany). Total RNA was extracted using the RNeasy Mini Kit following instructions from the manufacturer (Qiagen). RNA concentrations were measured with a ND-1000 spectrophotometer (NanoDrop Technologies, Wilmington, DE, U.S.A.), and the quality (RNA Integrity Number, RIN) was as…	biotin	The arrays were washed and stained using a Fluidics Station 450 and finally scanned using a GeneChip Scanner 3000 7G.	no	66	343	116	yes	Male	yes	1b	I
GSM1019197	total RNA	Five to ten sections were cut from each frozen tissue block and collected into a tube with Buffer RLT (Qiagen, Hilden, Germany). Total RNA was extracted using the RNeasy Mini Kit following instructions from the manufacturer (Qiagen). RNA concentrations were measured with a ND-1000 spectrophotometer (NanoDrop Technologies, Wilmington, DE, U.S.A.), and the quality (RNA Integrity Number, RIN) was as…	biotin	The arrays were washed and stained using a Fluidics Station 450 and finally scanned using a GeneChip Scanner 3000 7G.	no	59	196	133	yes	Male	yes	1b	I
GSM1019213	total RNA	Five to ten sections were cut from each frozen tissue block and collected into a tube with Buffer RLT (Qiagen, Hilden, Germany). Total RNA was extracted using the RNeasy Mini Kit following instructions from the manufacturer (Qiagen). RNA concentrations were measured with a ND-1000 spectrophotometer (NanoDrop Technologies, Wilmington, DE, U.S.A.), and the quality (RNA Integrity Number, RIN) was as…	biotin	The arrays were washed and stained using a Fluidics Station 450 and finally scanned using a GeneChip Scanner 3000 7G.	no	61	4489	3760	no	Male	yes	1b	I
GSM1019218	total RNA	Five to ten sections were cut from each frozen tissue block and collected into a tube with Buffer RLT (Qiagen, Hilden, Germany). Total RNA was extracted using the RNeasy Mini Kit following instructions from the manufacturer (Qiagen). RNA concentrations were measured with a ND-1000 spectrophotometer (NanoDrop Technologies, Wilmington, DE, U.S.A.), and the quality (RNA Integrity Number, RIN) was as…	biotin	The arrays were washed and stained using a Fluidics Station 450 and finally scanned using a GeneChip Scanner 3000 7G.	no	67	262	179	yes	Male	yes	1b	I
GSM1019228	total RNA	Five to ten sections were cut from each frozen tissue block and collected into a tube with Buffer RLT (Qiagen, Hilden, Germany). Total RNA was extracted using the RNeasy Mini Kit following instructions from the manufacturer (Qiagen). RNA concentrations were measured with a ND-1000 spectrophotometer (NanoDrop Technologies, Wilmington, DE, U.S.A.), and the quality (RNA Integrity Number, RIN) was as…	biotin	The arrays were washed and stained using a Fluidics Station 450 and finally scanned using a GeneChip Scanner 3000 7G.	not known	54	5082	not known	no	Male	not known	1b	I
GSM1019239	total RNA	Five to ten sections were cut from each frozen tissue block and collected into a tube with Buffer RLT (Qiagen, Hilden, Germany). Total RNA was extracted using the RNeasy Mini Kit following instructions from the manufacturer (Qiagen). RNA concentrations were measured with a ND-1000 spectrophotometer (NanoDrop Technologies, Wilmington, DE, U.S.A.), and the quality (RNA Integrity Number, RIN) was as…	biotin	The arrays were washed and stained using a Fluidics Station 450 and finally scanned using a GeneChip Scanner 3000 7G.	not known	55	1222	not known	yes	Male	not known	1b	I
GSM1019243	total RNA	Five to ten sections were cut from each frozen tissue block and collected into a tube with Buffer RLT (Qiagen, Hilden, Germany). Total RNA was extracted using the RNeasy Mini Kit following instructions from the manufacturer (Qiagen). RNA concentrations were measured with a ND-1000 spectrophotometer (NanoDrop Technologies, Wilmington, DE, U.S.A.), and the quality (RNA Integrity Number, RIN) was as…	biotin	The arrays were washed and stained using a Fluidics Station 450 and finally scanned using a GeneChip Scanner 3000 7G.	not known	60	1031	not known	yes	Male	not known	1b	I
GSM1019253	total RNA	Five to ten sections were cut from each frozen tissue block and collected into a tube with Buffer RLT (Qiagen, Hilden, Germany). Total RNA was extracted using the RNeasy Mini Kit following instructions from the manufacturer (Qiagen). RNA concentrations were measured with a ND-1000 spectrophotometer (NanoDrop Technologies, Wilmington, DE, U.S.A.), and the quality (RNA Integrity Number, RIN) was as…	biotin	The arrays were washed and stained using a Fluidics Station 450 and finally scanned using a GeneChip Scanner 3000 7G.	not known	64	857	not known	yes	Male	not known	1b	I
GSM1019260	total RNA	Five to ten sections were cut from each frozen tissue block and collected into a tube with Buffer RLT (Qiagen, Hilden, Germany). Total RNA was extracted using the RNeasy Mini Kit following instructions from the manufacturer (Qiagen). RNA concentrations were measured with a ND-1000 spectrophotometer (NanoDrop Technologies, Wilmington, DE, U.S.A.), and the quality (RNA Integrity Number, RIN) was as…	biotin	The arrays were washed and stained using a Fluidics Station 450 and finally scanned using a GeneChip Scanner 3000 7G.	not known	49	2350	not known	no	Male	not known	1b	I
GSM1019286	total RNA	Five to ten sections were cut from each frozen tissue block and collected into a tube with Buffer RLT (Qiagen, Hilden, Germany). Total RNA was extracted using the RNeasy Mini Kit following instructions from the manufacturer (Qiagen). RNA concentrations were measured with a ND-1000 spectrophotometer (NanoDrop Technologies, Wilmington, DE, U.S.A.), and the quality (RNA Integrity Number, RIN) was as…	biotin	The arrays were washed and stained using a Fluidics Station 450 and finally scanned using a GeneChip Scanner 3000 7G.	not known	67	756	not known	yes	Male	not known	1b	I
GSM1019289	total RNA	Five to ten sections were cut from each frozen tissue block and collected into a tube with Buffer RLT (Qiagen, Hilden, Germany). Total RNA was extracted using the RNeasy Mini Kit following instructions from the manufacturer (Qiagen). RNA concentrations were measured with a ND-1000 spectrophotometer (NanoDrop Technologies, Wilmington, DE, U.S.A.), and the quality (RNA Integrity Number, RIN) was as…	biotin	The arrays were washed and stained using a Fluidics Station 450 and finally scanned using a GeneChip Scanner 3000 7G.	not known	78	1011	not known	yes	Male	not known	1b	I
GSM1019300	total RNA	Five to ten sections were cut from each frozen tissue block and collected into a tube with Buffer RLT (Qiagen, Hilden, Germany). Total RNA was extracted using the RNeasy Mini Kit following instructions from the manufacturer (Qiagen). RNA concentrations were measured with a ND-1000 spectrophotometer (NanoDrop Technologies, Wilmington, DE, U.S.A.), and the quality (RNA Integrity Number, RIN) was as…	biotin	The arrays were washed and stained using a Fluidics Station 450 and finally scanned using a GeneChip Scanner 3000 7G.	not known	73	1367	not known	yes	Male	not known	1b	I
GSM1019303	total RNA	Five to ten sections were cut from each frozen tissue block and collected into a tube with Buffer RLT (Qiagen, Hilden, Germany). Total RNA was extracted using the RNeasy Mini Kit following instructions from the manufacturer (Qiagen). RNA concentrations were measured with a ND-1000 spectrophotometer (NanoDrop Technologies, Wilmington, DE, U.S.A.), and the quality (RNA Integrity Number, RIN) was as…	biotin	The arrays were washed and stained using a Fluidics Station 450 and finally scanned using a GeneChip Scanner 3000 7G.	not known	52	766	not known	yes	Male	not known	1b	I
GSM1019320	total RNA	Five to ten sections were cut from each frozen tissue block and collected into a tube with Buffer RLT (Qiagen, Hilden, Germany). Total RNA was extracted using the RNeasy Mini Kit following instructions from the manufacturer (Qiagen). RNA concentrations were measured with a ND-1000 spectrophotometer (NanoDrop Technologies, Wilmington, DE, U.S.A.), and the quality (RNA Integrity Number, RIN) was as…	biotin	The arrays were washed and stained using a Fluidics Station 450 and finally scanned using a GeneChip Scanner 3000 7G.	not known	52	1488	not known	yes	Male	not known	1b	I
GSM1019321	total RNA	Five to ten sections were cut from each frozen tissue block and collected into a tube with Buffer RLT (Qiagen, Hilden, Germany). Total RNA was extracted using the RNeasy Mini Kit following instructions from the manufacturer (Qiagen). RNA concentrations were measured with a ND-1000 spectrophotometer (NanoDrop Technologies, Wilmington, DE, U.S.A.), and the quality (RNA Integrity Number, RIN) was as…	biotin	The arrays were washed and stained using a Fluidics Station 450 and finally scanned using a GeneChip Scanner 3000 7G.	no	54	5207	5423	no	Male	no	1b	I
GSM1019324	total RNA	Five to ten sections were cut from each frozen tissue block and collected into a tube with Buffer RLT (Qiagen, Hilden, Germany). Total RNA was extracted using the RNeasy Mini Kit following instructions from the manufacturer (Qiagen). RNA concentrations were measured with a ND-1000 spectrophotometer (NanoDrop Technologies, Wilmington, DE, U.S.A.), and the quality (RNA Integrity Number, RIN) was as…	biotin	The arrays were washed and stained using a Fluidics Station 450 and finally scanned using a GeneChip Scanner 3000 7G.	no	67	2810	531	yes	Male	no	1b	I
GSM1019220	total RNA	Five to ten sections were cut from each frozen tissue block and collected into a tube with Buffer RLT (Qiagen, Hilden, Germany). Total RNA was extracted using the RNeasy Mini Kit following instructions from the manufacturer (Qiagen). RNA concentrations were measured with a ND-1000 spectrophotometer (NanoDrop Technologies, Wilmington, DE, U.S.A.), and the quality (RNA Integrity Number, RIN) was as…	biotin	The arrays were washed and stained using a Fluidics Station 450 and finally scanned using a GeneChip Scanner 3000 7G.	no	64	533	138	yes	Female	yes	2a	II
GSM1019332	total RNA	Five to ten sections were cut from each frozen tissue block and collected into a tube with Buffer RLT (Qiagen, Hilden, Germany). Total RNA was extracted using the RNeasy Mini Kit following instructions from the manufacturer (Qiagen). RNA concentrations were measured with a ND-1000 spectrophotometer (NanoDrop Technologies, Wilmington, DE, U.S.A.), and the quality (RNA Integrity Number, RIN) was as…	biotin	The arrays were washed and stained using a Fluidics Station 450 and finally scanned using a GeneChip Scanner 3000 7G.	not known	47	1015	not known	yes	Female	not known	2a	II
GSM1019165	total RNA	Five to ten sections were cut from each frozen tissue block and collected into a tube with Buffer RLT (Qiagen, Hilden, Germany). Total RNA was extracted using the RNeasy Mini Kit following instructions from the manufacturer (Qiagen). RNA concentrations were measured with a ND-1000 spectrophotometer (NanoDrop Technologies, Wilmington, DE, U.S.A.), and the quality (RNA Integrity Number, RIN) was as…	biotin	The arrays were washed and stained using a Fluidics Station 450 and finally scanned using a GeneChip Scanner 3000 7G.	no	71	151	54	yes	Male	no	2a	II
GSM1019308	total RNA	Five to ten sections were cut from each frozen tissue block and collected into a tube with Buffer RLT (Qiagen, Hilden, Germany). Total RNA was extracted using the RNeasy Mini Kit following instructions from the manufacturer (Qiagen). RNA concentrations were measured with a ND-1000 spectrophotometer (NanoDrop Technologies, Wilmington, DE, U.S.A.), and the quality (RNA Integrity Number, RIN) was as…	biotin	The arrays were washed and stained using a Fluidics Station 450 and finally scanned using a GeneChip Scanner 3000 7G.	not known	71	1221	not known	yes	Male	not known	2a	II
GSM1019314	total RNA	Five to ten sections were cut from each frozen tissue block and collected into a tube with Buffer RLT (Qiagen, Hilden, Germany). Total RNA was extracted using the RNeasy Mini Kit following instructions from the manufacturer (Qiagen). RNA concentrations were measured with a ND-1000 spectrophotometer (NanoDrop Technologies, Wilmington, DE, U.S.A.), and the quality (RNA Integrity Number, RIN) was as…	biotin	The arrays were washed and stained using a Fluidics Station 450 and finally scanned using a GeneChip Scanner 3000 7G.	no	66	4897	869	no	Male	no	2a	II
GSM1019186	total RNA	Five to ten sections were cut from each frozen tissue block and collected into a tube with Buffer RLT (Qiagen, Hilden, Germany). Total RNA was extracted using the RNeasy Mini Kit following instructions from the manufacturer (Qiagen). RNA concentrations were measured with a ND-1000 spectrophotometer (NanoDrop Technologies, Wilmington, DE, U.S.A.), and the quality (RNA Integrity Number, RIN) was as…	biotin	The arrays were washed and stained using a Fluidics Station 450 and finally scanned using a GeneChip Scanner 3000 7G.	yes	64	3844	2086	no	Female	no	2b	II
GSM1019200	total RNA	Five to ten sections were cut from each frozen tissue block and collected into a tube with Buffer RLT (Qiagen, Hilden, Germany). Total RNA was extracted using the RNeasy Mini Kit following instructions from the manufacturer (Qiagen). RNA concentrations were measured with a ND-1000 spectrophotometer (NanoDrop Technologies, Wilmington, DE, U.S.A.), and the quality (RNA Integrity Number, RIN) was as…	biotin	The arrays were washed and stained using a Fluidics Station 450 and finally scanned using a GeneChip Scanner 3000 7G.	not known	51	351	not known	yes	Female	not known	2b	II
GSM1019203	total RNA	Five to ten sections were cut from each frozen tissue block and collected into a tube with Buffer RLT (Qiagen, Hilden, Germany). Total RNA was extracted using the RNeasy Mini Kit following instructions from the manufacturer (Qiagen). RNA concentrations were measured with a ND-1000 spectrophotometer (NanoDrop Technologies, Wilmington, DE, U.S.A.), and the quality (RNA Integrity Number, RIN) was as…	biotin	The arrays were washed and stained using a Fluidics Station 450 and finally scanned using a GeneChip Scanner 3000 7G.	not known	70	79	not known	yes	Female	not known	2b	II
GSM1019224	total RNA	Five to ten sections were cut from each frozen tissue block and collected into a tube with Buffer RLT (Qiagen, Hilden, Germany). Total RNA was extracted using the RNeasy Mini Kit following instructions from the manufacturer (Qiagen). RNA concentrations were measured with a ND-1000 spectrophotometer (NanoDrop Technologies, Wilmington, DE, U.S.A.), and the quality (RNA Integrity Number, RIN) was as…	biotin	The arrays were washed and stained using a Fluidics Station 450 and finally scanned using a GeneChip Scanner 3000 7G.	yes	49	1874	255	yes	Female	yes	2b	II
GSM1019225	total RNA	Five to ten sections were cut from each frozen tissue block and collected into a tube with Buffer RLT (Qiagen, Hilden, Germany). Total RNA was extracted using the RNeasy Mini Kit following instructions from the manufacturer (Qiagen). RNA concentrations were measured with a ND-1000 spectrophotometer (NanoDrop Technologies, Wilmington, DE, U.S.A.), and the quality (RNA Integrity Number, RIN) was as…	biotin	The arrays were washed and stained using a Fluidics Station 450 and finally scanned using a GeneChip Scanner 3000 7G.	no	51	177	7	yes	Female	no	2b	II
GSM1019236	total RNA	Five to ten sections were cut from each frozen tissue block and collected into a tube with Buffer RLT (Qiagen, Hilden, Germany). Total RNA was extracted using the RNeasy Mini Kit following instructions from the manufacturer (Qiagen). RNA concentrations were measured with a ND-1000 spectrophotometer (NanoDrop Technologies, Wilmington, DE, U.S.A.), and the quality (RNA Integrity Number, RIN) was as…	biotin	The arrays were washed and stained using a Fluidics Station 450 and finally scanned using a GeneChip Scanner 3000 7G.	yes	47	3545	3169	yes	Female	yes	2b	II
GSM1019285	total RNA	Five to ten sections were cut from each frozen tissue block and collected into a tube with Buffer RLT (Qiagen, Hilden, Germany). Total RNA was extracted using the RNeasy Mini Kit following instructions from the manufacturer (Qiagen). RNA concentrations were measured with a ND-1000 spectrophotometer (NanoDrop Technologies, Wilmington, DE, U.S.A.), and the quality (RNA Integrity Number, RIN) was as…	biotin	The arrays were washed and stained using a Fluidics Station 450 and finally scanned using a GeneChip Scanner 3000 7G.	not known	47	1826	not known	no	Female	not known	2b	II
GSM1019298	total RNA	Five to ten sections were cut from each frozen tissue block and collected into a tube with Buffer RLT (Qiagen, Hilden, Germany). Total RNA was extracted using the RNeasy Mini Kit following instructions from the manufacturer (Qiagen). RNA concentrations were measured with a ND-1000 spectrophotometer (NanoDrop Technologies, Wilmington, DE, U.S.A.), and the quality (RNA Integrity Number, RIN) was as…	biotin	The arrays were washed and stained using a Fluidics Station 450 and finally scanned using a GeneChip Scanner 3000 7G.	not known	57	1007	not known	yes	Female	not known	2b	II
GSM1019318	total RNA	Five to ten sections were cut from each frozen tissue block and collected into a tube with Buffer RLT (Qiagen, Hilden, Germany). Total RNA was extracted using the RNeasy Mini Kit following instructions from the manufacturer (Qiagen). RNA concentrations were measured with a ND-1000 spectrophotometer (NanoDrop Technologies, Wilmington, DE, U.S.A.), and the quality (RNA Integrity Number, RIN) was as…	biotin	The arrays were washed and stained using a Fluidics Station 450 and finally scanned using a GeneChip Scanner 3000 7G.	not known	54	2060	not known	yes	Female	not known	2b	II
GSM1019163	total RNA	Five to ten sections were cut from each frozen tissue block and collected into a tube with Buffer RLT (Qiagen, Hilden, Germany). Total RNA was extracted using the RNeasy Mini Kit following instructions from the manufacturer (Qiagen). RNA concentrations were measured with a ND-1000 spectrophotometer (NanoDrop Technologies, Wilmington, DE, U.S.A.), and the quality (RNA Integrity Number, RIN) was as…	biotin	The arrays were washed and stained using a Fluidics Station 450 and finally scanned using a GeneChip Scanner 3000 7G.	not known	74	88	not known	yes	Male	not known	2b	II
GSM1019174	total RNA	Five to ten sections were cut from each frozen tissue block and collected into a tube with Buffer RLT (Qiagen, Hilden, Germany). Total RNA was extracted using the RNeasy Mini Kit following instructions from the manufacturer (Qiagen). RNA concentrations were measured with a ND-1000 spectrophotometer (NanoDrop Technologies, Wilmington, DE, U.S.A.), and the quality (RNA Integrity Number, RIN) was as…	biotin	The arrays were washed and stained using a Fluidics Station 450 and finally scanned using a GeneChip Scanner 3000 7G.	yes	66	514	503	yes	Male	yes	2b	II
GSM1019185	total RNA	Five to ten sections were cut from each frozen tissue block and collected into a tube with Buffer RLT (Qiagen, Hilden, Germany). Total RNA was extracted using the RNeasy Mini Kit following instructions from the manufacturer (Qiagen). RNA concentrations were measured with a ND-1000 spectrophotometer (NanoDrop Technologies, Wilmington, DE, U.S.A.), and the quality (RNA Integrity Number, RIN) was as…	biotin	The arrays were washed and stained using a Fluidics Station 450 and finally scanned using a GeneChip Scanner 3000 7G.	yes	62	3719	2905	yes	Male	yes	2b	II
GSM1019204	total RNA	Five to ten sections were cut from each frozen tissue block and collected into a tube with Buffer RLT (Qiagen, Hilden, Germany). Total RNA was extracted using the RNeasy Mini Kit following instructions from the manufacturer (Qiagen). RNA concentrations were measured with a ND-1000 spectrophotometer (NanoDrop Technologies, Wilmington, DE, U.S.A.), and the quality (RNA Integrity Number, RIN) was as…	biotin	The arrays were washed and stained using a Fluidics Station 450 and finally scanned using a GeneChip Scanner 3000 7G.	yes	70	3949	2380	yes	Male	yes	2b	II
GSM1019299	total RNA	Five to ten sections were cut from each frozen tissue block and collected into a tube with Buffer RLT (Qiagen, Hilden, Germany). Total RNA was extracted using the RNeasy Mini Kit following instructions from the manufacturer (Qiagen). RNA concentrations were measured with a ND-1000 spectrophotometer (NanoDrop Technologies, Wilmington, DE, U.S.A.), and the quality (RNA Integrity Number, RIN) was as…	biotin	The arrays were washed and stained using a Fluidics Station 450 and finally scanned using a GeneChip Scanner 3000 7G.	not known	51	1610	not known	yes	Male	not known	2b	II
GSM1019164	total RNA	Five to ten sections were cut from each frozen tissue block and collected into a tube with Buffer RLT (Qiagen, Hilden, Germany). Total RNA was extracted using the RNeasy Mini Kit following instructions from the manufacturer (Qiagen). RNA concentrations were measured with a ND-1000 spectrophotometer (NanoDrop Technologies, Wilmington, DE, U.S.A.), and the quality (RNA Integrity Number, RIN) was as…	biotin	The arrays were washed and stained using a Fluidics Station 450 and finally scanned using a GeneChip Scanner 3000 7G.	no	54	286	239	yes	Female	yes	3a	III
GSM1019169	total RNA	Five to ten sections were cut from each frozen tissue block and collected into a tube with Buffer RLT (Qiagen, Hilden, Germany). Total RNA was extracted using the RNeasy Mini Kit following instructions from the manufacturer (Qiagen). RNA concentrations were measured with a ND-1000 spectrophotometer (NanoDrop Technologies, Wilmington, DE, U.S.A.), and the quality (RNA Integrity Number, RIN) was as…	biotin	The arrays were washed and stained using a Fluidics Station 450 and finally scanned using a GeneChip Scanner 3000 7G.	no	75	3470	3383	yes	Female	no	3a	III
GSM1019194	total RNA	Five to ten sections were cut from each frozen tissue block and collected into a tube with Buffer RLT (Qiagen, Hilden, Germany). Total RNA was extracted using the RNeasy Mini Kit following instructions from the manufacturer (Qiagen). RNA concentrations were measured with a ND-1000 spectrophotometer (NanoDrop Technologies, Wilmington, DE, U.S.A.), and the quality (RNA Integrity Number, RIN) was as…	biotin	The arrays were washed and stained using a Fluidics Station 450 and finally scanned using a GeneChip Scanner 3000 7G.	no	74	2844	2883	yes	Female	no	3a	III
GSM1019211	total RNA	Five to ten sections were cut from each frozen tissue block and collected into a tube with Buffer RLT (Qiagen, Hilden, Germany). Total RNA was extracted using the RNeasy Mini Kit following instructions from the manufacturer (Qiagen). RNA concentrations were measured with a ND-1000 spectrophotometer (NanoDrop Technologies, Wilmington, DE, U.S.A.), and the quality (RNA Integrity Number, RIN) was as…	biotin	The arrays were washed and stained using a Fluidics Station 450 and finally scanned using a GeneChip Scanner 3000 7G.	yes	60	323	306	yes	Female	yes	3a	III
GSM1019230	total RNA	Five to ten sections were cut from each frozen tissue block and collected into a tube with Buffer RLT (Qiagen, Hilden, Germany). Total RNA was extracted using the RNeasy Mini Kit following instructions from the manufacturer (Qiagen). RNA concentrations were measured with a ND-1000 spectrophotometer (NanoDrop Technologies, Wilmington, DE, U.S.A.), and the quality (RNA Integrity Number, RIN) was as…	biotin	The arrays were washed and stained using a Fluidics Station 450 and finally scanned using a GeneChip Scanner 3000 7G.	yes	68	2397	2267	yes	Female	no	3a	III
GSM1019259	total RNA	Five to ten sections were cut from each frozen tissue block and collected into a tube with Buffer RLT (Qiagen, Hilden, Germany). Total RNA was extracted using the RNeasy Mini Kit following instructions from the manufacturer (Qiagen). RNA concentrations were measured with a ND-1000 spectrophotometer (NanoDrop Technologies, Wilmington, DE, U.S.A.), and the quality (RNA Integrity Number, RIN) was as…	biotin	The arrays were washed and stained using a Fluidics Station 450 and finally scanned using a GeneChip Scanner 3000 7G.	not known	54	2589	not known	no	Female	not known	3a	III
GSM1019264	total RNA	Five to ten sections were cut from each frozen tissue block and collected into a tube with Buffer RLT (Qiagen, Hilden, Germany). Total RNA was extracted using the RNeasy Mini Kit following instructions from the manufacturer (Qiagen). RNA concentrations were measured with a ND-1000 spectrophotometer (NanoDrop Technologies, Wilmington, DE, U.S.A.), and the quality (RNA Integrity Number, RIN) was as…	biotin	The arrays were washed and stained using a Fluidics Station 450 and finally scanned using a GeneChip Scanner 3000 7G.	not known	67	1205	not known	yes	Female	not known	3a	III
GSM1019144	total RNA	Five to ten sections were cut from each frozen tissue block and collected into a tube with Buffer RLT (Qiagen, Hilden, Germany). Total RNA was extracted using the RNeasy Mini Kit following instructions from the manufacturer (Qiagen). RNA concentrations were measured with a ND-1000 spectrophotometer (NanoDrop Technologies, Wilmington, DE, U.S.A.), and the quality (RNA Integrity Number, RIN) was as…	biotin	The arrays were washed and stained using a Fluidics Station 450 and finally scanned using a GeneChip Scanner 3000 7G.	no	68	304	91	yes	Male	yes	3a	III
GSM1019247	total RNA	Five to ten sections were cut from each frozen tissue block and collected into a tube with Buffer RLT (Qiagen, Hilden, Germany). Total RNA was extracted using the RNeasy Mini Kit following instructions from the manufacturer (Qiagen). RNA concentrations were measured with a ND-1000 spectrophotometer (NanoDrop Technologies, Wilmington, DE, U.S.A.), and the quality (RNA Integrity Number, RIN) was as…	biotin	The arrays were washed and stained using a Fluidics Station 450 and finally scanned using a GeneChip Scanner 3000 7G.	not known	60	1123	not known	yes	Male	not known	3a	III
GSM1019270	total RNA	Five to ten sections were cut from each frozen tissue block and collected into a tube with Buffer RLT (Qiagen, Hilden, Germany). Total RNA was extracted using the RNeasy Mini Kit following instructions from the manufacturer (Qiagen). RNA concentrations were measured with a ND-1000 spectrophotometer (NanoDrop Technologies, Wilmington, DE, U.S.A.), and the quality (RNA Integrity Number, RIN) was as…	biotin	The arrays were washed and stained using a Fluidics Station 450 and finally scanned using a GeneChip Scanner 3000 7G.	not known	66	1000	not known	yes	Male	not known	3a	III
GSM1019216	total RNA	Five to ten sections were cut from each frozen tissue block and collected into a tube with Buffer RLT (Qiagen, Hilden, Germany). Total RNA was extracted using the RNeasy Mini Kit following instructions from the manufacturer (Qiagen). RNA concentrations were measured with a ND-1000 spectrophotometer (NanoDrop Technologies, Wilmington, DE, U.S.A.), and the quality (RNA Integrity Number, RIN) was as…	biotin	The arrays were washed and stained using a Fluidics Station 450 and finally scanned using a GeneChip Scanner 3000 7G.	yes	59	396	185	yes	Female	yes	3b	III
GSM1019153	total RNA	Five to ten sections were cut from each frozen tissue block and collected into a tube with Buffer RLT (Qiagen, Hilden, Germany). Total RNA was extracted using the RNeasy Mini Kit following instructions from the manufacturer (Qiagen). RNA concentrations were measured with a ND-1000 spectrophotometer (NanoDrop Technologies, Wilmington, DE, U.S.A.), and the quality (RNA Integrity Number, RIN) was as…	biotin	The arrays were washed and stained using a Fluidics Station 450 and finally scanned using a GeneChip Scanner 3000 7G.	not known	73	393	not known	yes	Male	not known	3b	III

## Sheet: GSE50081_Clinical information
Supplementary table 1: Clinical information of LUAD patients from TCGA and GEO data repositories
GSE50081
Geo_accession	Molecule	Extract_protocol	Label	Label_protocol	Hyb_protocol	Scan_protocol	Age	Disease-free survival time (years)	M stage	N stage	Recurrence	Sex	Gender	Smoking	Stage1	Status	Survival time (days)	T stage	Stage
GSM1213670	total RNA	Trizol extraction of total RNA was performed according to the manufacturer's instructions.	biotin	Biotinylated cRNA were prepared according to the standard Affymetrix protocol from 6 ug total RNA (Expression Analysis Technical Manual, 2001, Affymetrix).	standard Affymetrix protocol	GeneChips were scanned using the Hewlett-Packard GeneArray Scanner G2500A.	68.15	7.521	0	0	N	F	Female	Current	1A	alive	2744.8	1	I
GSM1213672	total RNA	Trizol extraction of total RNA was performed according to the manufacturer's instructions.	biotin	Biotinylated cRNA were prepared according to the standard Affymetrix protocol from 6 ug total RNA (Expression Analysis Technical Manual, 2001, Affymetrix).	standard Affymetrix protocol	GeneChips were scanned using the Hewlett-Packard GeneArray Scanner G2500A.	82.36	6.842	0	0	N	F	Female	Ex-smoker	1A	alive	2496.6	1	I
GSM1213682	total RNA	Trizol extraction of total RNA was performed according to the manufacturer's instructions.	biotin	Biotinylated cRNA were prepared according to the standard Affymetrix protocol from 6 ug total RNA (Expression Analysis Technical Manual, 2001, Affymetrix).	standard Affymetrix protocol	GeneChips were scanned using the Hewlett-Packard GeneArray Scanner G2500A.	72.96	5.561	0	0	N	F	Female	Ex-smoker	1A	alive	2029.4	1	I
GSM1213689	total RNA	Trizol extraction of total RNA was performed according to the manufacturer's instructions.	biotin	Biotinylated cRNA were prepared according to the standard Affymetrix protocol from 6 ug total RNA (Expression Analysis Technical Manual, 2001, Affymetrix).	standard Affymetrix protocol	GeneChips were scanned using the Hewlett-Packard GeneArray Scanner G2500A.	77.18	4.95	0	0	N	F	Female	Never	1A	alive	1806.75	1	I
GSM1213692	total RNA	Trizol extraction of total RNA was performed according to the manufacturer's instructions.	biotin	Biotinylated cRNA were prepared according to the standard Affymetrix protocol from 6 ug total RNA (Expression Analysis Technical Manual, 2001, Affymetrix).	standard Affymetrix protocol	GeneChips were scanned using the Hewlett-Packard GeneArray Scanner G2500A.	55.39	5.744	0	0	N	F	Female	Never	1A	dead	2095.1	1	I
GSM1213737	total RNA	Trizol extraction of total RNA was performed according to the manufacturer's instructions.	biotin	Biotinylated cRNA were prepared according to the standard Affymetrix protocol from 6 ug total RNA (Expression Analysis Technical Manual, 2001, Affymetrix).	standard Affymetrix protocol	GeneChips were scanned using the Hewlett-Packard GeneArray Scanner G2500A.	64.19	2.946	0	0	N	F	Female	Never	1A	alive	1076.75	1	I
GSM1213751	total RNA	Trizol extraction of total RNA was performed according to the manufacturer's instructions.	biotin	Biotinylated cRNA were prepared according to the standard Affymetrix protocol from 6 ug total RNA (Expression Analysis Technical Manual, 2001, Affymetrix).	standard Affymetrix protocol	GeneChips were scanned using the Hewlett-Packard GeneArray Scanner G2500A.	49.86	4.912	0	0	N	F	Female	Ex-smoker	1A	alive	1792.15	1	I
GSM1213760	total RNA	Trizol extraction of total RNA was performed according to the manufacturer's instructions.	biotin	Biotinylated cRNA were prepared according to the standard Affymetrix protocol from 6 ug total RNA (Expression Analysis Technical Manual, 2001, Affymetrix).	standard Affymetrix protocol	GeneChips were scanned using the Hewlett-Packard GeneArray Scanner G2500A.	78.11	4.575	0	0	N	F	Female	Ex-smoker	1A	alive	1668.05	1	I
GSM1213761	total RNA	Trizol extraction of total RNA was performed according to the manufacturer's instructions.	biotin	Biotinylated cRNA were prepared according to the standard Affymetrix protocol from 6 ug total RNA (Expression Analysis Technical Manual, 2001, Affymetrix).	standard Affymetrix protocol	GeneChips were scanned using the Hewlett-Packard GeneArray Scanner G2500A.	63.1	4.928	0	0	N	F	Female	Current	1A	alive	1799.45	1	I
GSM1213769	total RNA	Trizol extraction of total RNA was performed according to the manufacturer's instructions.	biotin	Biotinylated cRNA were prepared according to the standard Affymetrix protocol from 6 ug total RNA (Expression Analysis Technical Manual, 2001, Affymetrix).	standard Affymetrix protocol	GeneChips were scanned using the Hewlett-Packard GeneArray Scanner G2500A.	57.75	3.721	0	0	Y	F	Female	Ex-smoker	1A	alive	1930.85	1	I
GSM1213783	total RNA	Trizol extraction of total RNA was performed according to the manufacturer's instructions.	biotin	Biotinylated cRNA were prepared according to the standard Affymetrix protocol from 6 ug total RNA (Expression Analysis Technical Manual, 2001, Affymetrix).	standard Affymetrix protocol	GeneChips were scanned using the Hewlett-Packard GeneArray Scanner G2500A.	83.58	0.6	0	0	N	F	Female	Ex-smoker	1A	dead	219	1	I
GSM1213794	total RNA	Trizol extraction of total RNA was performed according to the manufacturer's instructions.	biotin	Biotinylated cRNA were prepared according to the standard Affymetrix protocol from 6 ug total RNA (Expression Analysis Technical Manual, 2001, Affymetrix).	standard Affymetrix protocol	GeneChips were scanned using the Hewlett-Packard GeneArray Scanner G2500A.	56.71	4.988	0	0	N	F	Female	Never	1A	alive	1821.35	1	I
GSM1213795	total RNA	Trizol extraction of total RNA was performed according to the manufacturer's instructions.	biotin	Biotinylated cRNA were prepared according to the standard Affymetrix protocol from 6 ug total RNA (Expression Analysis Technical Manual, 2001, Affymetrix).	standard Affymetrix protocol	GeneChips were scanned using the Hewlett-Packard GeneArray Scanner G2500A.	60.29	6.675	0	0	N	F	Female	Unable to determine	1A	alive	2434.55	1	I
GSM1213800	total RNA	Trizol extraction of total RNA was performed according to the manufacturer's instructions.	biotin	Biotinylated cRNA were prepared according to the standard Affymetrix protocol from 6 ug total RNA (Expression Analysis Technical Manual, 2001, Affymetrix).	standard Affymetrix protocol	GeneChips were scanned using the Hewlett-Packard GeneArray Scanner G2500A.	84.48	0.515	0	0	N	F	Female	Never	1A	alive	186.15	1	I
GSM1213808	total RNA	Trizol extraction of total RNA was performed according to the manufacturer's instructions.	biotin	Biotinylated cRNA were prepared according to the standard Affymetrix protocol from 6 ug total RNA (Expression Analysis Technical Manual, 2001, Affymetrix).	standard Affymetrix protocol	GeneChips were scanned using the Hewlett-Packard GeneArray Scanner G2500A.	48.8	5.005	0	0	N	F	Female	Never	1A	alive	1825	1	I
GSM1213809	total RNA	Trizol extraction of total RNA was performed according to the manufacturer's instructions.	biotin	Biotinylated cRNA were prepared according to the standard Affymetrix protocol from 6 ug total RNA (Expression Analysis Technical Manual, 2001, Affymetrix).	standard Affymetrix protocol	GeneChips were scanned using the Hewlett-Packard GeneArray Scanner G2500A.	78.58	1.273	0	0	N	F	Female	Ex-smoker	1A	alive	463.55	1	I
GSM1213825	total RNA	Trizol extraction of total RNA was performed according to the manufacturer's instructions.	biotin	Biotinylated cRNA were prepared according to the standard Affymetrix protocol from 6 ug total RNA (Expression Analysis Technical Manual, 2001, Affymetrix).	standard Affymetrix protocol	GeneChips were scanned using the Hewlett-Packard GeneArray Scanner G2500A.	64.13	7.381	0	0	N	F	Female	Ex-smoker	1A	alive	2693.7	1	I
GSM1213840	total RNA	Trizol extraction of total RNA was performed according to the manufacturer's instructions.	biotin	Biotinylated cRNA were prepared according to the standard Affymetrix protocol from 6 ug total RNA (Expression Analysis Technical Manual, 2001, Affymetrix).	standard Affymetrix protocol	GeneChips were scanned using the Hewlett-Packard GeneArray Scanner G2500A.	65.69	0.016	0	0	U	F	Female	Unable to determine	1A	dead	448.95	1	I
GSM1213849	total RNA	Trizol extraction of total RNA was performed according to the manufacturer's instructions.	biotin	Biotinylated cRNA were prepared according to the standard Affymetrix protocol from 6 ug total RNA (Expression Analysis Technical Manual, 2001, Affymetrix).	standard Affymetrix protocol	GeneChips were scanned using the Hewlett-Packard GeneArray Scanner G2500A.	60.08	4.162	0	0	N	F	Female	Current	1A	alive	1518.4	1	I
GSM1213679	total RNA	Trizol extraction of total RNA was performed according to the manufacturer's instructions.	biotin	Biotinylated cRNA were prepared according to the standard Affymetrix protocol from 6 ug total RNA (Expression Analysis Technical Manual, 2001, Affymetrix).	standard Affymetrix protocol	GeneChips were scanned using the Hewlett-Packard GeneArray Scanner G2500A.	66.46	6.311	0	0	N	M	Male	Ex-smoker	1A	alive	2303.15	1	I
GSM1213685	total RNA	Trizol extraction of total RNA was performed according to the manufacturer's instructions.	biotin	Biotinylated cRNA were prepared according to the standard Affymetrix protocol from 6 ug total RNA (Expression Analysis Technical Manual, 2001, Affymetrix).	standard Affymetrix protocol	GeneChips were scanned using the Hewlett-Packard GeneArray Scanner G2500A.	52.14	6.757	0	0	N	M	Male	Current	1A	alive	2467.4	1	I
GSM1213688	total RNA	Trizol extraction of total RNA was performed according to the manufacturer's instructions.	biotin	Biotinylated cRNA were prepared according to the standard Affymetrix protocol from 6 ug total RNA (Expression Analysis Technical Manual, 2001, Affymetrix).	standard Affymetrix protocol	GeneChips were scanned using the Hewlett-Packard GeneArray Scanner G2500A.	73.23	5.758	0	0	N	M	Male	Ex-smoker	1A	alive	2102.4	1	I
GSM1213699	total RNA	Trizol extraction of total RNA was performed according to the manufacturer's instructions.	biotin	Biotinylated cRNA were prepared according to the standard Affymetrix protocol from 6 ug total RNA (Expression Analysis Technical Manual, 2001, Affymetrix).	standard Affymetrix protocol	GeneChips were scanned using the Hewlett-Packard GeneArray Scanner G2500A.	61.13	1.325	0	0	Y	M	Male	Never	1A	dead	686.2	1	I
GSM1213720	total RNA	Trizol extraction of total RNA was performed according to the manufacturer's instructions.	biotin	Biotinylated cRNA were prepared according to the standard Affymetrix protocol from 6 ug total RNA (Expression Analysis Technical Manual, 2001, Affymetrix).	standard Affymetrix protocol	GeneChips were scanned using the Hewlett-Packard GeneArray Scanner G2500A.	67.6	6.371	0	0	N	M	Male	Ex-smoker	1A	alive	2325.05	1	I
GSM1213724	total RNA	Trizol extraction of total RNA was performed according to the manufacturer's instructions.	biotin	Biotinylated cRNA were prepared according to the standard Affymetrix protocol from 6 ug total RNA (Expression Analysis Technical Manual, 2001, Affymetrix).	standard Affymetrix protocol	GeneChips were scanned using the Hewlett-Packard GeneArray Scanner G2500A.	76.91	6.283	0	0	N	M	Male	Ex-smoker	1A	alive	2292.2	1	I
GSM1213728	total RNA	Trizol extraction of total RNA was performed according to the manufacturer's instructions.	biotin	Biotinylated cRNA were prepared according to the standard Affymetrix protocol from 6 ug total RNA (Expression Analysis Technical Manual, 2001, Affymetrix).	standard Affymetrix protocol	GeneChips were scanned using the Hewlett-Packard GeneArray Scanner G2500A.	75.89	5.388	0	0	N	M	Male	Ex-smoker	1A	alive	1967.35	1	I
GSM1213756	total RNA	Trizol extraction of total RNA was performed according to the manufacturer's instructions.	biotin	Biotinylated cRNA were prepared according to the standard Affymetrix protocol from 6 ug total RNA (Expression Analysis Technical Manual, 2001, Affymetrix).	standard Affymetrix protocol	GeneChips were scanned using the Hewlett-Packard GeneArray Scanner G2500A.	60.85	5.273	0	0	N	M	Male	Ex-smoker	1A	alive	1923.55	1	I
GSM1213775	total RNA	Trizol extraction of total RNA was performed according to the manufacturer's instructions.	biotin	Biotinylated cRNA were prepared according to the standard Affymetrix protocol from 6 ug total RNA (Expression Analysis Technical Manual, 2001, Affymetrix).	standard Affymetrix protocol	GeneChips were scanned using the Hewlett-Packard GeneArray Scanner G2500A.	70.52	3.143	0	0	N	M	Male	Current	1A	dead	1146.1	1	I
GSM1213780	total RNA	Trizol extraction of total RNA was performed according to the manufacturer's instructions.	biotin	Biotinylated cRNA were prepared according to the standard Affymetrix protocol from 6 ug total RNA (Expression Analysis Technical Manual, 2001, Affymetrix).	standard Affymetrix protocol	GeneChips were scanned using the Hewlett-Packard GeneArray Scanner G2500A.	84.19	0.654	0	0	N	M	Male	Unable to determine	1A	dead	237.25	1	I
GSM1213782	total RNA	Trizol extraction of total RNA was performed according to the manufacturer's instructions.	biotin	Biotinylated cRNA were prepared according to the standard Affymetrix protocol from 6 ug total RNA (Expression Analysis Technical Manual, 2001, Affymetrix).	standard Affymetrix protocol	GeneChips were scanned using the Hewlett-Packard GeneArray Scanner G2500A.	74.74	3.214	0	0	N	M	Male	Ex-smoker	1A	alive	1171.65	1	I
GSM1213784	total RNA	Trizol extraction of total RNA was performed according to the manufacturer's instructions.	biotin	Biotinylated cRNA were prepared according to the standard Affymetrix protocol from 6 ug total RNA (Expression Analysis Technical Manual, 2001, Affymetrix).	standard Affymetrix protocol	GeneChips were scanned using the Hewlett-Packard GeneArray Scanner G2500A.	66.38	5.205	0	0	N	M	Male	Ex-smoker	1A	alive	1898	1	I
GSM1213785	total RNA	Trizol extraction of total RNA was performed according to the manufacturer's instructions.	biotin	Biotinylated cRNA were prepared according to the standard Affymetrix protocol from 6 ug total RNA (Expression Analysis Technical Manual, 2001, Affymetrix).	standard Affymetrix protocol	GeneChips were scanned using the Hewlett-Packard GeneArray Scanner G2500A.	73.63	2.94	0	0	Y	M	Male	Unable to determine	1A	dead	1419.85	1	I
GSM1213797	total RNA	Trizol extraction of total RNA was performed according to the manufacturer's instructions.	biotin	Biotinylated cRNA were prepared according to the standard Affymetrix protocol from 6 ug total RNA (Expression Analysis Technical Manual, 2001, Affymetrix).	standard Affymetrix protocol	GeneChips were scanned using the Hewlett-Packard GeneArray Scanner G2500A.	70.91	5.837	0	0	N	M	Male	Current	1A	alive	2131.6	1	I
GSM1213827	total RNA	Trizol extraction of total RNA was performed according to the manufacturer's instructions.	biotin	Biotinylated cRNA were prepared according to the standard Affymetrix protocol from 6 ug total RNA (Expression Analysis Technical Manual, 2001, Affymetrix).	standard Affymetrix protocol	GeneChips were scanned using the Hewlett-Packard GeneArray Scanner G2500A.	61.13	4.17	0	0	N	M	Male	Current	1A	alive	1522.05	1	I
GSM1213844	total RNA	Trizol extraction of total RNA was performed according to the manufacturer's instructions.	biotin	Biotinylated cRNA were prepared according to the standard Affymetrix protocol from 6 ug total RNA (Expression Analysis Technical Manual, 2001, Affymetrix).	standard Affymetrix protocol	GeneChips were scanned using the Hewlett-Packard GeneArray Scanner G2500A.	70.62	4.539	0	0	N	M	Male	Unable to determine	1A	alive	1657.1	1	I
GSM1213847	total RNA	Trizol extraction of total RNA was performed according to the manufacturer's instructions.	biotin	Biotinylated cRNA were prepared according to the standard Affymetrix protocol from 6 ug total RNA (Expression Analysis Technical Manual, 2001, Affymetrix).	standard Affymetrix protocol	GeneChips were scanned using the Hewlett-Packard GeneArray Scanner G2500A.	76.07	8.263	0	0	N	M	Male	Never	1A	alive	3014.9	1	I
GSM1213677	total RNA	Trizol extraction of total RNA was performed according to the manufacturer's instructions.	biotin	Biotinylated cRNA were prepared according to the standard Affymetrix protocol from 6 ug total RNA (Expression Analysis Technical Manual, 2001, Affymetrix).	standard Affymetrix protocol	GeneChips were scanned using the Hewlett-Packard GeneArray Scanner G2500A.	44.21	6.218	0	0	N	F	Female	Never	1B	alive	2270.3	2	I
GSM1213680	total RNA	Trizol extraction of total RNA was performed according to the manufacturer's instructions.	biotin	Biotinylated cRNA were prepared according to the standard Affymetrix protocol from 6 ug total RNA (Expression Analysis Technical Manual, 2001, Affymetrix).	standard Affymetrix protocol	GeneChips were scanned using the Hewlett-Packard GeneArray Scanner G2500A.	59.01	5.988	0	0	N	F	Female	Ex-smoker	1B	alive	2186.35	2	I
GSM1213681	total RNA	Trizol extraction of total RNA was performed according to the manufacturer's instructions.	biotin	Biotinylated cRNA were prepared according to the standard Affymetrix protocol from 6 ug total RNA (Expression Analysis Technical Manual, 2001, Affymetrix).	standard Affymetrix protocol	GeneChips were scanned using the Hewlett-Packard GeneArray Scanner G2500A.	70.56	5.317	0	0	N	F	Female	Ex-smoker	1B	alive	1941.8	2	I
GSM1213700	total RNA	Trizol extraction of total RNA was performed according to the manufacturer's instructions.	biotin	Biotinylated cRNA were prepared according to the standard Affymetrix protocol from 6 ug total RNA (Expression Analysis Technical Manual, 2001, Affymetrix).	standard Affymetrix protocol	GeneChips were scanned using the Hewlett-Packard GeneArray Scanner G2500A.	73.93	1.87	0	0	Y	F	Female	Never	1B	dead	1470.95	2	I
GSM1213703	total RNA	Trizol extraction of total RNA was performed according to the manufacturer's instructions.	biotin	Biotinylated cRNA were prepared according to the standard Affymetrix protocol from 6 ug total RNA (Expression Analysis Technical Manual, 2001, Affymetrix).	standard Affymetrix protocol	GeneChips were scanned using the Hewlett-Packard GeneArray Scanner G2500A.	75.68	5.752	0	0	Y	F	Female	Never	1B	dead	2175.4	2	I
GSM1213707	total RNA	Trizol extraction of total RNA was performed according to the manufacturer's instructions.	biotin	Biotinylated cRNA were prepared according to the standard Affymetrix protocol from 6 ug total RNA (Expression Analysis Technical Manual, 2001, Affymetrix).	standard Affymetrix protocol	GeneChips were scanned using the Hewlett-Packard GeneArray Scanner G2500A.	41.95	1.725	0	0	Y	F	Female	Never	1B	alive	1974.65	2	I
GSM1213722	total RNA	Trizol extraction of total RNA was performed according to the manufacturer's instructions.	biotin	Biotinylated cRNA were prepared according to the standard Affymetrix protocol from 6 ug total RNA (Expression Analysis Technical Manual, 2001, Affymetrix).	standard Affymetrix protocol	GeneChips were scanned using the Hewlett-Packard GeneArray Scanner G2500A.	68.87	0.583	0	0	Y	F	Female	Current	1B	dead	456.25	2	I
GSM1213735	total RNA	Trizol extraction of total RNA was performed according to the manufacturer's instructions.	biotin	Biotinylated cRNA were prepared according to the standard Affymetrix protocol from 6 ug total RNA (Expression Analysis Technical Manual, 2001, Affymetrix).	standard Affymetrix protocol	GeneChips were scanned using the Hewlett-Packard GeneArray Scanner G2500A.	68.14	1.232	0	0	Y	F	Female	Ex-smoker	1B	alive	2211.9	2	I
GSM1213736	total RNA	Trizol extraction of total RNA was performed according to the manufacturer's instructions.	biotin	Biotinylated cRNA were prepared according to the standard Affymetrix protocol from 6 ug total RNA (Expression Analysis Technical Manual, 2001, Affymetrix).	standard Affymetrix protocol	GeneChips were scanned using the Hewlett-Packard GeneArray Scanner G2500A.	54.09	0.887	0	0	Y	F	Female	Ex-smoker	1B	dead	332.15	2	I
[truncated: 82 more rows]
