# Supplementary material for: A large cohort study identifying a novel prognosis prediction model for lung adenocarcinoma through machine learning strategies
Source: BMC Cancer. 2019 Sep 5;19:886. doi: 10.1186/s12885-019-6101-7 (PMC6729062; doi:10.1186/s12885-019-6101-7)
Supplement: Supplementary file 3 — Table S2. Gene candidates selected from three algorithms (XLSX 108 kb) [file 12885_2019_6101_MOESM3_ESM.xlsx]

## Sheet: RandomForest
Supplementary table 2: Gene candidates selected from three algorithms
Top genes selected from RandomForest algorithm
CBFA2T2
C1orf203
CBLN3
PFAS
RTCD1
ADC
C15orf42
C9orf91
HDAC7
LOC284440
MEF2B
PPP2R5C
TMEM184C
TTC14
ADAR
ARC
ARL5B
B3GNT7
C12orf66
DHX37
DLEC1
FMO3
HIST2H2BF
HOXB2
HOXB9
ISCA2
KBTBD12
KCNS3
KRAS
LOC728643
MED31
MRPL33
NCRNA00085
NDUFS8
PPM1D
PRSS3
RPRD1B
RPS6KB1
SNX33
TBCD
TFEC
USP37
ZNF672
ABCA7
ABCA9
ACAD8
ACE
ADNP
ALX3
AMT
AP2M1
APOC1
ARHGEF6
ARL6IP6
B3GNT8
BAT1
C17orf104
C1orf151
C2CD2
C2orf29
C4orf33
CAMK2N2
CCT8
CENPC1
CEP70
CLIP4
CTSB
CYP20A1
EFEMP2
ELMO1
ELOVL4
EREG
EXOC7
FBXL16
FCGR2B
FGD6
FLJ33630
GYG1
HCN3
HLA.L
HORMAD1
HSD3B7
HSPA13
ICAM3
IFT172
KIF15
KLHDC2
LMBRD1
LOC401010
MAST3
MBNL2
MDK
MFSD4
MGC23284
MKLN1
MRPL55
MRPS33
NAIF1
NAT6
OAS2
PAFAH2
PAPOLA
PDE9A
PILRB
PPP1R16B
PRAME
PRKRA
QPCT
RCOR3
RPS8
RRAGB
SAR1A
SDHAF1
SECISBP2L
SGOL2
SLC22A15
SMAD1
SRCRB4D
SRPK3
TEAD3
TF
TNNC2
TOM1L1
TRO
UGT1A6
USP38
UXT
WDR1
XPO5
ZNF451
ZNF826
A1BG
ABCC4
AFF2
AIF1
ALG1
ALKBH5
AP1B1
ARFGAP1
ARHGEF4
ASPN
ATP5F1
BACE2
BAZ2B
BCL2
BHLHA15
BRD2
C10orf76
C14orf139
C16orf87
C17orf95
C19orf22
C20orf114
C2orf47
C2orf81
C5orf25
CA13
CACNB2
CCDC28B
CCDC64
CCDC66
CCDC97
CDT1
CEP170
CHM
CKAP2L
CLDN3
CLPP
CNIH2
COLEC12
COPZ1
CRIP2
DARC
DCAF4
DDX55
DNMBP
DOCK4
DTD1
EIF3CL
EIF3F
ENTPD5
EP400
EPPK1
ERGIC1
FABP4
FAM109A
FAM122A
FBP1
FBXO9
FKBP4
FLT1
FXYD3
G2E3
GADD45B
GBP3
GCET2
GCNT3
GDPD3
GNA12
GPR172A
GTF2IRD2B
HACE1
HERPUD2
HNRNPA2B1
IDH1
IL13RA2
INPP1
JOSD2
KDM6A
KIAA1683
KIF24
KIN
KLHL29
LDOC1L
LIN9
MAL
MECP2
MECR
MFN1
MFSD2B
MRPL35
MRPL50
MS4A15
MS4A6A
MTMR11
MXRA7
NBR1
NFKBIL2
NIPSNAP1
NOC4L
NOP10
NUTF2
OAS1
PAH
PANX2
PCDHB11
PDLIM5
PGRMC1
PLA2G4F
PLEKHG2
PPP3CC
PPPDE1
PREB
PRPF19
PSMB4
PTGR1
RIMS3
RINT1
ROMO1
RSBN1
RYBP
SECTM1
SEMA3G
SH3YL1
SIK1
SLAIN1
SLC1A1
SLC2A12
SLC38A6
SLC47A1
SLC6A9
SMPDL3A
SNX12
SORBS1
STBD1
STK16
TBCK
TCOF1
TIGD7
TMEM143
TMEM41B
TRIM13
TRIM41
TRMT5
TUBB2B
TXLNG
UGGT2
UTP14C
VANGL2
VSIG4
WASH7P
WDR33
YWHAG
ZBED5
ZBTB9
ZDHHC14
ZMAT5
ZNF250
ZNF25
ZNF548
ZNF622
ZNF649
ZNF76
ZNF837
ABCC6
ABHD10
ACADM
ACP6
ADAL
ADAMTSL1
ADA
AFG3L2
AFTPH
AGPAT5
AKAP10
AKR1B1
ALDH5A1
ALG6
ANAPC16
ANAPC2
ANKMY2
ANKRD24
AP3B1
APBA3
AQR
ARFGAP3
ARID5B
ASH2L
ATP5I
ATP6V1B2
ATRN
AUH
BAT3
BBS10
BBS5
BEND7
BRAF
BRCA1
BRE
C10orf125
C11orf59
C15orf39
C15orf57
C16orf48
C16orf86
C18orf18
C18orf45
C1orf168
C1orf198
C1orf9
C20orf199
C20orf56
C22orf46
C2CD4D
C3orf10
C4orf42
C6orf167
C6orf48
C9orf103
CA2
CARS2
CCDC61
CD163
CD34
CDH11
CDH17
CDK16
CEACAM6
CHCHD4
CHEK1
CHURC1
CLGN
CLPX
CLTC
CNOT7
COBRA1
COX18
CPB2
CREM
CRISPLD2
CROCCL1
CSGALNACT2
CTSG
CUEDC2
CXCR7
CYBRD1
CYP2C18
DACT1
DACT2
DBI
DBP
DDHD1
DDX59
DECR1
DENND5A
DFFA
DFNA5
DGCR9
DHX40
DLX3
DMD
DNAJC27
DOPEY1
DPH5
DTX1
EDARADD
EEF2K
EIF2C3
EPB41
ERO1LB
EZH2
FAM102B
FAM125A
FAM164A
FAM178A
FAM190B
FAM83F
FASTKD1
FASTK
FBXO10
FBXO33
FDX1
FGD4
FGF13
FKBP3
FLJ45340
FOLR1
FOXJ3
FRAT1
FZD5
G0S2
GAK
GALM
GLDC
GLMN
GNAI1
GOLGA8B
GPC2
GPR183
GPX2
GRAMD1C
GRB7
GRHPR
GRIP1
GRN
HABP4
HBB
HBXIP
HDHD2
HEATR6
HERC2
HGD
HMGB2
HMGCL
HMMR
HNF4G
HSD17B2
IFT27
IGF2
IL17RD
IRS1
IRX3
ITK
ITPR3
JAK3
KATNAL2
KCNK15
KDM4A
KDM4B
KIAA0247
KIAA0317
KIAA1217
KIAA1324
KIAA1377
KIAA1407
KIAA1826
KPNA1
LAMB1
LAMB2
LASS2
LGI2
LIFR
LOC100133991
LOC100272228
LOC151534
LOC154761
LOC220729
LOC339535
LOC440905
LPCAT1
LPCAT2
LRRC37A
LRRC6
LRRN2
LTB4R
LXN
MADD
MAGEH1
MANBAL
MAPKAPK3
MBD4
MED13
MED14
MEIS2
MIF
MPV17
MRFAP1
MRPL27
MRS2
MYBL1
NAGLU
NCBP1
NCRNA00182
NCRNA00219
NDUFB10
NEURL4
NFIA
NGRN
NHSL1
NKX2.1
NOS2
NRARP
NRP2
NUDT21
ORC4L
OSR1
OXNAD1
PAN2
PCMTD2
PCSK4
PDE10A
PHLDB3
PLEKHG1
POC1B
POLA1
POLD3
POLD4
POLR2E
POLR2I
POLR2L
PPP1R1B
PPRC1
PRICKLE4
PRKAB1
PRKCE
PRODH
PRR5
PRSS36
PRTFDC1
PRX
PSMB1
PSMG4
PTER
PTPRM
RAB11A
RAB42
RAPGEF2
RASGEF1A
RBAK
RBM10
RBM8A
RELN
RGS19
RNF157
RNF43
RNH1
RNPC3
RP9
RPL14
RPPH1
RPS19BP1
RPS6KA2
RPUSD2
RPUSD4
RRP8
RSPO3
SAMD9L
SAP30L
SBDS
SDK2
SDR16C5
SEC24A
SEC24C
SEMA4C
SEMA6A
SERP1
SERPINH1
SIX1
SLAMF1
SLC1A7
SLC23A2
SLC25A17
SLC25A5
SLC2A6
SLC40A1
SLC44A2
SLC45A3
SLC6A4
SNRPE
SOD3
SPG21
SPHK1
SPIRE1
SPOCK3
SPTBN5
SREBF1
SSFA2
STON1
STX11
SULT1C4
SVIP
SYNE1
TAF6
TCAM1P
TCF4
TCHP
TEAD4
TEF
TEK
TENC1
TFCP2L1
TFR2
TGFB2
TGM1
THBD
THSD1
TIMM9
TLE1
TMC6
TMEM116
TMEM136
TMEM141
TMEM189
TMEM213
TMEM38A
TMEM81
TRDMT1
TRIB1
TRIM14
TRIM52
TRUB2
UBAC2
UFD1L
UMODL1
UNC119B
USP33
VAMP2
VAV1
VAV2
VPS37D
WDR17
WDR19
WDR27
WDR60
WDR73
XRN2
YIF1A
ZBTB11
ZDHHC16
ZFAND1
ZNF182
ZNF326
ZNF337
ZNF497
ZNF559
ZNF580
ZNF626
ZNF673
ZNF695
ZNF776
ZNF77
ZNF792
ZNF839
ZP3
ZZEF1
AAAS
AARS2
ABCA3
ABTB1
ACAT2
ACHE
ACO1
ACOT7
ACPP
ACRBP
ACRC
ACTR1A
ACTR3C
ADAMTSL3
AES
AGFG1
AGPAT9
AIM1L
AK1
AKAP5
AKR7A3
ALCAM
ALDH3B1
ALDH7A1
ALDH9A1
ALOX15B
APEX2
API5
APOBEC3F
APOH
APOL2
APRT
ARFGAP2
ARL3
ARPC1B
ASAP1
ASB1
ASF1A
ASPSCR1
ASXL1
ATAD3C
ATF1
ATP11A
ATP2A2
ATP5C1
ATP5G2
ATP8B3
BAIAP3
BCL6
BCS1L
BDKRB2
BET1
BGLAP
BHMT
BLVRA
BLVRB
BMP7
BNC1
BRD9
BSPRY
BTF3L4
BTLA
BTN2A2
C11orf24
C11orf58
C11orf9
C12orf44
C13orf37
C14orf179
C15orf61
C16orf13
C16orf59
C17orf51
C17orf72
C19orf48
C19orf52
C19orf76
C1QTNF2
C1orf123
C1orf131
C1orf228
C1orf88
C20orf12
C20orf43
C21orf63
C22orf39
C2orf55
C4orf43
C5orf34
C6orf141
C7orf25
C7orf44
C7orf70
C8orf30A
C8orf34
C8orf58
C8orf80
C9orf69
CACYBP
CADM1
CAP1
CAPN6
CAPNS1
CAPRIN2
CASC5
CCDC126
CCDC132
CCDC142
CCDC144B
CCDC18
CD177
CDC14A
CDC25A
CDC34
CDC45
CDK12
CDKN1A
CECR2
CENPN
CENPW
CERKL
CFP
CHAD
CHMP6
CHPF
CHP
CIC
CLCN7
CLDN11
CLDND1
CLPB
CNBP
CNIH4
CNKSR1
CNTD2
COLEC11
COLQ
COPB1
CPSF3L
CP
CSDC2
CSRNP2
CST1
CTCF
CTNS
CTU2
CUL4A
CXCL5
CYB5B
CYLD
DALRD3
DAPK3
DCUN1D3
DDIT4
DDX41
DDX43
DEAF1
DENND4B
DFNB31
DGAT2
DHPS
DHX35
DLG5
DMXL1
DNAJC9
DNAL1
DNASE1L1
DOCK6
DPY19L4
DPYD
DRAM2
DUOX1
DUSP4
ECM2
EDIL3
EEF2
EEFSEC
EFCAB6
EGR2
EIF1AD
EIF2S2
EIF3I
EPDR1
ERCC3
ERCC5
ERCC6L
ERF
ETFB
EWSR1
EXOSC10
F13A1
FAAH2
FAHD2B
FAH
FAM122C
FAM125B
FAM126A
FAM177B
FAM179B
FAM188A
FAM198A
FAM55C
FAM70B
FAM71E1
FANCA
FAT1
FAT4
FBN3
FBXO15
FDX1L
FGD2
FGF9
FGL2
FJX1
FKBP8
FLCN
FLII
FLJ22536
FLJ35776
FN1
FOS
FUNDC1
FZD9
GADD45A
GAR1
GAS1
GCFC1

## Sheet: SigFeature
Supplementary table 2: Gene candidates selected from three algorithms
Top 1000 genes selected from SigFeature algorithm
AVEN
BZRAP1
OIP5
NEIL3
CENPM
CDC25C
CCNB1
RGS20
KIAA1609
CHEK1
CDKN3
NLRP1
C4orf43
CCNA2
ZNF266
TLE1
GRIA1
DTYMK
SMS
PLK1
SPC25
CENPH
MLLT6
EXO1
NEK2
HCFC2
C21orf70
OGT
DLGAP5
EIF5AL1
TMEM11
ING2
HMMR
FAM72B
PRC1
GTSE1
H2AFX
CCDC99
LOC654342
PKMYT1
EIF5A
ZFP3
SETDB2
MLF1IP
SKA3
BTN2A2
RRM2
GAR1
ARHGAP11A
CDC25A
INPP5J
C16orf59
HJURP
C11orf92
FAM72D
CENPA
KIF14
P2RX1
CMAH
DEPDC1
GNPNAT1
LIN9
STYK1
ANLN
LYPD3
SGOL1
RNMTL1
CHAF1B
RCCD1
GNG7
ENOX1
ANKRD44
NKX3.1
ERCC6L
FOSL1
SHCBP1
TMEM194B
PBK
PGPEP1
SGOL2
CDT1
KIAA0101
NCAPG
PGS1
SNX30
MAD2L1
RHOV
KIF18A
KIF20A
BMP5
RALGDS
PIK3CG
SMARCAL1
CDCA3
HERC1
RAD51
HSF2BP
PLEK2
BIRC5
OPN3
ZNF25
HMHA1
DEPDC1B
CCDC34
FAM72A
SAMD13
CDCA5
NDC80
SLC47A1
CKAP2L
TMEM93
TPX2
FOXM1
VEGFC
PKD1L2
H2AFZ
FAM173A
CDK1
PLEKHB1
TRIM59
ATP8A2
POLR3G
TK1
LYAR
NISCH
CDCA2
SENP7
KIF2C
C15orf41
WDHD1
KRT81
USP4
FAM117A
ATG16L2
C1orf135
RBM5
TP53INP1
IKZF3
CDC20
GAB3
KCNF1
CCNB2
ZNF493
TACC3
NUDT1
SLC18A2
SKA1
HGF
PKP2
C18orf54
ZNF589
TSPAN32
FANCI
TOMM40
GPRIN2
KLHL6
KIF23
FAM64A
VPS13C
ZNF540
ALG3
LDHA
REV1
GGA2
KIF4A
MTMR2
TLR10
CHRDL1
GAPDH
TIMM22
SNRPA1
CDC42EP2
CENPN
MESDC2
ARHGEF6
MRPL44
DNAH1
PRKCD
RPE
IGF2BP1
SARM1
KIF11
ASPM
NUP62CL
C13orf37
CDCA4
TRIM7
AKNA
CHRNA5
RG9MTD2
FAM83D
FAM46C
C1QTNF6
FEN1
KCTD12
DOPEY1
CTSL2
DDX5
MYO6
CHCHD4
PSMB6
PET112L
CTNND2
LDB1
COL4A3
SCARF1
ARNTL2
PPID
PARP15
CCR4
ZNF708
ZNF44
GPD1L
NTSR1
GPR37
MYLIP
INSL4
ANKRD13A
DTL
BTG2
PAICS
GLRX2
TMPRSS2
ANKRD57
PLEKHA9
CDCA8
ZNF512
CDC45
PTTG1
MGAT5B
MND1
AGAP3
C9orf40
F12
RASGRP2
DSCC1
CACNA2D2
FAM13B
TIPIN
SYNPO
NUF2
CDC6
C5orf41
CENPK
KIAA0664P3
DKK1
GPR116
C21orf45
A2M
WDFY4
BTK
C16orf74
GVIN1
AHSA1
GEMIN8P4
SF3B1
CISD1
BLM
IGFBP1
CNO
MS4A7
UBE2S
MFSD2B
PRDM2
SFTPB
FBXO9
PTPRC
C17orf58
MRPL10
MELK
DPYSL2
RFC2
TFAP2A
ARHGAP30
CAPN3
FCHSD2
FAIM2
COPS8
ZWINT
PNPLA7
SCN7A
LOC554202
STAP1
C1orf63
HHATL
AURKB
CEP55
SPIN4
DIAPH3
CTCFL
ARHGAP9
DARS2
FBXO45
FAM193B
LOC100131726
SFRS14
TRAF3IP3
LRIG1
IL16
TPI1
EZH1
C9orf30
SPAG5
FADD
BUB1B
MIF
AGMAT
CNIH
IGSF9B
CBFA2T3
C14orf80
THAP10
C17orf53
ZNF154
LRMP
ATG10
GEMIN6
RCAN2
DERA
ESYT3
KRT86
SLC25A42
TBRG4
E2F7
FGF12
TRIM38
NAF1
CCNE1
RASSF2
CIITA
HLF
FAM189A2
PHF1
HYLS1
ARID4A
VDAC2
PRMT8
WBSCR16
CCR6
AURKA
RORA
RHCG
UBXN2A
DNAJB4
LOC283663
FCRL3
C4orf27
DENND1C
SLC4A8
GRAP2
C9orf100
ZNF75D
EGLN1
BTBD9
BOLA3
CCT6A
RPUSD1
MS4A1
C16orf91
ENPP5
ECT2
GMPS
NCAPH
FGD2
CCT2
HEATR2
ATP8A1
MRPS11
HTATIP2
REV3L
FAM158A
RBM6
MS4A2
PSMB5
PKIB
C14orf33
POLD2
INPP5B
LY6K
KBTBD8
NAIP
LOC550643
RBL2
RIC3
CASC3
TNKS2
PLK4
TNFRSF14
STRAP
DNER
KRT6C
FAM54A
POC1A
SLC43A3
SLC2A1
LOH12CR1
COX4NB
CISH
C1orf31
SFTA3
PCF11
MRPL37
PPP1R13B
HCCS
TACO1
PSMD2
GINS2
POLE2
WSB1
C15orf23
SERPINB5
KIAA1632
RUVBL2
C20orf194
LOC283174
CCDC86
CCR2
HMGA1
CBX7
LAX1
RIMS2
SPATA6
LOC100128191
FCRL2
TYMS
ORC1L
ESPL1
HDC
C16orf87
MYBL2
FKBP4
TMEM132D
CENPO
RWDD4A
UCHL5
GREB1L
YARS2
RAD54B
NXF1
TFAM
DDX56
FAM86C
LOC441869
C12orf32
HSPA4
CENPW
TMEM223
BAG2
SPATA5
CACNB1
AKT1S1
C2orf47
MTMR9L
TGIF1
TMED1
NUSAP1
DDX47
CIRBP
MAP3K3
IL7R
ZAP70
WDR4
SAC3D1
ZNF322A
MBL1P
GALNT2
CALCOCO1
MTHFD1
KCTD7
CPA3
UPK1B
TM6SF1
IRX6
CCDC51
ORC6L
C15orf42
C7orf30
TSSC1
C13orf27
MRPL28
CENPE
MRPS12
ABCA3
NR0B2
PALM2
SMNDC1
FAM83A
MTHFD2
ARAP1
SEC61G
EME1
CENPL
ZNF791
AGPAT9
ZNF780B
ZNF785
HDDC3
EIF2S1
FYCO1
CIDECP
ERO1L
ASB2
GPI
CD200R1
SLC16A13
KAL1
CENPF
CYCS
POLA2
CPSF3
ESCO2
LOC641298
RAB21
MCM5
SYNE1
C18orf1
C16orf46
MRPL47
MBTPS2
C4orf48
UBE2C
GABBR1
C12orf76
GJB3
LETM2
SCML4
ZNF441
PLEKHM1P
MAP4K1
VANGL1
IKBKB
SMOX
USP5
DMBT1
BCAR3
KRT6B
MRPL13
ECE2
MPEG1
ENPP1
2019-09-01
LOC149620
KIAA0319
SLC35E3
CHAC1
CASS4
ZNF574
ST6GALNAC6
LCA5
AMICA1
IRF4
WDR47
FAIM3
ASF1B
B4GALNT1
FGD3
PSMD12
MYO15B
SLCO4A1
TROAP
SYT15
MACF1
SNAI3
IRF8
BLK
RAPGEF5
HTR1D
DOCK4
MED6
SP6
SFRS2IP
ST3GAL4
NGEF
PFKP
ZNF682
SLA
SASH3
C4BPA
GAPVD1
IRX2
RBBP7
NUDT6
CLEC3B
MLL5
KIAA1109
C20orf24
MCM10
PRDM16
C3orf21
MRPS18C
PRICKLE2
DHFR
TTLL10
TMEM81
ACAP1
SLC27A4
PLA2G3
ELOVL2
MRPS24
KIF18B
DOCK2
CD5
CLASP2
NFKBIZ
CXCL17
SCO1
PSMD11
CARHSP1
IL1R2
RFC4
IRX5
PPIA
SCAI
PSMD1
AMT
SERPIND1
ZNF502
ATP8B3
JMJD4
MLL3
NKX2.1
CXorf21
LOC729020
ZEB2
TNFRSF6B
ZNF238
SCN2B
MFAP4
LPAR6
FUT4
FLJ42875
ZNF254
LOC729176
CISD2
DMTF1
GPRASP1
RASSF5
RALGPS1
MFSD2A
MRPL12
ATXN7
CLDN2
ITGAL
CASC5
MS4A15
C9orf140
UBE2T
IKZF4
CLK1
ZNF367
ABCF3
LRRN4
MTL5
KPNA2
AGER
MERTK
KCND2
GTF2E2
CHD9
TCF21
DCUN1D1
HABP2
P2RY13
ITK
CACNA1D
LDLRAD3
CD19
LOC221442
GIPR
GCLC
MGAT4A
WDR53
HSPA2
FAM125B
IL6ST
LOC100233209
TTK
GIT2
LOC541471
RAD23A
SERPINB7
PRR15
DLEU1
PXK
CTLA4
ACSS1
RASAL3
CCDC58
P2RY8
COL27A1
GPR114
C20orf197
MS4A14
GRPEL1
YEATS4
EML3
NEUROD1
STC2
TYK2
ZNF451
BTN2A1
HLA.DPB1
PFDN4
TLR7
KIFC1
C7orf11
ADPRHL1
PTGES3
METTL5
BUB1
RBM39
LOXL2
PSMA4
CD84
GTF3C6
DAK
C19orf40
CSF2RB
INTS7
LANCL2
FLJ40330
PPM1G
FYN
STXBP1
KRT6A
HMCN1
NAPSB
TM4SF20
TMEM170B
TMOD2
LYPD5
USP44
TUBGCP6
DNAJC9
UBE2K
ZNF333
TNS1
ZNF576
DOCK8
LHFPL3
KIAA0892
CASZ1
TTLL3
FMNL2
ENPP4
HLA.DQA1
SHISA2
SLAMF1
MRPL52
FARSB
STK32A
ATPBD4
PSMC1
IGF2BP3
FAM40B
ITGA4
PLXNC1
C1orf38
MGP
HLA.DMB
UCK2
RTN1
CLIC6
PGP
PLCG2
SLC22A15
CCDC88C
ZNF397
TRIM2
ZNF767
CROCCL1
MTUS1
ATIC
SLC16A1
TMEM5
CCT7
AP2S1
PPP2R2C
RGS12
CCT4
KDM6A
RRP1B
FCGRT
KHDRBS2
GSTZ1
NAGPA
FMNL3
ZNF408
C13orf34
LSM5
CACYBP
ZNF737
SRGAP1
POU2AF1
FAM119A
TTC4
ACAP3
SUV39H1
CHCHD3
COL29A1
C1orf97
TNS4
PA2G4P4
C16orf75
ZNF253
ZNF668
PAN3
RASSF4
LMNB1
BTAF1
FIBCD1
C11orf83
ABAT
CRTAC1
SPN
B3GNT8
KCNAB2
NKTR
PPPDE2
POPDC3
APOO
RPA3
C10orf28
SNTB1
LIMD1
PNPLA6
MRPL51
SH2B1
PDDC1
TP53I3
TPRKB
FAM111B
MRPS34
GSG2
YWHAG
UNC13B
B4GALT6
DUSP14
ENOPH1
ZNF248
RPP25
FAM71D
MRPL22
TRIM22
ACSL3
CHMP1A
VPS13A
PCM1
SPOCK1
KCNC3
RTN4IP1
KRT18
SCNN1B
FANCA
SFRS18
EPC1
ITGAX
FIGN
ZNF700
GNPTAB
RGL2
MAST3
RACGAP1
MICAL1
CCRN4L
COQ2
STK33
BFSP1
PSRC1
PSMB7
PA2G4
SILV
FKBPL
CORO1A
ERLIN1
LY9
MRPL19
ASAP2
HMBS
CUL9
NCKAP5L
KCNJ15
PPP1R3G
CD226
CD6
NMB
CD300LF
TMEM63A
ITGA9
ADM
C13orf18
CECR1
LPPR1
PSMB2
DPEP2
PSMG3
GINS3
RGL1
AIMP2
GSK3A
CENPI
DAPK2
PRIM1
SEC31B
DNASE1
TSKU
ITIH4
PHF5A
MXD3
OLFM1
EIF2B2
HEATR5B
PTPRE
SAAL1
PDCD2L
PTK7
GMIP
CLK4
BZW2
PCMTD2
LYST
HLA.DRA
RAD51AP1
MRPL16
CNNM1
GARS
EIF2C4
E2F8
MRC1
PPP1R16B
IL20RB
PSMD14
WDR76
ELOVL6
ZNF506
GPX8
DAAM2
EVI2B
ABHD4
GIGYF1
SLC34A2
TRIM6
KCNK5
ELP4
NOTCH1
GLS2
HEXIM2
NLRC3
SLC25A29
CCDC85B
FJX1
OXTR
FNBP4
AP3S1
FLNC
C1QBP
PLEKHH2
CAMTA2
LENG8
C1orf74
PGM2
MYO1F
PCDH7
TSNARE1
RPP40
FAM126B
POP1
S1PR5
C4orf31
IFFO1
MCAT
LOC284837
ZNF771
UBE2F
TIA1
C19orf48
CCNT2
XRCC6BP1
NOL10
ABCA6
ZNF831
ZC3HC1
C16orf61
CTSG
PARVG
B3GALT2
OVCA2
SLCO2B1
TMEM50B
UBE2E3
TBC1D10C
PIR
CMAS
GSS
PRKCB
MRPL1
ATP8B4
ALS2CR8
BAZ2B
LRP2BP

## Sheet: Univariate Cox
Supplementary table 2: Gene candidates selected from three algorithms
Genes selected from Univariate Cox algorithm (p < 0.005)
Gene	HR	Z	Pvalue	Lower(95%CI)	Upper(95%CI)
ANLN	1.345	5.26468	0	1.204	1.501
ARHGAP11A	1.398	4.80927	0	1.22	1.603
ARNTL2	1.277	4.79277	0	1.156	1.412
BZRAP1	0.733	-5.26107	0	0.653	0.823
C18orf54	1.466	4.58747	0	1.245	1.727
C1QTNF6	1.482	5.45546	0	1.286	1.706
CCNA2	1.32	4.58383	0	1.172	1.487
CHEK1	1.397	4.60629	0	1.212	1.611
CMAH	0.742	-4.78346	0	0.657	0.839
CXCL17	0.879	-4.61525	0	0.832	0.928
DENND1C	0.541	-4.84809	0	0.422	0.694
DKK1	1.129	5.03927	0	1.077	1.184
DLGAP5	1.298	4.64683	0	1.163	1.449
ECT2	1.437	4.62959	0	1.233	1.676
ENPP5	0.745	-4.65771	0	0.658	0.843
ERO1L	1.427	4.83275	0	1.235	1.648
ESYT3	0.799	-5.00759	0	0.732	0.873
EXO1	1.279	4.627	0	1.152	1.419
FAM117A	0.534	-5.26379	0	0.423	0.675
FOSL1	1.201	4.60311	0	1.111	1.298
FUT4	1.66	5.31836	0	1.377	2.002
GALNT2	1.837	4.71704	0	1.427	2.366
GAPDH	1.497	5.06658	0	1.28	1.749
GNPNAT1	1.719	5.13381	0	1.398	2.113
GPD1L	0.704	-4.66643	0	0.608	0.816
IGFBP1	1.128	4.88096	0	1.075	1.184
INPP5J	0.732	-4.88277	0	0.646	0.83
IRX5	0.84	-4.78637	0	0.782	0.902
KIF14	1.276	4.57748	0	1.15	1.416
KRT6C	1.11	4.76681	0	1.063	1.158
LASS4	0.729	-4.91263	0	0.643	0.827
LDHA	1.726	4.81449	0	1.382	2.156
LDLRAD3	1.443	5.262	0	1.259	1.654
LOC441869	0.784	-4.85464	0	0.71	0.865
LYPD3	1.191	4.81276	0	1.109	1.279
MYLIP	0.608	-4.86051	0	0.498	0.743
NKX2.1	0.874	-4.86588	0	0.828	0.923
NTSR1	1.133	4.87569	0	1.077	1.191
PKP2	1.214	4.82675	0	1.122	1.313
PLCD3	1.338	4.66732	0	1.184	1.512
PLEK2	1.363	4.71988	0	1.199	1.55
PLEKHB1	0.752	-4.93032	0	0.672	0.842
PLK1	1.333	4.87663	0	1.187	1.496
PRKCD	0.556	-4.78385	0	0.437	0.707
RGS20	1.177	5.07031	0	1.105	1.253
RHCG	1.125	4.59803	0	1.07	1.182
RHOV	1.225	5.20019	0	1.135	1.323
SFTA3	0.88	-5.13638	0	0.837	0.924
SLC47A1	0.789	-4.76254	0	0.716	0.87
SPATA6	0.697	-4.92525	0	0.604	0.805
TLE1	1.854	5.46462	0	1.486	2.313
TMEM125	0.754	-4.58204	0	0.669	0.851
TMEM194B	1.772	4.69219	0	1.395	2.25
USP4	0.478	-4.69282	0	0.351	0.651
VEGFC	1.315	4.75417	0	1.174	1.472
ZNF540	0.733	-4.57395	0	0.641	0.837
ABAT	0.759	-4.33818	1e-05	0.67	0.86
ADM	1.254	4.37982	1e-05	1.133	1.387
AKT1S1	1.971	4.34076	1e-05	1.451	2.677
ASPM	1.283	4.45498	1e-05	1.15	1.432
AVEN	1.556	4.38981	1e-05	1.277	1.896
BTN2A2	0.597	-4.43503	1e-05	0.476	0.75
C11orf92	0.848	-4.41856	1e-05	0.788	0.912
C21orf70	1.68	4.42948	1e-05	1.335	2.113
CCNB1	1.355	4.40235	1e-05	1.184	1.552
CDC25C	1.265	4.44129	1e-05	1.14	1.403
CDCA2	1.279	4.36866	1e-05	1.145	1.428
CDCA5	1.3	4.35821	1e-05	1.155	1.462
CDKN3	1.257	4.37415	1e-05	1.135	1.393
E2F7	1.263	4.55587	1e-05	1.142	1.397
ENOX1	1.363	4.47439	1e-05	1.19	1.56
FAM72B	1.266	4.33344	1e-05	1.138	1.408
FAM83A	1.214	4.54655	1e-05	1.117	1.32
FKBP4	1.511	4.52928	1e-05	1.264	1.807
FLNC	1.188	4.41014	1e-05	1.1	1.282
GGA2	0.516	-4.54467	1e-05	0.387	0.686
GNG7	0.758	-4.43644	1e-05	0.671	0.857
GTSE1	1.286	4.38077	1e-05	1.149	1.44
H2AFX	1.554	4.372	1e-05	1.275	1.894
HJURP	1.265	4.44425	1e-05	1.14	1.403
HMMR	1.324	4.54798	1e-05	1.173	1.495
KLHDC8B	0.636	-4.38566	1e-05	0.519	0.778
KRT6A	1.089	4.46728	1e-05	1.049	1.13
KRT6B	1.099	4.49012	1e-05	1.055	1.145
LOC100131726	1.186	4.32936	1e-05	1.098	1.281
LOC654342	1.364	4.38089	1e-05	1.187	1.568
LOXL2	1.272	4.41843	1e-05	1.143	1.415
MESDC2	2.148	4.3819	1e-05	1.526	3.024
MGAT5B	1.172	4.48435	1e-05	1.093	1.256
MYO6	0.644	-4.40302	1e-05	0.53	0.784
NEK2	1.275	4.33068	1e-05	1.142	1.423
OIP5	1.261	4.55994	1e-05	1.141	1.393
PPP1R3G	1.272	4.44009	1e-05	1.144	1.415
PRC1	1.354	4.46815	1e-05	1.185	1.546
RRM2	1.304	4.36577	1e-05	1.158	1.47
SETDB2	0.518	-4.41782	1e-05	0.387	0.693
SGOL2	1.433	4.36713	1e-05	1.219	1.685
SHCBP1	1.355	4.47226	1e-05	1.186	1.548
SLC25A42	0.61	-4.44018	1e-05	0.49	0.758
SLC2A1	1.26	4.43342	1e-05	1.137	1.395
SMS	1.655	4.49173	1e-05	1.328	2.062
SPC25	1.287	4.37311	1e-05	1.15	1.442
TFAP2A	1.19	4.32949	1e-05	1.1	1.287
ANKRD57	1.513	4.27483	2e-05	1.251	1.829
ATP8A1	0.784	-4.27141	2e-05	0.701	0.877
BCAR3	1.371	4.25888	2e-05	1.186	1.585
BMP5	0.876	-4.21888	2e-05	0.824	0.932
C15orf41	1.571	4.24732	2e-05	1.276	1.936
CASC5	1.277	4.31772	2e-05	1.143	1.427
CISH	0.744	-4.29901	2e-05	0.651	0.852
CKAP2L	1.273	4.31405	2e-05	1.141	1.421
CSNK1E	1.797	4.24519	2e-05	1.371	2.355
CTCFL	1.214	4.29493	2e-05	1.111	1.327
DNALI1	0.824	-4.2407	2e-05	0.753	0.901
DSG3	1.106	4.21967	2e-05	1.055	1.158
ERLIN1	1.743	4.22146	2e-05	1.347	2.256
FAM189A2	0.833	-4.32447	2e-05	0.766	0.905
FOXM1	1.257	4.29909	2e-05	1.133	1.396
IGF2BP1	1.086	4.29391	2e-05	1.046	1.128
KIF18A	1.379	4.22125	2e-05	1.188	1.601
KIF4A	1.253	4.23087	2e-05	1.129	1.391
KRT18	1.429	4.23972	2e-05	1.212	1.686
LRIG1	0.712	-4.288	2e-05	0.609	0.831
MFI2	1.21	4.22841	2e-05	1.108	1.322
MTL5	1.186	4.22239	2e-05	1.095	1.283
ORMDL3	0.554	-4.30344	2e-05	0.424	0.725
PEBP1	0.577	-4.23975	2e-05	0.447	0.744
PPP1R13B	0.685	-4.21582	2e-05	0.574	0.817
SFTPB	0.909	-4.31095	2e-05	0.87	0.949
SMOX	1.321	4.32796	2e-05	1.165	1.498
TPX2	1.253	4.25154	2e-05	1.129	1.39
WDHD1	1.388	4.27618	2e-05	1.194	1.612
ZFP3	0.709	-4.22131	2e-05	0.605	0.832
ZNF708	0.58	-4.24239	2e-05	0.451	0.746
B3GALT2	0.83	-4.1722	3e-05	0.76	0.906
C9orf30	1.673	4.14774	3e-05	1.312	2.134
CCDC99	1.53	4.17072	3e-05	1.253	1.868
CCT6A	1.436	4.1763	3e-05	1.212	1.701
CD109	1.235	4.16375	3e-05	1.118	1.365
CDC42EP2	1.491	4.19479	3e-05	1.237	1.797
CLIC6	0.864	-4.21014	3e-05	0.807	0.925
CYP4B1	0.9	-4.21365	3e-05	0.857	0.945
DEPDC1B	1.246	4.16916	3e-05	1.123	1.381
FAM72A	1.228	4.1784	3e-05	1.115	1.353
FAM72D	1.219	4.16732	3e-05	1.111	1.338
GJB3	1.142	4.1672	3e-05	1.073	1.215
KCNF1	1.154	4.18662	3e-05	1.079	1.234
KIAA1609	1.57	4.21303	3e-05	1.273	1.936
KIF20A	1.312	4.17332	3e-05	1.155	1.491
MYOZ1	0.834	-4.19771	3e-05	0.766	0.908
SGOL1	1.257	4.20558	3e-05	1.13	1.398
TMEM50B	0.622	-4.15604	3e-05	0.497	0.778
TNS4	1.134	4.17016	3e-05	1.069	1.202
UPK1B	1.085	4.14738	3e-05	1.044	1.128
VANGL1	1.673	4.178	3e-05	1.314	2.13
ABCC2	1.095	4.10836	4e-05	1.049	1.144
CACNA2D2	0.89	-4.08657	4e-05	0.842	0.941
CENPM	1.313	4.10558	4e-05	1.153	1.495
DEPDC1	1.241	4.09787	4e-05	1.119	1.377
DIAPH3	1.277	4.12515	4e-05	1.137	1.435
DTL	1.351	4.10063	4e-05	1.17	1.56
FAAH	0.695	-4.13374	4e-05	0.585	0.826
FJX1	1.323	4.11628	4e-05	1.158	1.512
GMPS	1.616	4.08876	4e-05	1.284	2.034
GREB1L	1.141	4.11679	4e-05	1.072	1.215
GSK3A	1.955	4.0907	4e-05	1.418	2.696
METTL7A	0.735	-4.12629	4e-05	0.635	0.851
NAPSA	0.909	-4.08781	4e-05	0.868	0.952
NDC80	1.25	4.11886	4e-05	1.124	1.39
NEIL3	1.176	4.13425	4e-05	1.089	1.269
PKMYT1	1.285	4.089	4e-05	1.139	1.448
SLC16A1	1.216	4.09793	4e-05	1.107	1.335
SRGAP1	1.373	4.11946	4e-05	1.181	1.597
TACC3	1.383	4.10261	4e-05	1.184	1.615
TRIM7	1.198	4.11325	4e-05	1.099	1.306
ZNF574	1.95	4.11447	4e-05	1.419	2.68
BEX4	0.739	-4.07506	5e-05	0.64	0.855
CENPH	1.421	4.05097	5e-05	1.199	1.684
DAAM2	0.811	-4.07869	5e-05	0.734	0.897
KIF11	1.322	4.06174	5e-05	1.155	1.513
KIF23	1.266	4.04122	5e-05	1.129	1.42
KLRB1	0.792	-4.05351	5e-05	0.707	0.886
PHF1	0.475	-4.04678	5e-05	0.331	0.681
PSMD2	1.671	4.05456	5e-05	1.304	2.142
STAP1	0.825	-4.0669	5e-05	0.752	0.905
STK33	0.843	-4.05945	5e-05	0.776	0.915
TK1	1.319	4.06246	5e-05	1.154	1.508
ZNF136	0.544	-4.03829	5e-05	0.405	0.731
ZNF441	0.626	-4.03513	5e-05	0.498	0.786
CBFA2T3	0.752	-4.02646	6e-05	0.654	0.864
EPHX1	0.787	-4.01114	6e-05	0.7	0.884
F2	1.112	4.01322	6e-05	1.056	1.171
FAM13B	0.602	-4.02051	6e-05	0.47	0.771
FEN1	1.453	4.00339	6e-05	1.21	1.745
GRAMD1B	1.17	4.02886	6e-05	1.084	1.263
IL1R2	1.173	4.01761	6e-05	1.085	1.268
ITGA6	1.266	4.00526	6e-05	1.128	1.42
MAD2L1	1.292	3.99566	6e-05	1.14	1.466
NPAS2	1.288	4.00675	6e-05	1.138	1.457
PBK	1.22	3.99687	6e-05	1.107	1.345
PTPRH	1.146	4.03175	6e-05	1.072	1.224
SKA3	1.259	4.00134	6e-05	1.125	1.409
ZNF451	0.49	-4.0013	6e-05	0.345	0.695
ABCC6P2	0.813	-3.98409	7e-05	0.735	0.9
AHSA1	1.921	3.96497	7e-05	1.391	2.653
CCNB2	1.266	3.98288	7e-05	1.127	1.421
CCR2	0.794	-3.96681	7e-05	0.709	0.89
CD200R1	0.766	-3.98379	7e-05	0.672	0.873
CDCA3	1.242	3.98984	7e-05	1.117	1.382
CENPK	1.285	3.96572	7e-05	1.135	1.455
FBP1	0.76	-3.97711	7e-05	0.664	0.87
FCGRT	0.664	-3.96152	7e-05	0.542	0.813
FSCN1	1.255	3.96666	7e-05	1.122	1.404
GLS2	0.826	-3.97347	7e-05	0.751	0.908
GRIA1	0.882	-3.9711	7e-05	0.829	0.938
HLF	0.859	-3.97215	7e-05	0.797	0.926
HMHA1	0.654	-3.96581	7e-05	0.53	0.807
MYO1E	1.422	3.9758	7e-05	1.195	1.691
NLRP1	0.753	-3.9649	7e-05	0.655	0.867
OPN3	1.246	3.99058	7e-05	1.118	1.387
PPM1M	0.634	-3.97797	7e-05	0.506	0.793
TYMS	1.317	3.99159	7e-05	1.151	1.508
UBE2S	1.311	3.99344	7e-05	1.148	1.497
ABCA3	0.855	-3.92995	8e-05	0.791	0.925
AKAP12	1.195	3.95677	8e-05	1.094	1.306
C16orf89	0.906	-3.95868	8e-05	0.862	0.951
C7orf41	0.755	-3.93882	8e-05	0.657	0.868
CTSL2	1.168	3.95391	8e-05	1.081	1.261
DDX56	1.869	3.94696	8e-05	1.37	2.55
ERCC6L	1.286	3.95121	8e-05	1.135	1.456
KPNA2	1.38	3.94441	8e-05	1.176	1.619
LYAR	1.608	3.94822	8e-05	1.27	2.035
MAFK	1.339	3.93117	8e-05	1.158	1.548
MBL1P	0.84	-3.94402	8e-05	0.77	0.916
MKI67	1.255	3.93918	8e-05	1.121	1.406
SNAI3	0.698	-3.93228	8e-05	0.584	0.835
SNX30	0.761	-3.95942	8e-05	0.664	0.871
STK17B	0.658	-3.93983	8e-05	0.534	0.81
ZNF44	0.621	-3.93766	8e-05	0.49	0.787
ZNF682	0.819	-3.95475	8e-05	0.742	0.904
C15orf42	1.23	3.90516	9e-05	1.108	1.364
CDK1	1.275	3.90718	9e-05	1.129	1.441
CDK5R1	1.316	3.924	9e-05	1.147	1.509
KRT81	1.107	3.91121	9e-05	1.052	1.165
NPC2	0.788	-3.90859	9e-05	0.699	0.888
NUP62CL	1.299	3.90589	9e-05	1.139	1.481
PGM2	1.528	3.91694	9e-05	1.236	1.89
RAD51	1.269	3.91444	9e-05	1.126	1.43
SLC34A2	0.884	-3.90397	9e-05	0.831	0.94
TMPRSS2	0.851	-3.91351	9e-05	0.784	0.922
ZNF25	0.59	-3.9091	9e-05	0.453	0.769
BLM	1.318	3.901	0.0001	1.147	1.515
CA5B	0.594	-3.889	0.0001	0.457	0.772
CENPE	1.253	3.89818	0.0001	1.118	1.403
CTSH	0.8	-3.88993	0.0001	0.715	0.895
GSG2	1.276	3.8885	0.0001	1.129	1.443
HMGA1	1.302	3.90123	0.0001	1.14	1.486
LRFN4	1.331	3.89954	0.0001	1.153	1.536
RCCD1	1.473	3.87947	0.0001	1.211	1.792
SMARCAL1	2.476	3.8846	0.0001	1.567	3.913
ZNF14	0.623	-3.89725	0.0001	0.491	0.79
ATP8B3	1.181	3.87237	0.00011	1.085	1.284
DNAJB4	1.373	3.87239	0.00011	1.169	1.612
EPN1	2.081	3.8688	0.00011	1.436	3.016
FBXO9	0.59	-3.85945	0.00011	0.451	0.771
GPR116	0.839	-3.86872	0.00011	0.768	0.917
PFKP	1.288	3.86269	0.00011	1.133	1.465
SENP7	0.569	-3.86849	0.00011	0.428	0.757
SPATA5	1.555	3.8701	0.00011	1.244	1.945
TLR10	0.817	-3.87565	0.00011	0.738	0.905
ZNF254	0.706	-3.8765	0.00011	0.592	0.842
ZNF493	0.752	-3.8771	0.00011	0.651	0.868
CACNB1	0.765	-3.85402	0.00012	0.667	0.877
CDC25A	1.25	3.8412	0.00012	1.116	1.401
DNER	1.124	3.8416	0.00012	1.059	1.193
FAM184A	0.833	-3.84899	0.00012	0.759	0.914
GPR98	0.875	-3.84764	0.00012	0.817	0.936
ITGB1	1.612	3.85237	0.00012	1.264	2.055
MS4A1	0.886	-3.84532	0.00012	0.832	0.942
PARP15	0.81	-3.84395	0.00012	0.728	0.902
PGPEP1	0.608	-3.83961	0.00012	0.471	0.784
ZNF697	1.407	3.83858	0.00012	1.182	1.674
BTG2	0.786	-3.8199	0.00013	0.695	0.889
CCR6	0.773	-3.82501	0.00013	0.678	0.882
CEP55	1.253	3.82147	0.00013	1.116	1.407
FAM64A	1.2	3.82763	0.00013	1.093	1.317
KIF20B	1.399	3.83118	0.00013	1.178	1.662
NEDD1	1.928	3.83085	0.00013	1.378	2.698
P2RX1	0.779	-3.82902	0.00013	0.686	0.885
SERPINB5	1.086	3.83513	0.00013	1.041	1.133
SMC2	1.492	3.82822	0.00013	1.216	1.831
SPHK1	1.267	3.8343	0.00013	1.122	1.429
ACSS1	0.784	-3.80566	0.00014	0.692	0.889
EHBP1	1.55	3.80559	0.00014	1.237	1.943
GPR37	1.164	3.79994	0.00014	1.076	1.258
HSF2BP	1.246	3.81512	0.00014	1.113	1.395
IER5L	1.288	3.80066	0.00014	1.13	1.467
IVD	0.695	-3.80806	0.00014	0.577	0.838
KREMEN2	1.17	3.80888	0.00014	1.079	1.269
KYNU	1.167	3.80004	0.00014	1.078	1.264
MOCS1	0.714	-3.80343	0.00014	0.6	0.849
PNPLA7	0.807	-3.81417	0.00014	0.722	0.901
TRIM6	1.254	3.81055	0.00014	1.116	1.409
USP44	0.844	-3.80211	0.00014	0.773	0.921
ZNF253	0.663	-3.81531	0.00014	0.536	0.819
C20orf197	0.876	-3.79553	0.00015	0.818	0.938
INPP5B	0.649	-3.78575	0.00015	0.519	0.812
MLF1IP	1.299	3.79123	0.00015	1.135	1.487
NCAPG	1.24	3.78701	0.00015	1.11	1.387
SPAG5	1.256	3.7856	0.00015	1.116	1.413
YWHAG	1.665	3.78821	0.00015	1.279	2.167
AURKA	1.264	3.77179	0.00016	1.119	1.428
BUB1B	1.239	3.77871	0.00016	1.109	1.385
DPYSL2	0.753	-3.76906	0.00016	0.65	0.873
FAM40B	1.168	3.78148	0.00016	1.078	1.265
FBXO45	1.53	3.76824	0.00016	1.226	1.908
RSRC1	1.62	3.76853	0.00016	1.26	2.081
TCTA	0.664	-3.78225	0.00016	0.538	0.821
TMEM11	1.655	3.76906	0.00016	1.273	2.15
TMEM130	0.865	-3.7743	0.00016	0.802	0.932
UCK2	1.238	3.77244	0.00016	1.108	1.383
WDR4	1.528	3.77727	0.00016	1.226	1.905
ZNF737	0.779	-3.76854	0.00016	0.684	0.887
BIRC5	1.209	3.76533	0.00017	1.095	1.335
CD40LG	0.826	-3.76615	0.00017	0.747	0.912
DSG2	1.324	3.76184	0.00017	1.144	1.533
FANCI	1.352	3.76299	0.00017	1.156	1.582
HLA.DMA	0.796	-3.75994	0.00017	0.706	0.896
RHOF	1.27	3.75332	0.00017	1.121	1.439
ARL14	1.097	3.74938	0.00018	1.045	1.152
CDC20	1.222	3.74021	0.00018	1.1	1.357
DTYMK	1.411	3.74189	0.00018	1.178	1.69
EXT1	1.568	3.74379	0.00018	1.239	1.985
GPR115	1.11	3.74658	0.00018	1.051	1.173
LAMC2	1.202	3.7521	0.00018	1.092	1.323
MESDC1	1.675	3.75138	0.00018	1.279	2.193
POLR3G	1.306	3.74319	0.00018	1.135	1.501
SH3BP5	0.722	-3.74458	0.00018	0.608	0.856
TNFRSF6B	1.181	3.74536	0.00018	1.083	1.289
C17orf53	1.234	3.72696	0.00019	1.105	1.377
CENPA	1.191	3.7305	0.00019	1.086	1.305
DAPK2	0.772	-3.72967	0.00019	0.674	0.885
HERPUD1	0.682	-3.72586	0.00019	0.557	0.834
IKZF4	0.643	-3.72619	0.00019	0.51	0.811
LOC100128191	1.327	3.73569	0.00019	1.144	1.539
MBIP	0.779	-3.72587	0.00019	0.683	0.888
PKM2	1.662	3.72925	0.00019	1.272	2.17
SKA1	1.213	3.72664	0.00019	1.096	1.343
ZNF506	0.698	-3.73336	0.00019	0.578	0.843
BEGAIN	1.201	3.72334	0.0002	1.09	1.322
CCDC137	1.705	3.71586	0.0002	1.287	2.26
INSL4	1.073	3.71772	0.0002	1.034	1.113
MCM5	1.498	3.72084	0.0002	1.211	1.853
NCAPH	1.232	3.72123	0.0002	1.104	1.374
NID2	1.273	3.71948	0.0002	1.121	1.445
ROGDI	0.592	-3.71764	0.0002	0.449	0.78
ADIPOR2	1.639	3.70579	0.00021	1.262	2.128
CAMK1D	0.823	-3.705	0.00021	0.742	0.912
CENPF	1.232	3.71142	0.00021	1.104	1.376
ESCO2	1.26	3.70442	0.00021	1.115	1.424
KIAA0101	1.251	3.70789	0.00021	1.111	1.408
LIFR	0.785	-3.71223	0.00021	0.691	0.892
TMEM57	0.561	-3.71132	0.00021	0.414	0.761
ALDH2	0.764	-3.69428	0.00022	0.662	0.881
IRX3	0.848	-3.69528	0.00022	0.777	0.926
NEDD4	1.441	3.69252	0.00022	1.187	1.749
PCDH7	1.175	3.70006	0.00022	1.079	1.279
PGAM4	1.407	3.69758	0.00022	1.174	1.686
RIC3	0.855	-3.69429	0.00022	0.786	0.929
SCN7A	0.87	-3.69811	0.00022	0.808	0.937
AHNAK2	1.179	3.68334	0.00023	1.08	1.286
CDC6	1.233	3.68262	0.00023	1.103	1.378
CDT1	1.264	3.68456	0.00023	1.116	1.432
ESPL1	1.195	3.68701	0.00023	1.087	1.314
LOC728643	1.439	3.68731	0.00023	1.186	1.746
RPS6KA1	0.587	-3.68601	0.00023	0.443	0.779
SERPINB7	1.101	3.68898	0.00023	1.046	1.159
ST3GAL5	0.817	-3.68461	0.00023	0.733	0.91
TRIM59	1.421	3.67862	0.00023	1.179	1.714
TXNDC11	0.636	-3.68173	0.00023	0.5	0.809
YARS2	1.568	3.68598	0.00023	1.235	1.992
AMT	0.812	-3.67687	0.00024	0.727	0.908
BEND5	0.806	-3.6717	0.00024	0.718	0.904
BTBD9	0.747	-3.66847	0.00024	0.639	0.873
CDCA4	1.376	3.66972	0.00024	1.161	1.633
ERO1LB	0.809	-3.67303	0.00024	0.723	0.906
P2RY13	0.809	-3.67764	0.00024	0.723	0.906
RPE	1.839	3.66844	0.00024	1.328	2.546
SHC1	1.56	3.66985	0.00024	1.23	1.978
ZNF512	0.611	-3.67265	0.00024	0.47	0.795
CDC45	1.195	3.65801	0.00025	1.086	1.315
FAM83D	1.243	3.65847	0.00025	1.106	1.396
RHPN2	1.291	3.66397	0.00025	1.126	1.479
SNAI2	1.249	3.6661	0.00025	1.109	1.407
CDCP1	1.289	3.65143	0.00026	1.125	1.477
KIF2C	1.214	3.65278	0.00026	1.094	1.347
MC1R	1.333	3.65686	0.00026	1.143	1.555
PSMD11	1.615	3.65531	0.00026	1.249	2.089
PTGDS	0.837	-3.65206	0.00026	0.76	0.921
PTTG1	1.269	3.65104	0.00026	1.117	1.442
RHOQ	0.578	-3.65138	0.00026	0.43	0.776
SELENBP1	0.829	-3.65411	0.00026	0.75	0.917
SLCO4A1	1.173	3.64097	0.00027	1.076	1.278
TEAD4	1.366	3.64422	0.00027	1.155	1.615
BZW1	1.68	3.63076	0.00028	1.27	2.223
IL16	0.76	-3.6301	0.00028	0.655	0.881
MLLT6	0.673	-3.62983	0.00028	0.543	0.833
MTUS1	0.768	-3.63733	0.00028	0.667	0.886
SP6	1.182	3.63527	0.00028	1.08	1.294
CNIH	1.557	3.62222	0.00029	1.225	1.978
IRX2	0.902	-3.62727	0.00029	0.854	0.954
SLC4A8	0.833	-3.62459	0.00029	0.754	0.919
SPOCK1	1.133	3.62521	0.00029	1.059	1.213
ZNF266	0.659	-3.62307	0.00029	0.525	0.826
CCPG1	0.634	-3.61636	0.0003	0.496	0.812
CHAF1B	1.322	3.61545	0.0003	1.137	1.539
DCUN1D1	1.681	3.61703	0.0003	1.269	2.227
EGLN1	1.491	3.61439	0.0003	1.201	1.851
FUT1	0.737	-3.61292	0.0003	0.625	0.87
AP1S3	1.432	3.60869	0.00031	1.178	1.741
PNRC2	0.534	-3.60846	0.00031	0.38	0.751
PPT2	1.379	3.60483	0.00031	1.158	1.643
PVR	1.45	3.60427	0.00031	1.185	1.774
SARM1	0.689	-3.6087	0.00031	0.562	0.843
WFDC2	0.851	-3.60348	0.00031	0.78	0.929
CTSL1	1.283	3.60218	0.00032	1.12	1.469
HPGDS	0.862	-3.59519	0.00032	0.795	0.935
MFSD2B	1.243	3.59863	0.00032	1.104	1.399
SNTB1	0.778	-3.59714	0.00032	0.678	0.892
WDFY4	0.815	-3.59765	0.00032	0.729	0.911
ACAP1	0.791	-3.58956	0.00033	0.696	0.899
ANGPTL4	1.158	3.59148	0.00033	1.069	1.255
JAG1	1.301	3.58424	0.00034	1.126	1.501
PLIN3	1.493	3.5836	0.00034	1.199	1.859
CD5	0.803	-3.57855	0.00035	0.712	0.905
ENPP4	0.729	-3.57431	0.00035	0.613	0.867
FAM46C	0.793	-3.57467	0.00035	0.698	0.901
GPI	1.458	3.57801	0.00035	1.186	1.793
IGJ	0.866	-3.57337	0.00035	0.801	0.937
NAPSB	0.829	-3.57745	0.00035	0.748	0.919
PCMTD2	0.587	-3.57506	0.00035	0.438	0.786
2019-09-01	0.762	-3.57672	0.00035	0.657	0.884
TNPO1	2.023	3.57204	0.00035	1.374	2.978
BCAR1	1.593	3.57083	0.00036	1.234	2.057
EXPH5	0.754	-3.5666	0.00036	0.646	0.881
HCN2	1.156	3.56996	0.00036	1.068	1.252
PANX1	1.598	3.56523	0.00036	1.235	2.068
RACGAP1	1.312	3.56485	0.00036	1.13	1.523
RCBTB2	0.658	-3.5697	0.00036	0.523	0.828
CYTSB	1.378	3.56136	0.00037	1.155	1.643
LETM2	1.257	3.56124	0.00037	1.108	1.425
MDFI	1.212	3.56098	0.00037	1.09	1.347
TMOD3	1.62	3.55986	0.00037	1.242	2.113
TRAF3IP3	0.765	-3.56154	0.00037	0.66	0.887
BAIAP2L2	1.133	3.55097	0.00038	1.057	1.213
C9orf100	1.276	3.55626	0.00038	1.115	1.459
CDCA8	1.246	3.5535	0.00038	1.104	1.407
DSCC1	1.255	3.55558	0.00038	1.107	1.422
VIPR1	0.833	-3.55243	0.00038	0.753	0.921
ZWILCH	1.498	3.55272	0.00038	1.199	1.872
BUB1	1.226	3.54574	0.00039	1.095	1.371
CAPN3	0.827	-3.54543	0.00039	0.745	0.919
CDH17	1.085	3.54771	0.00039	1.037	1.135
PRDM2	0.587	-3.54549	0.00039	0.437	0.788
SAMD13	1.178	3.54395	0.00039	1.076	1.289
CKAP4	1.47	3.5371	0.0004	1.187	1.819
GPR172B	0.851	-3.54169	0.0004	0.778	0.93
RBM15	1.77	3.54076	0.0004	1.29	2.428
ADA	1.284	3.53198	0.00041	1.118	1.476
ANKRD13A	0.607	-3.53374	0.00041	0.46	0.801
C12orf11	1.53	3.53436	0.00041	1.209	1.937
EIF5AL1	1.493	3.53345	0.00041	1.195	1.865
HLA.DOB	0.824	-3.53529	0.00041	0.74	0.917
LRMP	0.804	-3.53356	0.00041	0.713	0.907
NUSAP1	1.278	3.53197	0.00041	1.115	1.465
PLK4	1.274	3.53632	0.00041	1.114	1.458
FADD	1.646	3.52406	0.00042	1.248	2.173
GJB2	1.147	3.52537	0.00042	1.063	1.239
VDAC2	1.603	3.52883	0.00042	1.233	2.082
ALG3	1.535	3.52136	0.00043	1.209	1.948
AURKB	1.184	3.51982	0.00043	1.078	1.301
CD1C	0.879	-3.52004	0.00043	0.818	0.944
C16orf59	1.266	3.51709	0.00044	1.11	1.445
CLEC3B	0.841	-3.51361	0.00044	0.764	0.926
FAM82A1	0.764	-3.51622	0.00044	0.657	0.888
KIAA1324	0.892	-3.51581	0.00044	0.837	0.951
ZNF43	0.775	-3.51521	0.00044	0.673	0.894
FRRS1	1.264	3.50682	0.00045	1.109	1.442
GPRIN2	0.869	-3.5109	0.00045	0.804	0.94
MELK	1.195	3.50613	0.00045	1.082	1.319
DTNBP1	0.538	-3.50373	0.00046	0.381	0.761
HABP2	0.915	-3.50371	0.00046	0.871	0.962
MCM10	1.183	3.50226	0.00046	1.077	1.299
MOAP1	0.637	-3.50314	0.00046	0.495	0.82
SLC46A3	0.756	-3.50276	0.00046	0.646	0.884
ZNF502	0.802	-3.50515	0.00046	0.708	0.907
B3GNT8	0.831	-3.49829	0.00047	0.75	0.922
B4GALT1	1.528	3.49629	0.00047	1.205	1.937
ORC1L	1.219	3.49971	0.00047	1.091	1.362
TPI1	1.515	3.49524	0.00047	1.2	1.912
HSPA2	1.227	3.4913	0.00048	1.094	1.376
NCAPD2	1.37	3.49268	0.00048	1.148	1.634
SFXN1	1.535	3.49004	0.00048	1.207	1.953
ANKRD32	1.327	3.48888	0.00049	1.132	1.555
CRBN	0.565	-3.48662	0.00049	0.41	0.779
CYP20A1	0.512	-3.48753	0.00049	0.351	0.746
DOPEY1	0.589	-3.48546	0.00049	0.437	0.793
EIF2S1	1.854	3.48372	0.00049	1.31	2.624
FAIM2	0.878	-3.48778	0.00049	0.817	0.945
INTS7	1.61	3.4853	0.00049	1.232	2.104
MGP	0.827	-3.48543	0.00049	0.743	0.92
SATB2	1.259	3.48402	0.00049	1.106	1.434
SLC16A3	1.319	3.48409	0.00049	1.129	1.541
STRAP	1.522	3.48394	0.00049	1.202	1.929
UNC13B	0.783	-3.48371	0.00049	0.683	0.899
ARAP1	0.613	-3.47924	0.0005	0.466	0.808
CD19	0.892	-3.47931	0.0005	0.836	0.951
LTC4S	0.826	-3.48272	0.0005	0.741	0.92
NUDT1	1.402	3.48253	0.0005	1.159	1.696
PXMP4	0.821	-3.47871	0.0005	0.734	0.917
C16orf88	1.618	3.47588	0.00051	1.233	2.122
C4orf43	1.728	3.47348	0.00051	1.269	2.354
CXorf21	0.778	-3.4779	0.00051	0.675	0.896
SEPP1	0.807	-3.47065	0.00052	0.715	0.911
SFTPD	0.908	-3.47104	0.00052	0.86	0.959
TSPAN32	0.821	-3.47027	0.00052	0.734	0.918
CENPN	1.345	3.46442	0.00053	1.137	1.591
CIRBP	0.695	-3.46388	0.00053	0.566	0.854
LMO3	0.897	-3.46504	0.00053	0.843	0.954
MAPRE3	0.741	-3.4637	0.00053	0.626	0.878
REV1	0.577	-3.46507	0.00053	0.423	0.788
COL29A1	0.879	-3.46224	0.00054	0.818	0.946
COL4A3	0.89	-3.4577	0.00054	0.833	0.951
FAM54A	1.213	3.4615	0.00054	1.087	1.353
MCM4	1.278	3.45786	0.00054	1.112	1.469
MND1	1.217	3.45903	0.00054	1.089	1.36
PRR15	1.117	3.46248	0.00054	1.049	1.189
SYTL1	0.772	-3.46018	0.00054	0.666	0.894
TP53INP1	0.729	-3.45771	0.00054	0.61	0.872
BEX5	0.856	-3.45366	0.00055	0.783	0.935
LRP2BP	0.776	-3.45407	0.00055	0.672	0.896
PGAM1	1.669	3.4554	0.00055	1.248	2.232
SPIN4	1.381	3.45417	0.00055	1.15	1.659
CMAS	1.449	3.4501	0.00056	1.174	1.788
FUCA1	0.71	-3.45078	0.00056	0.585	0.862
ZNF238	0.792	-3.4481	0.00056	0.694	0.904
C4BPA	0.917	-3.44725	0.00057	0.873	0.963
FAM76A	0.557	-3.44443	0.00057	0.4	0.777
ARRB2	0.642	-3.44052	0.00058	0.498	0.826
GYLTL1B	0.835	-3.44116	0.00058	0.753	0.925
KIF18B	1.178	3.43953	0.00058	1.073	1.294
BTK	0.804	-3.43527	0.00059	0.71	0.91
C3orf21	1.419	3.43547	0.00059	1.162	1.733
C9orf140	1.228	3.4348	0.00059	1.092	1.381
CDH26	0.888	-3.4339	0.00059	0.829	0.95
LOC149620	0.898	-3.43843	0.00059	0.844	0.955
C1orf135	1.201	3.43261	0.0006	1.082	1.334
CCNE1	1.182	3.43161	0.0006	1.074	1.3
PKIB	1.168	3.43231	0.0006	1.069	1.276
ZNF185	1.367	3.43049	0.0006	1.143	1.635
MTHFD1	1.545	3.42747	0.00061	1.205	1.981
PAICS	1.421	3.42517	0.00061	1.162	1.737
SEC61G	1.404	3.42901	0.00061	1.156	1.704
SPRR1B	1.069	3.4259	0.00061	1.029	1.111
ZNF367	1.291	3.42535	0.00061	1.115	1.493
ELF5	0.904	-3.42245	0.00062	0.854	0.958
IL22RA1	1.145	3.42333	0.00062	1.059	1.237
MBTPS2	1.646	3.4245	0.00062	1.237	2.188
TM4SF20	1.095	3.42093	0.00062	1.039	1.153
EIF5A	1.523	3.4181	0.00063	1.197	1.939
IGF2BP3	1.117	3.42015	0.00063	1.048	1.19
KIFC1	1.217	3.41839	0.00063	1.088	1.363
MAL	0.835	-3.41979	0.00063	0.752	0.926
PRMT8	0.908	-3.41631	0.00063	0.859	0.96
FAM179A	0.854	-3.41535	0.00064	0.779	0.935
R3HDM1	1.661	3.41251	0.00064	1.241	2.223
DARS2	1.444	3.41121	0.00065	1.169	1.783
HLA.DPB1	0.839	-3.4111	0.00065	0.759	0.928
ST6GALNAC6	0.694	-3.40903	0.00065	0.562	0.856
TMEM170B	0.72	-3.41074	0.00065	0.596	0.87
CYP27A1	0.79	-3.40726	0.00066	0.69	0.905
ENPP1	1.189	3.40407	0.00066	1.076	1.313
RIPK2	1.4	3.40512	0.00066	1.153	1.699
AGAP3	0.592	-3.40027	0.00067	0.438	0.801
HCFC2	0.601	-3.40248	0.00067	0.448	0.806
SCNN1B	0.875	-3.40334	0.00067	0.81	0.945
TOMM40	1.441	3.40211	0.00067	1.167	1.778
TTK	1.188	3.40311	0.00067	1.076	1.312
PKHD1L1	0.863	-3.39733	0.00068	0.792	0.939
SNN	0.641	-3.39635	0.00068	0.496	0.828
TTLL12	1.406	3.39758	0.00068	1.155	1.711
UBE2C	1.172	3.39683	0.00068	1.069	1.284
ANXA10	1.068	3.39451	0.00069	1.028	1.11
BRI3BP	1.324	3.39224	0.00069	1.126	1.557
LIN9	1.427	3.39448	0.00069	1.162	1.751
CBX7	0.742	-3.39101	0.0007	0.624	0.881
CDKL2	0.877	-3.38948	0.0007	0.812	0.946
EIF3B	1.531	3.38831	0.0007	1.197	1.959
FKBP9L	1.252	3.389	0.0007	1.099	1.425
PLEKHA9	1.472	3.38883	0.0007	1.177	1.841
CLSPN	1.189	3.38714	0.00071	1.076	1.315
KAL1	0.841	-3.38629	0.00071	0.76	0.93
POLA2	1.48	3.38484	0.00071	1.18	1.858
RASGRP2	0.8	-3.38629	0.00071	0.703	0.91
RNF166	0.559	-3.38402	0.00071	0.399	0.783
C20orf108	0.677	-3.38209	0.00072	0.54	0.849
HEATR2	1.558	3.38052	0.00072	1.205	2.015
LMNB2	1.371	3.38097	0.00072	1.142	1.646
NUF2	1.186	3.38287	0.00072	1.074	1.309
PRR11	1.172	3.38267	0.00072	1.069	1.285
TGIF1	1.488	3.3816	0.00072	1.182	1.874
TMEM163	0.872	-3.38023	0.00072	0.805	0.944
GRWD1	1.793	3.37918	0.00073	1.278	2.516
NGEF	1.152	3.37721	0.00073	1.061	1.25
C16orf74	1.164	3.37399	0.00074	1.066	1.271
FGD3	0.753	-3.37255	0.00074	0.638	0.888
GUCY1A3	0.769	-3.37596	0.00074	0.66	0.896
SHISA2	0.881	-3.37515	0.00074	0.818	0.948
EPB41	0.658	-3.36961	0.00075	0.516	0.84
RIMS2	1.088	3.37042	0.00075	1.036	1.143
ZNF408	1.86	3.37144	0.00075	1.297	2.669
CHIA	0.923	-3.36538	0.00076	0.881	0.967
IKZF3	0.843	-3.36665	0.00076	0.763	0.931
SMNDC1	2.124	3.36852	0.00076	1.37	3.293
TBRG4	1.525	3.36178	0.00077	1.193	1.951
BRIP1	1.222	3.35994	0.00078	1.087	1.373
LPGAT1	1.523	3.36134	0.00078	1.192	1.946
NBN	1.616	3.35961	0.00078	1.221	2.138
TRIM38	0.612	-3.35927	0.00078	0.459	0.815
DMWD	1.512	3.35565	0.00079	1.188	1.925
VGF	1.098	3.3574	0.00079	1.04	1.159
VSIG2	0.91	-3.35738	0.00079	0.862	0.962
ATP13A4	0.912	-3.35248	0.0008	0.864	0.962
H2AFZ	1.428	3.35347	0.0008	1.16	1.759
SEMA4A	0.75	-3.35447	0.0008	0.635	0.887
STK32A	0.9	-3.35172	0.0008	0.846	0.957
MTMR2	1.647	3.34787	0.00081	1.23	2.205
RNASE1	0.851	-3.34617	0.00082	0.774	0.935
TCN1	1.066	3.34478	0.00082	1.027	1.107
ZWINT	1.254	3.34576	0.00082	1.098	1.432
C7orf49	1.606	3.34331	0.00083	1.217	2.12
CLUL1	0.885	-3.34424	0.00083	0.824	0.951
INCENP	1.325	3.34323	0.00083	1.123	1.562
MTBP	1.278	3.34173	0.00083	1.107	1.476
UCA1	1.088	3.3413	0.00083	1.036	1.144
ELOVL6	1.173	3.33914	0.00084	1.068	1.288
MAP4K4	1.399	3.33845	0.00084	1.149	1.704
OPA3	1.563	3.33999	0.00084	1.203	2.031
STYK1	1.224	3.33775	0.00084	1.087	1.378
C1QTNF7	0.863	-3.33532	0.00085	0.792	0.941
FAM125B	0.736	-3.33561	0.00085	0.615	0.881
MTMR12	0.617	-3.33297	0.00086	0.464	0.82
TMEM171	1.132	3.33398	0.00086	1.053	1.218
ZNF10	0.701	-3.33303	0.00086	0.568	0.864
FMO3	0.807	-3.32834	0.00087	0.712	0.916
LMNB1	1.295	3.3297	0.00087	1.112	1.507
CYP2B7P1	0.91	-3.32617	0.00088	0.861	0.962
HSPA4	1.844	3.32508	0.00088	1.286	2.644
YKT6	1.557	3.3258	0.00088	1.199	2.02
ABCC6	0.836	-3.32398	0.00089	0.752	0.929
XBP1	0.729	-3.32369	0.00089	0.604	0.878
MS4A15	0.923	-3.31884	0.0009	0.881	0.968
RBP5	0.772	-3.32124	0.0009	0.663	0.9
TBCD	0.604	-3.31763	0.00091	0.448	0.813
C4orf31	0.889	-3.31348	0.00092	0.829	0.953
CECR1	0.799	-3.31483	0.00092	0.7	0.913
CFTR	0.916	-3.31284	0.00092	0.87	0.965
LY6K	1.085	3.31414	0.00092	1.034	1.138
POLE2	1.2	3.31451	0.00092	1.078	1.337
AGMAT	1.207	3.30934	0.00094	1.08	1.349
CCDC86	1.5	3.30739	0.00094	1.18	1.907
CRTAC1	0.911	-3.30671	0.00094	0.862	0.963
SCO1	1.667	3.30649	0.00094	1.231	2.257
CENPI	1.169	3.30621	0.00095	1.065	1.282
HDAC5	0.609	-3.3046	0.00095	0.454	0.817
PGS1	0.615	-3.30398	0.00095	0.461	0.821
EPB41L5	0.739	-3.29995	0.00097	0.618	0.885
KBTBD8	0.762	-3.29987	0.00097	0.648	0.895
ZC3H15	1.932	3.29794	0.00097	1.306	2.858
ASAP3	0.767	-3.29643	0.00098	0.656	0.898
C17orf58	1.402	3.29344	0.00099	1.147	1.714
LDB1	0.607	-3.29199	0.00099	0.451	0.817
SCPEP1	0.766	-3.29324	0.00099	0.654	0.898
STC1	1.182	3.29377	0.00099	1.07	1.305
RANGAP1	1.593	3.28996	0.001	1.207	2.103
CCDC34	1.297	3.28681	0.00101	1.111	1.514
OGT	0.742	-3.28852	0.00101	0.621	0.887
THAP10	1.348	3.28741	0.00101	1.128	1.611
C3orf59	1.263	3.28515	0.00102	1.099	1.453
F12	1.198	3.28437	0.00102	1.076	1.335
ING2	1.503	3.28535	0.00102	1.179	1.916
TROAP	1.161	3.28408	0.00102	1.062	1.269
FMO2	0.845	-3.28214	0.00103	0.764	0.934
GPR133	0.881	-3.28113	0.00103	0.817	0.95
FGF12	1.121	3.28048	0.00104	1.047	1.2
HLA.DQA1	0.866	-3.28013	0.00104	0.794	0.944
HTR1D	1.114	3.27885	0.00104	1.045	1.189
PDIK1L	0.658	-3.27877	0.00104	0.512	0.845
SDCBP2	1.152	3.27877	0.00104	1.059	1.254
SLC15A2	0.854	-3.27963	0.00104	0.777	0.938
FBXO5	1.356	3.27648	0.00105	1.13	1.628
GAB3	0.759	-3.27611	0.00105	0.643	0.895
LAMB1	1.301	3.27594	0.00105	1.111	1.523
TICAM1	1.557	3.27611	0.00105	1.195	2.028
CD164L2	0.872	-3.27432	0.00106	0.803	0.947
CPS1	1.058	3.27331	0.00106	1.023	1.095
DHFR	1.416	3.27301	0.00106	1.15	1.745
FBN2	1.129	3.2733	0.00106	1.05	1.213
PLA2G4F	0.879	-3.27459	0.00106	0.814	0.95
ARRB1	0.751	-3.27015	0.00107	0.633	0.892
B4GALT4	1.381	3.2704	0.00107	1.138	1.675
BCAM	0.809	-3.27089	0.00107	0.712	0.918
FURIN	1.2	3.27134	0.00107	1.076	1.338
SMCR7L	1.817	3.27157	0.00107	1.271	2.6
C14orf33	1.269	3.26812	0.00108	1.1	1.464
CNNM1	1.105	3.26934	0.00108	1.041	1.174
GPC4	0.828	-3.26938	0.00108	0.74	0.927
POC1A	1.282	3.26753	0.00108	1.105	1.488
BLK	0.89	-3.26709	0.00109	0.83	0.954
ASB2	0.814	-3.26379	0.0011	0.72	0.921
CDC42BPB	1.544	3.26055	0.00111	1.189	2.004
N4BP2L1	0.742	-3.26024	0.00111	0.62	0.888
ATP8A2	0.886	-3.25954	0.00112	0.823	0.953
MAP3K3	0.665	-3.25908	0.00112	0.521	0.85
TMEM81	1.392	3.25863	0.00112	1.141	1.699
LPPR1	0.912	-3.2549	0.00113	0.862	0.964
UBE2D1	1.695	3.25722	0.00113	1.234	2.33
KLK11	0.928	-3.25279	0.00114	0.887	0.971
OXTR	1.178	3.25302	0.00114	1.067	1.301
VWA2	0.856	-3.25271	0.00114	0.78	0.94
C6orf167	1.414	3.25138	0.00115	1.147	1.741
NCBP1	1.813	3.24984	0.00115	1.266	2.595
PTPN6	0.603	-3.25166	0.00115	0.445	0.818
CAT	0.73	-3.24911	0.00116	0.604	0.883
DUT	1.579	3.24597	0.00117	1.198	2.081
MS4A2	0.882	-3.24669	0.00117	0.818	0.951
NCALD	0.807	-3.24538	0.00117	0.708	0.918
PSMB7	1.525	3.24504	0.00117	1.182	1.967
SUSD2	0.896	-3.24639	0.00117	0.839	0.957
YWHAZ	1.512	3.24579	0.00117	1.178	1.94
FAM111B	1.226	3.24378	0.00118	1.084	1.386
HLA.DRA	0.845	-3.24432	0.00118	0.764	0.936
HMGA2	1.07	3.2437	0.00118	1.027	1.114
DNAJC9	1.513	3.24031	0.00119	1.178	1.943
TMEM93	1.434	3.2421	0.00119	1.153	1.783
VPS18	1.559	3.24189	0.00119	1.192	2.039
B4GALT6	1.211	3.23861	0.0012	1.079	1.36
IKZF5	0.57	-3.23811	0.0012	0.405	0.801
KRT14	1.078	3.23884	0.0012	1.03	1.128
RRP1B	1.599	3.23534	0.00121	1.203	2.125
ZNF589	0.713	-3.2354	0.00121	0.581	0.875
BNC1	1.102	3.23382	0.00122	1.039	1.168
CFL1	1.821	3.23375	0.00122	1.266	2.619
ELFN1	1.272	3.235	0.00122	1.099	1.471
PCP4L1	0.913	-3.23353	0.00122	0.864	0.965
TP53I3	1.314	3.23407	0.00122	1.113	1.55
HLA.DMB	0.832	-3.23286	0.00123	0.744	0.93
KIAA1543	0.727	-3.23179	0.00123	0.6	0.882
GLI2	1.255	3.2301	0.00124	1.094	1.441
PTK7	0.77	-3.23059	0.00124	0.657	0.902
RGN	0.855	-3.22283	0.00127	0.777	0.94
NUP37	1.457	3.21988	0.00128	1.159	1.832
TTC21A	0.784	-3.22024	0.00128	0.676	0.909
FRMD6	1.236	3.21817	0.00129	1.086	1.406
ALDOA	1.369	3.21689	0.0013	1.131	1.658
RCBTB1	0.608	-3.21138	0.00132	0.448	0.823
AP3S1	1.736	3.2097	0.00133	1.24	2.432
C12orf76	0.728	-3.20842	0.00133	0.6	0.884
FLJ42875	0.898	-3.20981	0.00133	0.841	0.959
PPAT	1.373	3.20852	0.00133	1.131	1.666
ARHGAP9	0.784	-3.20672	0.00134	0.676	0.91
C9orf40	1.305	3.20677	0.00134	1.109	1.535
GALNT11	0.694	-3.20719	0.00134	0.556	0.868
NCAPG2	1.289	3.20672	0.00134	1.104	1.506
NR0B2	0.915	-3.20826	0.00134	0.866	0.966
P2RY8	0.791	-3.20703	0.00134	0.685	0.913
PERP	1.316	3.20741	0.00134	1.113	1.556
PNMA2	0.864	-3.20765	0.00134	0.79	0.945
TRIM29	1.09	3.20725	0.00134	1.034	1.148
C3orf18	0.72	-3.20495	0.00135	0.589	0.88
NUMBL	1.38	3.20501	0.00135	1.133	1.681
B3GNT5	1.317	3.20203	0.00136	1.113	1.558
LZTFL1	0.648	-3.20353	0.00136	0.497	0.845
SLAMF1	0.816	-3.20324	0.00136	0.72	0.924
EME1	1.206	3.20045	0.00137	1.075	1.353
HTATIP2	1.371	3.20143	0.00137	1.13	1.664
NOP2	1.419	3.20032	0.00137	1.145	1.758
TAPT1	0.716	-3.20001	0.00137	0.583	0.879
ASF1B	1.249	3.19735	0.00139	1.09	1.432
CIITA	0.831	-3.19417	0.0014	0.742	0.931
MFSD2A	0.832	-3.19202	0.00141	0.744	0.932
PTPRC	0.825	-3.19184	0.00141	0.733	0.928
GPX8	1.265	3.19063	0.00142	1.095	1.462
MLL5	0.641	-3.19018	0.00142	0.488	0.842
TMEM8B	0.712	-3.18956	0.00142	0.578	0.877
CTSZ	0.726	-3.18858	0.00143	0.597	0.884
POLQ	1.177	3.1887	0.00143	1.065	1.301
PXN	1.526	3.18879	0.00143	1.177	1.979
TTLL10	0.877	-3.18844	0.00143	0.809	0.951
FANCD2	1.347	3.18589	0.00144	1.121	1.617
GAS2L1	1.518	3.18607	0.00144	1.174	1.963
C19orf61	1.661	3.18376	0.00145	1.215	2.271
FAM10A4	1.62	3.18403	0.00145	1.204	2.181
HOXA7	1.201	3.18533	0.00145	1.073	1.345
LOH12CR1	1.372	3.185	0.00145	1.129	1.666
FAIM3	0.809	-3.18349	0.00146	0.709	0.922
C1orf210	0.776	-3.18107	0.00147	0.664	0.907
DHX40	0.622	-3.18016	0.00147	0.464	0.833
LSM11	1.566	3.18141	0.00147	1.188	2.064
WDR67	1.317	3.18063	0.00147	1.112	1.561
ADH1B	0.924	-3.17833	0.00148	0.88	0.97
NRARP	1.259	3.17903	0.00148	1.092	1.45
S100A16	1.249	3.17948	0.00148	1.089	1.432
TLR2	0.832	-3.17919	0.00148	0.742	0.932
XRCC2	1.203	3.17772	0.00148	1.073	1.347
C11orf24	1.523	3.17628	0.00149	1.175	1.974
FIBCD1	1.116	3.17635	0.00149	1.043	1.194
FSTL3	1.228	3.17729	0.00149	1.082	1.394
ACOXL	0.892	-3.17524	0.0015	0.832	0.957
IGFALS	0.878	-3.17485	0.0015	0.811	0.952
RAD54B	1.267	3.17476	0.0015	1.095	1.466
SLC35E3	1.326	3.17546	0.0015	1.114	1.579
GRIK2	1.108	3.17019	0.00152	1.04	1.181
LOC554202	1.087	3.16992	0.00152	1.032	1.144
LRRC8A	1.43	3.17082	0.00152	1.146	1.783
PARM1	0.853	-3.17125	0.00152	0.774	0.941
SNRPA1	1.401	3.17148	0.00152	1.137	1.725
NAF1	1.714	3.1697	0.00153	1.228	2.392
PDGFB	1.283	3.16843	0.00153	1.1	1.498
NTS	1.07	3.16789	0.00154	1.026	1.116
UBE2E3	1.475	3.16789	0.00154	1.16	1.877
GPBP1L1	0.508	-3.16462	0.00155	0.334	0.773
LCA5	0.76	-3.16481	0.00155	0.641	0.901
SORT1	0.721	-3.1645	0.00155	0.589	0.883
CORO1A	0.788	-3.16315	0.00156	0.68	0.913
DDIT4	1.219	3.16313	0.00156	1.078	1.379
CD1E	0.9	-3.16128	0.00157	0.843	0.961
TMEM22	1.197	3.16134	0.00157	1.071	1.338
ZNF836	0.637	-3.16215	0.00157	0.482	0.843
CD79B	0.842	-3.15897	0.00158	0.757	0.937
KLHL6	0.813	-3.15828	0.00159	0.715	0.924
LY9	0.82	-3.15415	0.00161	0.724	0.927
MAST3	0.641	-3.1548	0.00161	0.487	0.845
MGC87042	1.165	3.15339	0.00161	1.059	1.281
PRDM16	0.895	-3.15326	0.00161	0.835	0.959
GPRIN1	1.223	3.15299	0.00162	1.079	1.386
MTMR10	0.63	-3.15209	0.00162	0.472	0.84
NUPR1	0.814	-3.15303	0.00162	0.716	0.925
RGAG4	0.805	-3.14975	0.00163	0.703	0.921
DNASE1	1.282	3.1481	0.00164	1.098	1.497
TYRP1	0.881	-3.14795	0.00164	0.815	0.953
A2LD1	1.386	3.14754	0.00165	1.131	1.699
CENPO	1.305	3.14669	0.00165	1.106	1.54
LTA4H	0.713	-3.14698	0.00165	0.578	0.88
SAMM50	1.729	3.14744	0.00165	1.229	2.432
KCNK5	0.855	-3.14477	0.00166	0.775	0.943
PLEC	1.299	3.14428	0.00166	1.104	1.529
HELLS	1.222	3.144	0.00167	1.079	1.385
RUFY3	0.682	-3.14332	0.00167	0.537	0.866
MUSTN1	0.822	-3.1423	0.00168	0.727	0.929
FCHSD2	0.602	-3.13998	0.00169	0.438	0.826
HAGH	0.629	-3.13975	0.00169	0.471	0.84
SEMA4B	1.296	3.14027	0.00169	1.102	1.523
ATIC	1.601	3.13746	0.0017	1.193	2.149
UNG	1.431	3.13861	0.0017	1.144	1.789
SCARF1	0.76	-3.13706	0.00171	0.64	0.902
PPP1R13L	1.311	3.13429	0.00172	1.107	1.552
KIAA1370	0.68	-3.13374	0.00173	0.535	0.866
LOC729020	1.38	3.13294	0.00173	1.128	1.689
SEPW1	0.751	-3.13107	0.00174	0.627	0.898
ECHDC2	0.77	-3.12895	0.00175	0.654	0.907
C15orf23	1.288	3.12725	0.00176	1.099	1.51
NBPF1	0.689	-3.12763	0.00176	0.545	0.87
L3MBTL3	1.389	3.12682	0.00177	1.131	1.708
ZNF655	0.695	-3.12692	0.00177	0.553	0.873
KRT86	1.142	3.12417	0.00178	1.051	1.241
MTHFD1L	1.469	3.1239	0.00178	1.154	1.869
CCDC85C	1.346	3.12286	0.00179	1.117	1.622
ITGAL	0.814	-3.12168	0.0018	0.715	0.926
JOSD1	1.587	3.12127	0.0018	1.188	2.122
TMEM25	0.757	-3.12115	0.0018	0.635	0.901
AKR1A1	0.616	-3.11931	0.00181	0.454	0.835
CACNA1D	0.875	-3.11986	0.00181	0.805	0.952
GGT6	0.918	-3.12033	0.00181	0.87	0.969
LANCL2	1.389	3.12022	0.00181	1.13	1.707
PSMD12	1.632	3.11999	0.00181	1.2	2.22
DOCK4	0.748	-3.11863	0.00182	0.624	0.898
TCF21	0.861	-3.11813	0.00182	0.783	0.946
ACADSB	0.769	-3.11628	0.00183	0.651	0.907
ARHGEF3	0.648	-3.11547	0.00184	0.494	0.852
IL20RB	1.102	3.11482	0.00184	1.037	1.171
NUDCD1	1.423	3.11413	0.00184	1.14	1.777
COL6A6	0.89	-3.11307	0.00185	0.826	0.958
NISCH	0.676	-3.1131	0.00185	0.528	0.865
TMEM48	1.365	3.11325	0.00185	1.122	1.66
DNAJC27	0.63	-3.11101	0.00186	0.471	0.843
PREPL	0.632	-3.11181	0.00186	0.474	0.844
SLC11A2	0.656	-3.11121	0.00186	0.503	0.856
CNGA3	0.923	-3.11065	0.00187	0.877	0.971
GSTM5	0.834	-3.11044	0.00187	0.745	0.935
AQP4	0.935	-3.10929	0.00188	0.896	0.975
ELOVL2	1.161	3.1086	0.00188	1.057	1.276
RQCD1	1.61	3.10832	0.00188	1.192	2.173
UBE2T	1.219	3.10827	0.00188	1.076	1.38
GIPC3	1.305	3.10667	0.00189	1.103	1.544
RAB35	1.813	3.10633	0.00189	1.246	2.639
RAD23B	1.735	3.10523	0.0019	1.225	2.457
RPL13AP17	0.91	-3.10601	0.0019	0.858	0.966
TFEB	0.715	-3.10465	0.00191	0.578	0.884
CD47	0.768	-3.10193	0.00192	0.65	0.907
CHIT1	0.907	-3.10249	0.00192	0.852	0.965
TDRD10	0.887	-3.10018	0.00193	0.822	0.957
C12orf48	1.224	3.09942	0.00194	1.077	1.39
DRAM1	0.817	-3.09968	0.00194	0.719	0.928
EGLN3	1.14	3.09878	0.00194	1.049	1.238
EPM2AIP1	0.642	-3.09866	0.00194	0.485	0.85
PPID	1.697	3.09867	0.00194	1.215	2.372
CCR4	0.867	-3.09712	0.00195	0.792	0.949
CYLD	0.699	-3.09799	0.00195	0.557	0.877
PLEKHH1	1.15	3.09742	0.00195	1.053	1.256
EPS8L3	1.061	3.09621	0.00196	1.022	1.101
GCDH	0.584	-3.09575	0.00196	0.415	0.821
MYBL2	1.146	3.09663	0.00196	1.051	1.25
GNA14	0.838	-3.0943	0.00197	0.75	0.937
GRIP1	1.168	3.09534	0.00197	1.058	1.288
RANBP1	1.376	3.09501	0.00197	1.124	1.685
ZNF439	0.789	-3.0941	0.00197	0.679	0.917
AMICA1	0.824	-3.09146	0.00199	0.729	0.932
KSR2	0.878	-3.0918	0.00199	0.808	0.953
C22orf46	1.44	3.08958	0.002	1.143	1.815
CHRDL1	0.899	-3.09023	0.002	0.841	0.962
CD79A	0.878	-3.08764	0.00202	0.809	0.954
SCGB3A1	0.938	-3.08777	0.00202	0.901	0.977
UBE2MP1	1.379	3.08709	0.00202	1.125	1.692
HYLS1	1.35	3.0846	0.00204	1.116	1.633
PKD1L2	1.097	3.08479	0.00204	1.034	1.163
WDR19	0.683	-3.08225	0.00205	0.536	0.87
HS3ST2	0.855	-3.08169	0.00206	0.774	0.945
NSUN7	0.797	-3.08119	0.00206	0.69	0.921
TLE2	0.794	-3.08145	0.00206	0.685	0.919
ANP32B	1.692	3.08041	0.00207	1.211	2.364
OTX1	1.18	3.08023	0.00207	1.062	1.311
ATP6V1B2	0.663	-3.0786	0.00208	0.511	0.861
C4orf7	0.93	-3.07828	0.00208	0.888	0.974
DNAH1	0.831	-3.0792	0.00208	0.739	0.935
MAP4K1	0.809	-3.07793	0.00208	0.707	0.926
CASC3	0.577	-3.07663	0.00209	0.406	0.819
HLA.DQB2	0.897	-3.07743	0.00209	0.838	0.961
BRCA2	1.286	3.07512	0.0021	1.096	1.51
CGGBP1	0.554	-3.07575	0.0021	0.38	0.807
FAM83B	1.085	3.07514	0.0021	1.03	1.142
IQGAP3	1.189	3.07619	0.0021	1.065	1.328
DDX5	0.599	-3.07274	0.00212	0.431	0.83
GAR1	1.538	3.07355	0.00212	1.169	2.024
C14orf80	1.345	3.0718	0.00213	1.113	1.626
EREG	1.066	3.07214	0.00213	1.024	1.111
SLC27A4	1.51	3.07107	0.00213	1.161	1.965
FCRLA	0.893	-3.07075	0.00214	0.83	0.96
KRT16	1.076	3.06899	0.00215	1.027	1.128
LOC729678	0.701	-3.06832	0.00215	0.559	0.88
PAR.SN	0.82	-3.06896	0.00215	0.723	0.931
AP2M1	1.613	3.06635	0.00217	1.188	2.189
PRKCB	0.81	-3.06651	0.00217	0.708	0.927
RCAN2	0.819	-3.06543	0.00217	0.72	0.93
ZMYND15	0.781	-3.06576	0.00217	0.667	0.915
ZNF831	0.831	-3.06565	0.00217	0.739	0.935
CCT4	1.594	3.06374	0.00219	1.183	2.148
PLOD2	1.188	3.06353	0.00219	1.064	1.326
BTLA	0.838	-3.06228	0.0022	0.749	0.939
HOXA1	1.134	3.06166	0.0022	1.046	1.229
PYHIN1	0.833	-3.06186	0.0022	0.74	0.936
WDR62	1.18	3.06219	0.0022	1.061	1.312
ADRB2	0.844	-3.06062	0.00221	0.756	0.941
CDH24	1.234	3.0592	0.00222	1.079	1.412
COL21A1	0.882	-3.05578	0.00224	0.813	0.956
MICAL3	1.27	3.05648	0.00224	1.09	1.48
C16orf5	0.744	-3.05545	0.00225	0.615	0.899
ATG10	1.391	3.05207	0.00227	1.125	1.719
NCOA4	0.648	-3.05296	0.00227	0.491	0.856
OTUD6B	1.433	3.05301	0.00227	1.137	1.805
PLEKHG3	1.278	3.05183	0.00227	1.092	1.495
SASH3	0.805	-3.04923	0.00229	0.7	0.925
SH2B1	0.695	-3.05033	0.00229	0.551	0.878
ITM2B	0.696	-3.04737	0.00231	0.552	0.879
STC2	1.168	3.04749	0.00231	1.057	1.29
REXO4	1.776	3.04628	0.00232	1.227	2.57
CHADL	0.802	-3.04488	0.00233	0.696	0.924
FLJ22536	1.147	3.0451	0.00233	1.05	1.252
STXBP1	0.804	-3.04418	0.00233	0.698	0.925
FRZB	0.826	-3.04366	0.00234	0.73	0.934
GRAP2	0.815	-3.04357	0.00234	0.714	0.93
AKNA	0.744	-3.04258	0.00235	0.615	0.9
CLEC10A	0.864	-3.04146	0.00235	0.786	0.949
CNO	1.452	3.04261	0.00235	1.142	1.846
FTSJ3	1.724	3.04179	0.00235	1.214	2.448
HMGN3	0.762	-3.04257	0.00235	0.639	0.908
LRFN3	1.387	3.04088	0.00236	1.123	1.712
RND3	1.214	3.04038	0.00236	1.071	1.376
TFAM	1.598	3.04118	0.00236	1.181	2.162
TRAK2	0.642	-3.04056	0.00236	0.482	0.854
ZAP70	0.84	-3.04042	0.00236	0.75	0.94
FAM65B	0.824	-3.03946	0.00237	0.727	0.933
ORC6L	1.194	3.03991	0.00237	1.065	1.339
ZNF879	0.799	-3.03968	0.00237	0.691	0.923
NUP50	1.733	3.03877	0.00238	1.216	2.472
UCHL5	1.627	3.03834	0.00238	1.189	2.227
ATG16L2	0.801	-3.03657	0.00239	0.694	0.924
TYRO3	1.251	3.03713	0.00239	1.083	1.445
CGNL1	0.812	-3.03565	0.0024	0.71	0.929
RGL2	0.692	-3.03522	0.0024	0.545	0.878
RNF130	0.689	-3.03611	0.0024	0.542	0.876
SNX7	1.379	3.03625	0.0024	1.121	1.697
TSNARE1	0.75	-3.03519	0.0024	0.623	0.903
ACSL3	1.408	3.03417	0.00241	1.129	1.756
ARVCF	0.754	-3.03405	0.00241	0.629	0.905
SLC6A8	1.186	3.03122	0.00244	1.062	1.324
CCDC69	0.796	-3.02896	0.00245	0.687	0.923
ADC	0.782	-3.02843	0.00246	0.668	0.917
RBL2	0.681	-3.02779	0.00246	0.531	0.873
SH3GL1	1.688	3.02675	0.00247	1.203	2.37
RBM5	0.693	-3.02477	0.00249	0.547	0.879
SCML4	0.839	-3.02468	0.00249	0.749	0.94
ARHGEF6	0.781	-3.02352	0.0025	0.666	0.917
SNW1	1.992	3.02292	0.0025	1.274	3.113
KCNK17	0.879	-3.02234	0.00251	0.809	0.956
ZNF100	0.739	-3.0203	0.00253	0.607	0.899
PDK2	0.704	-3.01853	0.00254	0.561	0.884
SPATA5L1	1.432	3.01687	0.00255	1.134	1.808
ZNF750	0.9	-3.01791	0.00255	0.841	0.964
KLK8	1.062	3.01576	0.00256	1.021	1.105
LGR4	1.262	3.01562	0.00256	1.085	1.467
RGL1	0.791	-3.0164	0.00256	0.679	0.921
CCDC48	0.825	-3.01547	0.00257	0.728	0.935
LETM1	1.524	3.01428	0.00258	1.159	2.003
N4BP2L2	0.64	-3.0115	0.0026	0.478	0.855
PBXIP1	0.739	-3.01139	0.0026	0.607	0.9
LPCAT1	0.842	-3.01067	0.00261	0.753	0.942
CLDN2	0.934	-3.00913	0.00262	0.893	0.976
DDX47	1.556	3.00835	0.00263	1.167	2.075
PSTPIP2	0.787	-3.0075	0.00263	0.674	0.92
C5orf41	0.715	-3.00596	0.00265	0.574	0.89
LOC283663	0.831	-3.00574	0.00265	0.737	0.938
SCN2B	0.879	-3.00542	0.00265	0.808	0.956
PRPF4	1.592	3.00508	0.00266	1.176	2.157
WDR91	0.739	-3.0041	0.00266	0.607	0.9
GINS3	1.307	3.00363	0.00267	1.097	1.556
NEIL1	0.805	-3.00387	0.00267	0.699	0.927
NT5C3	1.408	3.00362	0.00267	1.126	1.76
C6	0.921	-3.00088	0.00269	0.873	0.972
CHCHD4	1.523	3.00083	0.00269	1.157	2.005
HLA.DRB1	0.868	-2.99971	0.0027	0.791	0.952
RRM2B	0.714	-2.99965	0.0027	0.573	0.89
CD69	0.838	-2.99749	0.00272	0.746	0.941
NOD1	0.753	-2.99828	0.00272	0.626	0.906
LPAR6	0.744	-2.99695	0.00273	0.613	0.903
SYNE1	0.831	-2.99712	0.00273	0.736	0.938
TMEM5	1.454	2.99677	0.00273	1.138	1.858
GOLM1	1.277	2.99496	0.00274	1.088	1.499
MPP7	0.808	-2.99496	0.00274	0.703	0.929
TMEM150A	0.747	-2.99389	0.00275	0.617	0.904
WDR76	1.286	2.99349	0.00276	1.091	1.517
CMTM7	0.754	-2.99148	0.00278	0.627	0.907
IRF4	0.854	-2.99158	0.00278	0.769	0.947
PLA2G3	0.917	-2.99083	0.00278	0.866	0.97
HHATL	0.886	-2.98981	0.00279	0.818	0.959
ISCU	0.619	-2.98972	0.00279	0.452	0.848
MYO19	1.348	2.98946	0.00279	1.108	1.639
TMEM44	1.368	2.98958	0.00279	1.114	1.681
C7orf30	1.492	2.98911	0.0028	1.148	1.94
CCDC85B	1.337	2.98838	0.0028	1.105	1.618
MEAF6	0.645	-2.98905	0.0028	0.484	0.86
HERC1	0.703	-2.98741	0.00281	0.558	0.886
PRRT3	0.781	-2.98766	0.00281	0.664	0.918
FCRL3	0.886	-2.98695	0.00282	0.818	0.959
PMEPA1	1.228	2.98658	0.00282	1.073	1.406
BRCA1	1.237	2.98523	0.00283	1.076	1.423
GPX3	0.823	-2.98444	0.00284	0.724	0.935
ARID4A	0.645	-2.98372	0.00285	0.484	0.86
GINS2	1.192	2.98194	0.00286	1.062	1.338
MRPL15	1.342	2.9827	0.00286	1.106	1.628
TMEM65	1.307	2.98248	0.00286	1.096	1.558
TRDMT1	0.711	-2.98281	0.00286	0.569	0.89
PTGES3	1.515	2.98138	0.00287	1.153	1.99
CHKA	0.755	-2.97858	0.0029	0.628	0.909
IGSF10	0.869	-2.97828	0.0029	0.792	0.953
SHOX2	1.111	2.97769	0.0029	1.037	1.192
ZNF91	0.735	-2.97786	0.0029	0.6	0.9
POLD2	1.454	2.97682	0.00291	1.136	1.859
RG9MTD2	1.396	2.97678	0.00291	1.121	1.739
RHOD	1.265	2.97569	0.00292	1.084	1.477
KIF15	1.173	2.97473	0.00293	1.056	1.303
CACNB4	0.838	-2.97104	0.00297	0.745	0.941
ZNF526	1.57	2.96955	0.00298	1.166	2.115
CIB2	1.191	2.96887	0.00299	1.061	1.337
RASSF5	0.765	-2.96841	0.00299	0.64	0.913
CASS4	0.831	-2.96637	0.00301	0.735	0.939
KNDC1	0.908	-2.96667	0.00301	0.853	0.968
MYBPHL	0.926	-2.96642	0.00301	0.88	0.974
SLC44A1	1.432	2.9666	0.00301	1.13	1.815
GAPT	0.847	-2.96453	0.00303	0.758	0.945
KIAA1524	1.194	2.96497	0.00303	1.062	1.343
TNFSF13	0.77	-2.96446	0.00303	0.648	0.915
HINT3	0.636	-2.96413	0.00304	0.471	0.858
RFXAP	0.653	-2.96377	0.00304	0.493	0.866
FIGF	0.918	-2.963	0.00305	0.867	0.971
GANC	0.715	-2.96282	0.00305	0.573	0.893
HLA.DRB5	0.887	-2.96312	0.00305	0.819	0.96
MAPK6	1.414	2.96204	0.00306	1.124	1.779
RAD51AP1	1.202	2.96139	0.00306	1.064	1.357
C13orf37	1.383	2.96106	0.00307	1.116	1.714
CENPW	1.187	2.96058	0.00307	1.06	1.33
CR2	0.911	-2.96055	0.00307	0.857	0.969
WDTC1	0.637	-2.96054	0.00307	0.472	0.859
ARHGEF4	1.136	2.95974	0.00308	1.044	1.235
TBC1D10C	0.817	-2.96	0.00308	0.715	0.934
ACAD8	0.77	-2.95831	0.00309	0.648	0.916
MPND	0.644	-2.95797	0.0031	0.481	0.862
CPXM2	0.865	-2.95639	0.00311	0.786	0.952
KPNA4	1.699	2.9565	0.00311	1.196	2.414
TAF1A	1.404	2.957	0.00311	1.121	1.759
TRIM22	0.809	-2.95647	0.00311	0.703	0.931
C6orf62	0.606	-2.95605	0.00312	0.435	0.845
HSDL1	0.687	-2.95546	0.00312	0.535	0.881
KLRAQ1	0.585	-2.95526	0.00312	0.41	0.835
MFAP4	0.869	-2.95595	0.00312	0.792	0.954
C11orf82	1.207	2.9533	0.00314	1.065	1.367
FANCC	1.437	2.95327	0.00314	1.13	1.827
ST3GAL4	1.252	2.95387	0.00314	1.079	1.453
GLRX2	1.349	2.95318	0.00315	1.106	1.645
TCP1	1.516	2.9531	0.00315	1.15	1.998
RPP25	1.27	2.95166	0.00316	1.084	1.488
CAMTA1	0.674	-2.95088	0.00317	0.519	0.876
TRIM2	0.832	-2.95052	0.00317	0.736	0.94
PLA2G1B	0.927	-2.94949	0.00318	0.881	0.975
SLC18A2	0.896	-2.95012	0.00318	0.834	0.964
CARHSP1	1.414	2.94896	0.00319	1.123	1.78
RFTN1	0.805	-2.94861	0.00319	0.697	0.93
SLC27A1	0.73	-2.94737	0.0032	0.592	0.9
ZNF333	0.626	-2.94728	0.00321	0.458	0.855
ITGA5	1.236	2.9447	0.00323	1.073	1.424
PIK3CG	0.833	-2.9454	0.00323	0.737	0.941
P2RY14	0.804	-2.94323	0.00325	0.695	0.93
RRM1	1.483	2.94178	0.00326	1.141	1.929
C7orf23	0.764	-2.94103	0.00327	0.638	0.914
FGD2	0.808	-2.94155	0.00327	0.702	0.931
UBE2G1	1.721	2.93984	0.00328	1.198	2.473
NR3C2	0.854	-2.93899	0.00329	0.769	0.949
RASAL3	0.797	-2.93874	0.0033	0.685	0.927
GSTM2	0.818	-2.93729	0.00331	0.715	0.935
KREMEN1	0.803	-2.93749	0.00331	0.693	0.929
SOD3	0.832	-2.93743	0.00331	0.736	0.941
SPAG8	0.844	-2.93647	0.00332	0.754	0.945
C19orf40	1.248	2.93515	0.00333	1.076	1.446
ANUBL1	0.638	-2.93429	0.00334	0.472	0.861
LRRC56	0.801	-2.9348	0.00334	0.691	0.929
DPEP2	0.818	-2.93341	0.00335	0.716	0.936
WDR3	1.493	2.93403	0.00335	1.142	1.952
F2RL1	1.191	2.93291	0.00336	1.06	1.338
FCRL2	0.891	-2.93249	0.00336	0.826	0.963
APOL1	1.222	2.93191	0.00337	1.069	1.398
MPP6	1.22	2.93219	0.00337	1.068	1.393
PSRC1	1.226	2.932	0.00337	1.07	1.404
SASS6	1.317	2.93185	0.00337	1.096	1.583
AK3L1	1.142	2.92785	0.00341	1.045	1.249
CD52	0.835	-2.92843	0.00341	0.74	0.942
PXK	0.725	-2.92708	0.00342	0.584	0.899
DHX37	1.457	2.92647	0.00343	1.132	1.875
HOXB7	1.136	2.92524	0.00344	1.043	1.238
ARHGAP30	0.791	-2.9249	0.00345	0.676	0.926
ADCY9	0.79	-2.92343	0.00346	0.674	0.925
RALGDS	0.666	-2.92364	0.00346	0.507	0.875
RHBDD2	0.641	-2.9237	0.00346	0.476	0.864
TPBG	1.259	2.92287	0.00347	1.079	1.469
ANXA13	1.082	2.92081	0.00349	1.026	1.141
LLGL2	0.737	-2.92087	0.00349	0.6	0.904
SLC16A13	1.329	2.92113	0.00349	1.098	1.608
STYX	1.684	2.92055	0.00349	1.187	2.388
ZNF24	0.652	-2.92134	0.00349	0.489	0.869
HSD17B13	0.894	-2.91889	0.00351	0.83	0.964
RNMTL1	1.429	2.91893	0.00351	1.124	1.816
STIL	1.247	2.91928	0.00351	1.075	1.447
TIPIN	1.353	2.91881	0.00351	1.105	1.658
EPS15	0.515	-2.91781	0.00352	0.33	0.804
CRYL1	0.743	-2.91681	0.00354	0.609	0.907
CYP2U1	0.731	-2.9145	0.00356	0.592	0.903
TSR1	1.539	2.91466	0.00356	1.152	2.057
HLA.DPA1	0.862	-2.9136	0.00357	0.78	0.953
GFPT2	1.213	2.91225	0.00359	1.065	1.381
GPC1	1.246	2.91189	0.00359	1.075	1.445
HSPD1	1.405	2.91207	0.00359	1.118	1.766
KCTD7	0.679	-2.91126	0.0036	0.523	0.881
XIRP1	1.13	2.91081	0.0036	1.041	1.226
AGFG1	1.521	2.90997	0.00361	1.147	2.017
ZBTB48	0.628	-2.91079	0.00361	0.459	0.859
RDX	1.377	2.90942	0.00362	1.11	1.708
RHOC	1.37	2.9097	0.00362	1.108	1.695
C18orf1	0.809	-2.90873	0.00363	0.701	0.933
C19orf48	1.303	2.90753	0.00364	1.09	1.557
DOK1	0.71	-2.90792	0.00364	0.564	0.894
EIF6	1.578	2.90565	0.00366	1.16	2.147
RFX5	0.644	-2.90642	0.00366	0.478	0.866
CPA3	0.903	-2.90547	0.00367	0.842	0.967
RPS6KA4	1.556	2.90497	0.00367	1.155	2.097
TNS1	0.821	-2.90413	0.00368	0.718	0.938
LRRC10B	0.893	-2.90359	0.00369	0.828	0.964
TEX10	1.518	2.90385	0.00369	1.145	2.012
ZNF77	0.705	-2.90327	0.00369	0.557	0.893
ASB1	1.539	2.90065	0.00372	1.15	2.06
MAD1L1	1.494	2.89924	0.00374	1.139	1.96
BSDC1	0.536	-2.89872	0.00375	0.351	0.817
CERKL	0.829	-2.89811	0.00375	0.73	0.941
MIF	1.32	2.8988	0.00375	1.094	1.593
SYT15	0.871	-2.89856	0.00375	0.794	0.956
FMNL2	0.754	-2.89728	0.00376	0.624	0.913
HPS1	0.636	-2.89732	0.00376	0.469	0.864
BDH2	0.753	-2.89529	0.00379	0.621	0.912
C21orf45	1.325	2.89328	0.00381	1.095	1.604
CTBP2	1.604	2.89334	0.00381	1.165	2.208
MAPK7	1.562	2.89333	0.00381	1.155	2.114
SIX5	1.481	2.89278	0.00382	1.135	1.934
C1orf31	1.271	2.89206	0.00383	1.08	1.496
LRRC37A3	1.253	2.89092	0.00384	1.075	1.46
CENPC1	0.588	-2.88934	0.00386	0.411	0.843
DEF6	0.712	-2.88962	0.00386	0.566	0.897
G3BP1	1.643	2.88961	0.00386	1.173	2.301
BIRC3	1.2	2.88893	0.00387	1.06	1.357
KLF15	0.873	-2.88831	0.00387	0.796	0.957
DBP	0.749	-2.88786	0.00388	0.615	0.911
CAMTA2	0.617	-2.88662	0.00389	0.445	0.857
TFDP1	1.343	2.88724	0.00389	1.099	1.641
MCM6	1.308	2.8858	0.0039	1.09	1.57
EIF2AK3	0.634	-2.88501	0.00391	0.465	0.864
ZNF75D	0.7	-2.88506	0.00391	0.549	0.892
CD3EAP	1.431	2.88356	0.00393	1.122	1.826
CES8	0.851	-2.88344	0.00393	0.762	0.95
ZNF154	0.811	-2.88386	0.00393	0.703	0.935
CYCS	1.386	2.88269	0.00394	1.11	1.73
PTGFRN	1.347	2.88199	0.00395	1.1	1.649
GJB5	1.081	2.8803	0.00397	1.025	1.14
WDR47	0.64	-2.88025	0.00397	0.472	0.867
DNAH5	0.873	-2.879	0.00399	0.795	0.957
MCM8	1.282	2.87755	0.00401	1.082	1.518
PDX1	1.068	2.87624	0.00402	1.021	1.117
SPIB	0.881	-2.8765	0.00402	0.808	0.96
TSPYL2	0.734	-2.87625	0.00402	0.594	0.906
ENTPD1	0.714	-2.87615	0.00403	0.567	0.898
PPFIBP2	0.762	-2.87488	0.00404	0.633	0.917
GPR153	1.228	2.87308	0.00406	1.067	1.412
RNF216L	1.482	2.87318	0.00406	1.133	1.939
RPS6KL1	0.835	-2.87327	0.00406	0.738	0.944
CCDC66	0.701	-2.87258	0.00407	0.551	0.893
COL22A1	1.105	2.87265	0.00407	1.032	1.183
ETHE1	1.289	2.87237	0.00407	1.084	1.533
KIAA0664P3	0.842	-2.87247	0.00407	0.749	0.947
SCARB1	1.238	2.8716	0.00408	1.07	1.432
ZMAT1	0.859	-2.87128	0.00409	0.774	0.953
ARL6IP6	1.364	2.87009	0.0041	1.104	1.687
CD37	0.824	-2.86697	0.00414	0.722	0.941
FYCO1	0.734	-2.86733	0.00414	0.594	0.907
GDF15	0.871	-2.86696	0.00414	0.792	0.957
USP5	1.549	2.86754	0.00414	1.148	2.088
STXBP2	0.575	-2.86682	0.00415	0.394	0.839
TM6SF1	0.782	-2.86497	0.00417	0.66	0.925
C13orf34	1.328	2.86448	0.00418	1.094	1.612
LARP6	1.196	2.86427	0.00418	1.058	1.352
CLTB	1.363	2.86326	0.00419	1.103	1.684
ITIH4	0.875	-2.86362	0.00419	0.799	0.959
GPR97	1.137	2.86128	0.00422	1.041	1.242
C1orf88	0.886	-2.86032	0.00423	0.816	0.963
MAPK1IP1L	1.634	2.86015	0.00423	1.167	2.288
CD81	0.723	-2.85983	0.00424	0.579	0.903
PRIM1	1.245	2.85992	0.00424	1.071	1.447
ARSI	1.217	2.85934	0.00425	1.064	1.392
NLRC3	0.779	-2.85879	0.00425	0.657	0.925
PDE10A	1.128	2.85882	0.00425	1.039	1.225
IRF8	0.827	-2.85773	0.00427	0.726	0.942
HPSE	1.239	2.85667	0.00428	1.07	1.436
DERA	1.364	2.8558	0.00429	1.102	1.687
KCNQ1	0.868	-2.85579	0.00429	0.788	0.957
SLC25A29	0.782	-2.85632	0.00429	0.661	0.926
MAOB	0.856	-2.85511	0.0043	0.769	0.952
SFTPC	0.956	-2.8554	0.0043	0.927	0.986
FKBP9	1.405	2.85479	0.00431	1.112	1.774
HDC	0.881	-2.85385	0.00432	0.808	0.961
FOLR1	0.914	-2.85274	0.00433	0.859	0.972
PGC	0.954	-2.85318	0.00433	0.923	0.985
YPEL3	0.72	-2.85286	0.00433	0.574	0.902
CD2	0.833	-2.85149	0.00435	0.735	0.945
STEAP1	1.144	2.85104	0.00436	1.043	1.255
CLCN6	0.73	-2.85016	0.00437	0.588	0.906
PRSS3	1.074	2.84922	0.00438	1.023	1.129
KIAA0802	1.153	2.84858	0.00439	1.045	1.272
SLC16A11	0.861	-2.84814	0.0044	0.777	0.954
ZNF440	0.752	-2.84722	0.00441	0.619	0.915
ABCA8	0.909	-2.84551	0.00443	0.851	0.971
ITK	0.842	-2.84595	0.00443	0.747	0.948
SAAL1	1.405	2.84559	0.00443	1.112	1.776
PDLIM7	1.327	2.84524	0.00444	1.092	1.612
HES4	1.209	2.84413	0.00445	1.061	1.377
TMX1	1.517	2.84451	0.00445	1.138	2.022
ABI3BP	0.868	-2.84401	0.00446	0.788	0.957
MAP3K8	0.76	-2.84382	0.00446	0.629	0.918
SEC14L4	0.905	-2.8433	0.00446	0.845	0.969
CLASP2	0.558	-2.84305	0.00447	0.373	0.834
ODZ3	1.151	2.84328	0.00447	1.045	1.269
PKP3	1.394	2.84307	0.00447	1.109	1.753
RAP1GAP	0.88	-2.84258	0.00447	0.805	0.961
MEI1	0.842	-2.84257	0.00448	0.747	0.948
RALGPS1	0.77	-2.84225	0.00448	0.643	0.922
GCET2	0.785	-2.84182	0.00449	0.664	0.928
CCNE2	1.175	2.84078	0.0045	1.051	1.314
RAD54L	1.159	2.84026	0.00451	1.047	1.283
ATP2B1	1.295	2.83907	0.00452	1.083	1.548
MN1	1.194	2.83946	0.00452	1.056	1.349
NMI	1.389	2.83945	0.00452	1.107	1.743
CH25H	0.883	-2.8386	0.00453	0.811	0.962
FAM101A	1.113	2.83878	0.00453	1.034	1.198
ZNF322A	0.774	-2.83851	0.00453	0.648	0.924
ANKRD44	0.831	-2.83777	0.00454	0.731	0.944
CD1D	0.822	-2.8375	0.00455	0.717	0.941
FANCA	1.24	2.83762	0.00455	1.069	1.438
FAM86C	1.402	2.83631	0.00456	1.11	1.77
TMEM185B	1.448	2.83661	0.00456	1.121	1.869
ARHGAP15	0.82	-2.8358	0.00457	0.714	0.94
C1orf186	0.885	-2.83557	0.00457	0.814	0.963
CHAF1A	1.315	2.83617	0.00457	1.088	1.59
GADD45G	0.836	-2.83617	0.00457	0.738	0.946
TMPO	1.348	2.83569	0.00457	1.097	1.658
ELMO2	0.618	-2.83498	0.00458	0.444	0.862
PLA2G12B	0.933	-2.8343	0.00459	0.89	0.979
THOC4	1.367	2.83325	0.00461	1.101	1.698
RFC4	1.236	2.83125	0.00464	1.067	1.43
GAL	1.068	2.83041	0.00465	1.02	1.118
ANK2	0.839	-2.82986	0.00466	0.743	0.947
GPR108	0.623	-2.8287	0.00467	0.448	0.865
ZFYVE20	0.643	-2.82904	0.00467	0.474	0.873
SMAP2	0.694	-2.82701	0.0047	0.538	0.894
ABCD1	1.375	2.82532	0.00472	1.102	1.715
TOP2A	1.167	2.82571	0.00472	1.048	1.299
C10orf12	1.35	2.82506	0.00473	1.096	1.663
C20orf54	1.195	2.82415	0.00474	1.056	1.352
SERPIND1	0.933	-2.82358	0.00475	0.889	0.979
SPN	0.834	-2.82374	0.00475	0.735	0.946
IRX6	0.928	-2.82303	0.00476	0.88	0.977
CALB2	1.089	2.82244	0.00477	1.026	1.156
EVI2B	0.822	-2.82235	0.00477	0.718	0.942
KIAA1109	0.765	-2.82201	0.00477	0.635	0.921
C19orf36	0.863	-2.82159	0.00478	0.779	0.956
SNAI1	1.205	2.82122	0.00478	1.059	1.373
TMEM38B	1.271	2.82178	0.00478	1.076	1.5
TMEM132D	0.923	-2.81989	0.0048	0.874	0.976
LIMD1	0.757	-2.81977	0.00481	0.624	0.919
GPC6	1.145	2.8178	0.00484	1.042	1.258
SIGIRR	0.682	-2.81743	0.00484	0.522	0.89
APCDD1L	1.089	2.81715	0.00485	1.026	1.156
NHEDC2	1.248	2.816	0.00486	1.07	1.457
LHFPL3	0.912	-2.8154	0.00487	0.856	0.973
REV3L	0.736	-2.81513	0.00488	0.594	0.911
CPSF2	1.764	2.81321	0.0049	1.188	2.621
AQP3	0.896	-2.8128	0.00491	0.83	0.967
CD6	0.825	-2.81295	0.00491	0.722	0.943
SMARCD3	0.806	-2.81305	0.00491	0.694	0.937
TMEM213	0.922	-2.81147	0.00493	0.871	0.976
SUOX	0.684	-2.81102	0.00494	0.525	0.892
WASF1	1.222	2.81092	0.00494	1.062	1.405
C1orf114	0.9	-2.81059	0.00495	0.836	0.969
DNASE1L3	0.909	-2.81011	0.00495	0.851	0.972
ATAD2	1.24	2.80938	0.00496	1.067	1.441
FXYD1	0.9	-2.80896	0.00497	0.836	0.969
TNFRSF14	0.783	-2.80888	0.00497	0.66	0.929
INVS	1.549	2.80801	0.00498	1.141	2.103
OSGIN2	1.34	2.80848	0.00498	1.092	1.643
HEATR5B	0.668	-2.80777	0.00499	0.504	0.885
