# Supplementary material for: A large cohort study identifying a novel prognosis prediction model for lung adenocarcinoma through machine learning strategies
Source: BMC Cancer. 2019 Sep 5;19:886. doi: 10.1186/s12885-019-6101-7 (PMC6729062; doi:10.1186/s12885-019-6101-7)
Supplement: Supplementary file 4 — Table S3. Significantly enriched biological processes from functional enrichment analysis (FEA) (XLSX 18 kb) [file 12885_2019_6101_MOESM4_ESM.xlsx]

## Sheet: Sheet1
Supplementary table 3: Significantly enriched biological processes from functional enrichment analysis (FEA)
Diseases.or.Functions.Annotation	Moonlight.Z.score	p.Value	FDR	commonNg	FunctionNg	Molecules
proliferation of cells	5.78638	1.53e-23	1.55e-21	672	3938	A2M,ABCC2,ABCC4,ABTB1,ACE,ACHE,ACPP,ACRBP,ADAR,ADA,ADIPOR2,ADM,ADNP,ADRB2,AGER,AIF1,AIMP2,AKAP12,AKR1B1,ALCAM,ALDOA,ALOX15B,ANGPTL4,ANK2,ANXA10,APBA3,APEX2,APOH,AQP4,ARFGAP3,ARHGEF6,ARID5B,ARL3,ARNTL2,ARRB1,ARRB2,ASB2,ASPM,ASPSCR1,ATAD2,ATIC,ATP2A2,ATP8A2,AURKA,AURKB,B3GNT5,B4GALT1,B4GALT6,BACE2,BCAR1,BCAR3,BCL2,BCL6,BDKRB2,BHMT,BIRC3,BIRC5,BLK,BLM,BMP5,BMP7,BNC1,BRAF,BRCA1,BRCA2,BRIP1,BTG2,BTK,B…
morbidity or mortality	-5.08831	5.65e-06	3.36e-05	394	2627	A2M,ABCA3,ABCC4,ACADM,ACE,ACHE,ACRBP,ACSS1,ADAR,ADA,ADM,ADNP,ADRB2,AGER,AKAP12,ALDH5A1,ANGPTL4,ANK2,AP2M1,APBA3,APOH,APRT,AQP4,ARC,ARID5B,ARRB1,ARRB2,ASXL1,ATP2A2,ATP2B1,ATP8A2,AURKA,AURKB,B3GNT5,B4GALNT1,B4GALT1,BACE2,BCAR1,BCL2,BCL6,BDKRB2,BIRC3,BIRC5,BLM,BMP7,BRAF,BRCA1,BRCA2,BRIP1,BUB1B,BUB1,C1QBP,CA5B,CACNA2D2,CACNB1,CACNB2,CAP1,CAPNS1,CASZ1,CBFA2T2,CCDC86,CCNA2,CCNB2,CCNE1,CCNE2,CCR2,CCR4,C…
cell proliferation of tumor cell lines	5.08068	4.41e-13	1.11e-11	300	1654	A2M,ABTB1,ACHE,ACPP,ACRBP,ADM,AGER,AKAP12,ALCAM,ALDOA,ALOX15B,ANGPTL4,ANXA10,ATAD2,ATP2A2,AURKA,AURKB,BACE2,BCAR1,BCAR3,BCL2,BCL6,BDKRB2,BIRC5,BMP5,BMP7,BRAF,BRCA1,BRCA2,BTG2,BTK,BUB1,C1QBP,CACNA1D,CACYBP,CAMK2N2,CAPN6,CASZ1,CAT,CBX7,CCNA2,CCNB1,CCNB2,CCNE1,CCNE2,CCR4,CD163,CD19,CD40LG,CD81,CDC25A,CDCA2,CDCA4,CDCA5,CDCA8,CDCP1,CDH11,CDH17,CDK1,CDK5R1,CDKN1A,CDKN3,CDT1,CEACAM6,CENPA,CHEK1,CHKA,CIR…
organism death	-4.45483	0.00012106	0.00050948	233	1508	A2M,ABCA3,ACADM,ACE,ACRBP,ACSS1,ADAR,ADM,AGER,AKAP12,ALDH5A1,ANGPTL4,ANK2,APOH,AQP4,ARC,ARRB2,ATP2B1,AURKA,AURKB,B3GNT5,B4GALNT1,B4GALT1,BACE2,BCL2,BDKRB2,BIRC3,BIRC5,BLM,BMP7,BRCA1,BRCA2,BRIP1,BUB1B,BUB1,CACNB2,CBFA2T2,CCNA2,CCNB2,CCNE1,CCNE2,CCR2,CCR4,CD19,CD40LG,CDC20,CDC25A,CDC45,CDK1,CDKN3,CECR2,CENPE,CFL1,CFP,CFTR,CHEK1,CHKA,COL4A3,COLQ,CPA3,CPB2,CPS1,CR2,CTLA4,CTSB,CXCL5,DBI,DGAT2,DLX3,DMB…
cell survival	3.7675	9.99e-06	5.18e-05	237	1481	ABCC6,ACE,ACHE,ADAR,ADNP,AGER,AKAP5,ALCAM,ANLN,AQP3,ARRB1,AURKA,AURKB,BCAR1,BCL2,BCL6,BGLAP,BIRC5,BLK,BLM,BMP5,BMP7,BRAF,BRCA1,BRCA2,BRE,BRIP1,BTG2,BTK,BTLA,BUB1B,CA2,CADM1,CALB2,CAT,CCNA2,CCNB1,CCR2,CD19,CD40LG,CD47,CD79A,CD81,CDK1,CDK5R1,CDKN1A,CENPA,CHEK1,CHKA,CISH,CLDN3,COL4A3,CSF2RB,CTLA4,CTSB,CXCL17,CYLD,DEF6,DKK1,DNASE1L3,DOCK8,DPH5,DPYD,DUSP14,EEF2,EGLN3,EME1,EXO1,F2RL1,F2,FADD,FANCA,FANC…
necrosis	-2.97927	8.08e-15	3.11e-13	476	2827	A2M,ABCC4,ACE,ACHE,ADAR,ADA,ADM,ADNP,ADRB2,AGAP3,AGER,AIMP2,AKAP12,AKR1B1,ALCAM,ALDH2,ALDH3B1,ALDOA,APOL1,APRT,ARHGEF3,ARHGEF6,ARRB1,ARRB2,ATAD2,ATP2A2,ATP2B1,AURKA,AURKB,B4GALNT1,BCAR1,BCL2,BCL6,BIRC3,BIRC5,BLK,BLM,BMP5,BMP7,BRAF,BRCA1,BRCA2,BTG2,BTK,BTLA,BUB1B,BUB1,CACNA2D2,CACNB2,CADM1,CAMK2N2,CAPN6,CAPNS1,CASC5,CASZ1,CAT,CCDC86,CCNB1,CCNE1,CCR2,CCT2,CCT4,CCT6A,CCT7,CD19,CD1D,CD226,CD2,CD40LG,…
apoptosis of tumore cell lines	-2.95699	1.94e-12	3.92e-11	242	1284	ADM,AGER,AIMP2,AKAP12,AKR1B1,ALCAM,ARHGEF3,ARHGEF6,ARRB2,ATAD2,AURKA,BCAR1,BCL2,BCL6,BIRC3,BIRC5,BLM,BMP7,BRAF,BRCA1,BRCA2,BTG2,BTK,BUB1,CACNA2D2,CAMK2N2,CAPN6,CAPNS1,CASC5,CAT,CCNB1,CCNE1,CCT2,CCT4,CD40LG,CD47,CD79B,CDC20,CDC25A,CDC6,CDCA2,CDCP1,CDK1,CDK5R1,CDKN1A,CEACAM6,CENPE,CERKL,CHEK1,CHKA,COPZ1,CREM,CSF2RB,CTBP2,CTSB,CTSG,CYCS,CYLD,DAPK2,DDIT4,DEPDC1,DKK1,DPH5,DSG2,DTYMK,DUSP4,EGR2,ELF5,EN…
cell movement	2.67106	6.3e-08	5.3e-07	379	2411	A2M,ABCC4,ADA,ADM,ADRB2,AGER,AIF1,AKAP12,AKR1B1,ALCAM,ALDH2,ALDOA,ALOX15B,ANGPTL4,AP2M1,APBA3,AQP3,AQP4,ARFGAP3,ARHGEF4,ARHGEF6,ARID5B,ARPC1B,ARRB1,ARRB2,ASAP1,ASAP2,ASB2,ASPM,ATP8A1,AURKA,B4GALT1,BCAM,BCAR1,BCAR3,BCL2,BDKRB2,BMP7,BRAF,BRCA1,BRCA2,BTG2,BTK,BTLA,C1QBP,C6,CACNA1D,CADM1,CAMK1D,CAP1,CAPNS1,CAT,CCNA2,CCNB2,CCR2,CCR4,CCR6,CD19,CD1D,CD226,CD2,CD300LF,CD34,CD40LG,CD47,CD69,CD81,CDCP1,CDH…
cell movement of tumor cell lines	2.28733	0.00064711	0.00225374	69	379	ADRB2,ALCAM,AP2M1,ARHGEF4,ARRB1,BCAM,BCAR1,BCAR3,BRAF,C1QBP,CAP1,CAPNS1,CCR6,CD47,CD69,CDCP1,CDKN1A,CUL4A,DOCK2,DOK1,DPYSL2,ELMO1,FGD4,FKBPL,FSCN1,FURIN,FYN,GALNT2,GNA12,GPI,GRN,GYLTL1B,HMGA1,HNRNPA2B1,IKBKB,KDM4B,LRIG1,MAD1L1,MAP3K8,MAP4K4,MAPK7,MC1R,MIF,MTUS1,NISCH,NOTCH1,NRP2,NUMBL,PA2G4,PEBP1,PPIA,PRKCD,PTPRM,PTTG1,PVR,PXN,SATB2,SLC2A1,SMAD1,SPHK1,TCF4,TFAP2A,THBD,TLR2,TMEM8B,TMPO,TP53INP1,US…
cellular homeostasis	2.26779	0.001031	0.0032541	112	680	ACHE,ADA,ADIPOR2,ADRB2,AK1,AKR1B1,ALDOA,AP3B1,APOL1,AQP3,ARRB1,ASPSCR1,ATP2A2,BCL6,BGLAP,BRAF,BTK,BTN2A2,CAPNS1,CCR6,CD226,CD2,CD47,CD52,CD5,CD69,CD6,CD79B,CDK5R1,CDKN1A,CHMP6,CISD1,CLTC,COPZ1,CSF2RB,CYCS,CYLD,DACT1,DAPK2,DDIT4,DKK1,DOCK2,DOK1,EIF5A,ENTPD1,FANCC,FUNDC1,FURIN,FYN,FZD5,GADD45G,GNA12,GPI,GPR183,GPR37,HERPUD1,HMGA1,HSPA4,IKBKB,IRF4,IRF8,ITGAL,ITK,ITPR3,KCNK5,LAX1,LETM1,MAD1L1,MIF,MOA…
apoptosis	-2.16565	9.24e-15	3.11e-13	471	2791	A2M,ACE,ACHE,ADAR,ADA,ADM,ADNP,ADRB2,AGER,AIF1,AIMP2,AKAP12,AKR1B1,ALCAM,ALDH2,ALDOA,ALOX15B,ALX3,ANGPTL4,AQP3,ARC,ARHGEF3,ARHGEF6,ARRB1,ARRB2,ASB2,ATAD2,AURKA,AURKB,AVEN,B4GALNT1,B4GALT1,BCAR1,BCL2,BCL6,BDKRB2,BIRC3,BIRC5,BLK,BLM,BLVRA,BMP5,BMP7,BRAF,BRCA1,BRCA2,BRE,BTG2,BTK,BUB1,C1QBP,C6,CACNA2D2,CADM1,CAMK1D,CAMK2N2,CAPN3,CAPN6,CAPNS1,CAPRIN2,CASC5,CASZ1,CAT,CCDC86,CCNA2,CCNB1,CCNE1,CCR2,CCT2,…
migration of tumor cell lines	2.15744	0.00962485	0.0262733	55	320	ADRB2,ALCAM,AP2M1,ARHGEF4,ARRB1,BCAM,BCAR1,BCAR3,BRAF,C1QBP,CAPNS1,CD47,CDCP1,CDKN1A,CUL4A,DOK1,DPYSL2,ELMO1,FKBPL,FSCN1,FURIN,FYN,GALNT2,GNA12,GRN,GYLTL1B,HNRNPA2B1,IKBKB,KDM4B,MAD1L1,MAP3K8,MAP4K4,MC1R,MIF,MTUS1,NISCH,NOTCH1,NRP2,NUMBL,PRKCD,PTPRM,PTTG1,PVR,PXN,SATB2,SLC2A1,SMAD1,SPHK1,TCF4,TFAP2A,TLR2,TMEM8B,TMPO,TP53INP1,USP5
migration of cells	2.07927	4.57e-06	2.88e-05	334	2173	A2M,ABCC4,ADA,ADM,ADRB2,AGER,AIF1,AKAP12,ALCAM,ALDOA,ALOX15B,ANGPTL4,AP2M1,APBA3,AQP3,AQP4,ARFGAP3,ARHGEF4,ARHGEF6,ARID5B,ARRB1,ARRB2,ASAP1,ASAP2,ASB2,ASPM,ATP8A1,AURKA,B4GALT1,BCAM,BCAR1,BCAR3,BCL2,BDKRB2,BMP7,BRAF,BRCA1,BRCA2,BTG2,BTK,BTLA,C1QBP,C6,CACNA1D,CAMK1D,CAP1,CAPNS1,CAT,CCNA2,CCNB2,CCR2,CCR4,CCR6,CD19,CD1D,CD226,CD2,CD300LF,CD34,CD40LG,CD47,CD69,CD81,CDCP1,CDH11,CDK1,CDK5R1,CDKN1A,CDKN…
differentiation of cells	1.72317	8.06e-06	4.52e-05	163	955	ABCC4,ACHE,ACP6,ADA,ADRB2,AGPAT5,ALCAM,ANLN,AP3B1,AQP3,ARHGEF3,ARID5B,ARRB1,ASXL1,ATP2A2,BCL6,BGLAP,BRAF,BTK,BTN2A2,C1QBP,CACYBP,CAPNS1,CASZ1,CCDC85B,CD226,CD2,CD300LF,CD47,CD69,CD6,CD79B,CDK5R1,CDKN1A,CHADL,CLASP2,CLTC,CSF2RB,CTNND2,CUL4A,CYLD,CYP27A1,DACT1,DDIT4,DKK1,DMTF1,DNER,DOCK2,DPYSL2,DTNBP1,EIF5A,ELF5,ELMO1,EXT1,FANCC,FKBP8,FSCN1,FYN,FZD5,GADD45G,GAK,GAPDH,GAS1,GLMN,GNA12,GPC4,GRN,HDAC5,…
cell movement of blood cells	1.63485	0.00016004	0.00064657	165	1023	ADA,ADM,ADRB2,AGER,AIF1,AKR1B1,ALCAM,APBA3,AQP3,ARHGEF6,ARRB1,ARRB2,ASB2,B4GALT1,BCL2,BRAF,BTK,BTLA,C1QBP,C6,CAMK1D,CAT,CCR2,CCR4,CCR6,CD19,CD1D,CD226,CD2,CD300LF,CD34,CD40LG,CD47,CD69,CD81,CDKN1A,CFTR,CIITA,COL4A3,CORO1A,CPB2,CR2,CSF2RB,CTLA4,CTSB,CTSG,CTSZ,CXCL17,CXCL5,DAPK2,DMBT1,DOCK2,DOCK8,DPYSL2,EDIL3,EGLN3,EGR2,ELMO1,F13A1,F2RL1,F2,FABP4,FAM65B,FCGR2B,FIGF,FLT1,FN1,FOS,FUT4,FYN,GDF15,GIT2,…
cell movement of leukocytes	1.58333	0.00070016	0.00230868	144	900	ADA,ADM,ADRB2,AGER,AIF1,ALCAM,APBA3,AQP3,ARRB1,ARRB2,ASB2,B4GALT1,BCL2,BRAF,BTK,C1QBP,C6,CAMK1D,CCR2,CCR4,CCR6,CD1D,CD226,CD2,CD300LF,CD40LG,CD47,CD69,CD81,CDKN1A,CFTR,CIITA,COL4A3,CORO1A,CPB2,CR2,CTLA4,CTSB,CTSG,CTSZ,CXCL17,CXCL5,DAPK2,DMBT1,DOCK2,DOCK8,DPYSL2,EDIL3,EGLN3,EGR2,ELMO1,F2RL1,F2,FABP4,FAM65B,FCGR2B,FIGF,FLT1,FN1,FOS,FUT4,FYN,GDF15,GIT2,GJB2,GNA12,GPR183,GRN,HDC,HGF,HPSE,HSPD1,IKBKB,…
generation of cells	1.10663	0.00063239	0.00225374	138	856	ABCC4,ACHE,ADA,ADNP,ADRB2,AFG3L2,AP3B1,ARID5B,ARL3,ARRB1,ATP8A2,BCAR1,BCL6,BRAF,BTK,BTN2A2,CACNA2D2,CAPNS1,CAPRIN2,CD226,CD2,CD47,CD5,CD69,CD6,CD79B,CDK16,CDK5R1,CDKN1A,CLASP2,CREM,CSF2RB,CTNND2,CUL4A,CYCS,CYLD,DACT1,DDIT4,DEAF1,DIAPH3,DKK1,DNER,DOCK2,DOK1,DPYSL2,DTNBP1,ELMO1,EPB41L5,F12,F13A1,FANCC,FBXO45,FURIN,FYN,FZD5,GADD45G,GPR37,GRN,H2AFX,HDAC5,HERC2,HMGA1,HMGB2,HSPA4,IKBKB,ING2,IRF4,IRF8,I…
synthesis of lipid	-1.00623	0.0103571	0.027528	80	498	ABCA8,ACAT2,ACSS1,ADM,AGER,APOC1,B3GNT5,B4GALNT1,B4GALT1,B4GALT6,BCL2,BDKRB2,BHMT,BMP5,BMP7,BRCA1,BRE,CADM1,CD40LG,CFTR,CH25H,CHKA,CTBP2,DBI,DECR1,DGAT2,ELOVL2,ELOVL6,EREG,ERLIN1,F2RL1,F2,FCGR2B,FDX1,FGF9,FLT1,FN1,FOSL1,FOS,GCDH,GDF15,GIPR,GPC1,HDC,HGF,HPGDS,HSD17B13,HSD17B2,HSD3B7,IGF2,IL1R2,ITGA6,ITGB1,LTA4H,LTB4R,LTC4S,MTMR2,NOS2,NPC2,ORMDL3,P2RX1,PGRMC1,PIK3CG,PLA2G1B,PLA2G3,PLA2G4F,PLCG2,PNP…
