# Supplementary material for: A large cohort study identifying a novel prognosis prediction model for lung adenocarcinoma through machine learning strategies
Source: BMC Cancer. 2019 Sep 5;19:886. doi: 10.1186/s12885-019-6101-7 (PMC6729062; doi:10.1186/s12885-019-6101-7)
Supplement: Supplementary file 5 — Table S4. C-index of each set during each loop (Optimal model: loop #54360) (XLSX 5797 kb) [file 12885_2019_6101_MOESM5_ESM.xlsx]

## Sheet: C-index
Supplementary table 4: C-index of each set during each loop (Optimal model: loop #54360)
Loop	Training set	Internal testing set	Entire TCGA cohort set	External tesing set	External validation set
1	0.680473	0.601208	0.653788	0.616663	0.66449
2	0.704508	0.567629	0.666752	0.614714	0.693935
3	0.685907	0.642805	0.673117	0.616392	0.694099
4	0.73883	0.529694	0.673585	0.642865	0.658248
5	0.714322	0.623185	0.688997	0.615039	0.672868
6	0.719744	0.591657	0.681227	0.642486	0.687364
7	0.716917	0.608121	0.684186	0.630793	0.687035
8	0.678386	0.575297	0.646444	0.615418	0.652458
9	0.705631	0.604607	0.673138	0.637181	0.680465
10	0.710468	0.568299	0.66688	0.607785	0.696604
11	0.718448	0.626843	0.68889	0.641349	0.664367
12	0.742692	0.560732	0.684016	0.660405	0.686953
13	0.73342	0.62613	0.697086	0.661055	0.686871
14	0.659316	0.552216	0.628201	0.617583	0.632623
15	0.706347	0.64799	0.689657	0.628465	0.666256
16	0.708068	0.664542	0.693488	0.647899	0.683709
17	0.735408	0.576734	0.684037	0.636639	0.666667
18	0.691269	0.591495	0.660642	0.605619	0.700259
19	0.719549	0.593248	0.676331	0.622077	0.68145
20	0.77881	0.597572	0.718692	0.677783	0.679192
21	0.703833	0.662037	0.688784	0.635556	0.682149
22	0.655737	0.621302	0.644166	0.586834	0.63751
23	0.707733	0.577397	0.67052	0.643731	0.676358
24	0.707196	0.597829	0.678375	0.61374	0.652088
25	0.722927	0.605376	0.685846	0.626408	0.678781
26	0.745181	0.566816	0.679247	0.64032	0.69644
27	0.735683	0.550986	0.681972	0.647521	0.671471
28	0.717425	0.550297	0.662792	0.630089	0.665353
29	0.71873	0.587659	0.668476	0.633012	0.681081
30	0.694479	0.61816	0.669881	0.609409	0.71455
31	0.737278	0.574132	0.68806	0.645842	0.686337
32	0.676317	0.668164	0.672286	0.602371	0.668515
33	0.708635	0.621663	0.691509	0.673993	0.684654
34	0.664825	0.640864	0.661771	0.614931	0.691717
35	0.694253	0.590368	0.662409	0.641024	0.672334
36	0.713329	0.607374	0.678183	0.647033	0.675701
37	0.679364	0.548415	0.639653	0.597066	0.660384
38	0.738204	0.542963	0.681397	0.656345	0.680506
39	0.692534	0.605728	0.670775	0.619965	0.695331
40	0.760965	0.600336	0.701726	0.646438	0.666995
41	0.711885	0.578831	0.667646	0.625325	0.690978
42	0.690637	0.613683	0.663005	0.622185	0.670075
43	0.723196	0.630721	0.691743	0.638209	0.689048
44	0.716017	0.599711	0.683483	0.623917	0.681533
45	0.727149	0.587531	0.68459	0.642107	0.654347
46	0.701881	0.618819	0.674734	0.624242	0.680177
47	0.68897	0.618103	0.670179	0.630522	0.686871
48	0.716148	0.557327	0.671052	0.652285	0.674551
49	0.676485	0.652292	0.66656	0.630522	0.671307
50	0.724412	0.568046	0.677778	0.630576	0.680999
51	0.713776	0.568244	0.671776	0.630576	0.687446
52	0.727677	0.623529	0.692105	0.67107	0.676235
53	0.727347	0.658355	0.706197	0.650065	0.682436
54	0.704455	0.608734	0.674011	0.650444	0.649583
55	0.735699	0.621093	0.70509	0.647845	0.666379
56	0.719647	0.566826	0.676459	0.623701	0.668884
57	0.715236	0.610966	0.683909	0.639833	0.680999
58	0.692831	0.560182	0.655257	0.627923	0.68104
59	0.701716	0.566089	0.661877	0.621102	0.677262
60	0.696949	0.588989	0.669242	0.636044	0.665804
61	0.699215	0.619753	0.678268	0.620344	0.674223
62	0.726842	0.600811	0.684292	0.625595	0.658618
63	0.689492	0.610619	0.664197	0.633824	0.697959
64	0.707283	0.621829	0.678609	0.643785	0.659685
65	0.728728	0.550926	0.679418	0.628627	0.683873
66	0.7011	0.662702	0.688188	0.629872	0.693401
67	0.635917	0.588254	0.628584	0.584452	0.644902
68	0.703192	0.560649	0.660046	0.641241	0.670486
69	0.694613	0.547712	0.656342	0.634961	0.657714
70	0.717502	0.600244	0.683164	0.64633	0.675291
71	0.690378	0.635013	0.67565	0.646546	0.687323
72	0.743813	0.59986	0.696873	0.662949	0.681984
73	0.690237	0.607971	0.667944	0.637505	0.675496
74	0.673844	0.615759	0.657535	0.631875	0.675208
75	0.73073	0.621876	0.697597	0.629277	0.648351
76	0.721215	0.592718	0.686825	0.63469	0.692004
77	0.738996	0.560491	0.691147	0.620344	0.679972
78	0.722555	0.607106	0.693318	0.626462	0.676933
79	0.709907	0.586354	0.667774	0.614877	0.649131
80	0.726577	0.559264	0.679843	0.594576	0.686748
81	0.690307	0.597983	0.665326	0.625704	0.675824
82	0.698339	0.646244	0.68508	0.639617	0.673278
83	0.75205	0.518091	0.680248	0.647521	0.68527
84	0.716111	0.58944	0.680014	0.638155	0.678042
85	0.706575	0.630576	0.67846	0.636314	0.685023
86	0.683044	0.576592	0.648126	0.619207	0.68954
87	0.728915	0.568891	0.677885	0.636152	0.665394
88	0.679202	0.586061	0.654001	0.62121	0.677139
89	0.732909	0.608948	0.692254	0.641512	0.675824
90	0.704251	0.611353	0.678587	0.615201	0.673196
91	0.719733	0.569503	0.674671	0.647358	0.671595
92	0.735354	0.576232	0.676821	0.636423	0.673894
93	0.709486	0.545428	0.670988	0.623592	0.689376
94	0.726677	0.571559	0.679375	0.647412	0.650363
95	0.715681	0.620857	0.679162	0.634366	0.676358
96	0.713641	0.555323	0.669285	0.61688	0.710279
97	0.705166	0.6029	0.675458	0.62094	0.686091
98	0.701486	0.624749	0.676501	0.664411	0.670938
99	0.69945	0.62159	0.674862	0.623322	0.683586
100	0.714654	0.575828	0.674649	0.670204	0.669952
101	0.712317	0.616374	0.685995	0.661271	0.689458
102	0.700196	0.677132	0.691466	0.650173	0.679767
103	0.681464	0.646031	0.670541	0.626408	0.675003
104	0.694441	0.602206	0.666667	0.631063	0.667734
105	0.724135	0.581237	0.680801	0.620886	0.668104
106	0.720795	0.592407	0.681333	0.635178	0.673689
107	0.707437	0.58931	0.671946	0.651256	0.690485
108	0.738371	0.581562	0.695404	0.659809	0.668802
109	0.70282	0.582067	0.669753	0.625541	0.682066
110	0.689509	0.617214	0.66375	0.636044	0.670322
111	0.725942	0.587243	0.687592	0.611304	0.681204
112	0.674002	0.62491	0.655597	0.61715	0.646791
113	0.700242	0.58251	0.667412	0.633662	0.686502
114	0.720677	0.568582	0.67814	0.619099	0.66909
115	0.70467	0.643629	0.682824	0.653205	0.689376
116	0.724983	0.588235	0.685655	0.665006	0.68954
117	0.665039	0.670305	0.663282	0.589541	0.667324
118	0.722595	0.599956	0.683036	0.665006	0.664901
119	0.686477	0.613176	0.663835	0.63626	0.666461
120	0.696515	0.672242	0.690104	0.636639	0.678124
121	0.741673	0.604355	0.698533	0.64032	0.693565
122	0.700433	0.659697	0.685229	0.650498	0.684818
123	0.722124	0.612991	0.687507	0.637018	0.686296
124	0.738671	0.583651	0.706899	0.670961	0.680465
125	0.694027	0.645203	0.679183	0.62435	0.695043
126	0.706574	0.611169	0.678268	0.63783	0.663751
127	0.730488	0.587893	0.687975	0.624242	0.688226
128	0.677533	0.65	0.67201	0.611412	0.661862
129	0.677323	0.628161	0.662409	0.622293	0.681738
130	0.704279	0.6565	0.688741	0.653638	0.677426
131	0.731021	0.555238	0.671052	0.631984	0.683914
132	0.71307	0.611347	0.683888	0.625704	0.687528
133	0.666206	0.573807	0.63678	0.600368	0.632459
134	0.708613	0.631696	0.685314	0.655641	0.664819
135	0.676345	0.529024	0.632991	0.629926	0.643013
136	0.694203	0.660489	0.683654	0.644327	0.675291
137	0.737765	0.537221	0.673436	0.64476	0.676112
138	0.686113	0.621844	0.668412	0.626732	0.697138
139	0.698474	0.579393	0.664197	0.639725	0.66334
140	0.696358	0.592952	0.661494	0.614281	0.677426
141	0.657163	0.632366	0.649765	0.608164	0.678453
142	0.729547	0.598696	0.689103	0.598798	0.638742
143	0.661375	0.601612	0.640569	0.604753	0.642109
144	0.735035	0.531016	0.65796	0.622239	0.678781
145	0.717693	0.582989	0.678183	0.619099	0.701244
146	0.734798	0.595072	0.691764	0.644164	0.683668
147	0.71254	0.577732	0.666518	0.604916	0.62675
148	0.702545	0.602473	0.671286	0.619207	0.674469
149	0.739428	0.61361	0.699002	0.657806	0.679192
150	0.720037	0.648649	0.693361	0.644002	0.682066
151	0.701758	0.666912	0.690593	0.626029	0.692087
152	0.710207	0.679546	0.694297	0.661975	0.688473
153	0.678472	0.584668	0.652277	0.59712	0.644861
154	0.687884	0.673969	0.679524	0.629006	0.691553
155	0.693664	0.663526	0.682462	0.618341	0.688185
156	0.7297	0.574505	0.684228	0.637018	0.667899
157	0.664507	0.610503	0.649233	0.620669	0.662848
158	0.719201	0.614935	0.69351	0.657644	0.693154
159	0.725153	0.602665	0.688869	0.647954	0.65718
160	0.699854	0.619422	0.676012	0.627923	0.668309
161	0.690589	0.604257	0.662665	0.62408	0.679849
162	0.691939	0.592413	0.663325	0.648116	0.670732
163	0.684479	0.657278	0.676884	0.646059	0.673237
164	0.716818	0.5774	0.678162	0.622293	0.656647
165	0.658411	0.648174	0.659685	0.594521	0.677426
166	0.705855	0.609273	0.671797	0.637559	0.702641
167	0.730637	0.561872	0.677289	0.636152	0.68761
168	0.736442	0.582532	0.679226	0.636206	0.675455
169	0.70344	0.624426	0.676033	0.617313	0.676974
170	0.702508	0.579229	0.671733	0.619207	0.6957
171	0.689426	0.620799	0.666688	0.644489	0.673278
172	0.726738	0.552706	0.67367	0.614498	0.6741
173	0.723558	0.607463	0.687166	0.645193	0.687035
174	0.690085	0.618174	0.666475	0.6466	0.660301
175	0.680677	0.620997	0.659046	0.620074	0.668884
176	0.713341	0.636142	0.692296	0.645247	0.680629
177	0.732436	0.561568	0.679843	0.634799	0.677713
178	0.711859	0.665516	0.698831	0.659809	0.685598
179	0.716583	0.608983	0.686251	0.649253	0.685311
180	0.666095	0.62761	0.654597	0.604753	0.670691
181	0.713863	0.59429	0.67697	0.640862	0.687816
182	0.738653	0.599172	0.693871	0.638426	0.683175
183	0.695539	0.592629	0.666794	0.626678	0.695208
184	0.704341	0.658537	0.684505	0.629385	0.675537
185	0.673246	0.614286	0.655087	0.597824	0.667365
186	0.708238	0.621482	0.674649	0.636856	0.6741
187	0.710319	0.617975	0.686974	0.619911	0.666872
188	0.673308	0.636364	0.66341	0.621102	0.679849
189	0.742579	0.60146	0.708006	0.646167	0.682806
190	0.694275	0.631345	0.677395	0.637559	0.66527
191	0.701389	0.613308	0.672074	0.618612	0.679192
192	0.70885	0.562262	0.674564	0.653584	0.685393
193	0.69782	0.624242	0.677502	0.622077	0.680793
194	0.699525	0.6374	0.680546	0.618612	0.679726
195	0.727198	0.589962	0.691168	0.663653	0.693236
196	0.689393	0.637012	0.676225	0.594413	0.660096
197	0.707607	0.559148	0.663176	0.63913	0.666502
198	0.722843	0.613203	0.690359	0.669067	0.681492
199	0.670027	0.574664	0.638802	0.615039	0.666954
200	0.701064	0.557668	0.655427	0.639887	0.673319
201	0.677492	0.607421	0.654618	0.617908	0.642725
202	0.664235	0.581897	0.638972	0.593872	0.65833
203	0.713547	0.60885	0.685293	0.659052	0.687282
204	0.724476	0.604117	0.689103	0.634636	0.692087
205	0.687514	0.537479	0.644996	0.629439	0.684818
206	0.691743	0.58599	0.66292	0.626841	0.693647
207	0.751584	0.523992	0.681823	0.647954	0.667077
208	0.687289	0.605447	0.671265	0.616068	0.68067
209	0.677786	0.672036	0.676842	0.618287	0.666174
210	0.700672	0.599357	0.673926	0.621265	0.685352
211	0.726741	0.578362	0.680354	0.65445	0.688103
212	0.69116	0.658346	0.680695	0.634149	0.670568
213	0.723795	0.624451	0.692786	0.63377	0.682477
214	0.721935	0.598697	0.683718	0.606648	0.683052
215	0.666951	0.62436	0.653426	0.617204	0.641904
216	0.684102	0.63606	0.667433	0.620994	0.691471
217	0.708173	0.608647	0.67814	0.615634	0.692415
218	0.697401	0.61276	0.669285	0.623213	0.689089
219	0.739648	0.590058	0.692786	0.670691	0.686625
220	0.684383	0.590469	0.658429	0.604591	0.677139
221	0.694288	0.626215	0.672457	0.622347	0.680506
222	0.728206	0.571304	0.678204	0.621427	0.679233
223	0.710916	0.586179	0.676139	0.627977	0.665147
224	0.770812	0.543797	0.705856	0.691154	0.688555
225	0.720973	0.573789	0.682973	0.627598	0.670527
226	0.682357	0.565916	0.650105	0.610113	0.694222
227	0.69255	0.6507	0.676076	0.629169	0.686173
228	0.703078	0.587103	0.660302	0.63469	0.674264
229	0.700436	0.619953	0.681142	0.625812	0.690403
230	0.666987	0.642674	0.65911	0.627544	0.674592
231	0.744475	0.553868	0.678694	0.658889	0.680711
232	0.6756	0.611611	0.655172	0.636639	0.678329
233	0.682055	0.62284	0.661558	0.632904	0.681163
234	0.68012	0.59053	0.654129	0.587376	0.631391
235	0.724398	0.647527	0.699725	0.663761	0.701532
236	0.729959	0.608804	0.698214	0.654504	0.692087
237	0.682579	0.610794	0.663708	0.606161	0.677467
238	0.704491	0.622731	0.67499	0.61937	0.680054
239	0.637346	0.623127	0.635822	0.605294	0.664244
240	0.692973	0.591526	0.660664	0.605294	0.68026
241	0.710969	0.6339	0.689124	0.616013	0.684079
242	0.714418	0.592332	0.674309	0.621698	0.658905
243	0.739922	0.632537	0.70675	0.642432	0.681902
244	0.715194	0.575553	0.671392	0.62251	0.673032
245	0.695975	0.66201	0.681653	0.642269	0.678206
246	0.72794	0.5569	0.676012	0.649253	0.676071
247	0.669503	0.645416	0.665602	0.62251	0.661698
248	0.69361	0.573765	0.64572	0.600855	0.670896
249	0.719314	0.576079	0.677757	0.637397	0.701285
250	0.661023	0.646571	0.657535	0.613577	0.682149
251	0.662851	0.669385	0.659046	0.628952	0.700382
252	0.694718	0.613006	0.664985	0.62186	0.688719
253	0.712872	0.609388	0.682887	0.618991	0.682272
254	0.715496	0.613657	0.67929	0.644381	0.663176
255	0.705685	0.638571	0.68657	0.635123	0.69299
256	0.719297	0.678914	0.705217	0.630847	0.690156
257	0.700761	0.633566	0.680397	0.634041	0.673607
258	0.676368	0.578366	0.653426	0.611737	0.650692
259	0.747797	0.599493	0.702578	0.654342	0.688924
260	0.720014	0.644644	0.692616	0.63913	0.665311
261	0.69495	0.59292	0.659429	0.641241	0.666543
262	0.679972	0.631675	0.664517	0.616555	0.698288
263	0.744791	0.598127	0.694063	0.642865	0.681533
264	0.718632	0.662865	0.697001	0.610437	0.659028
265	0.682204	0.609371	0.661047	0.612116	0.690403
266	0.681066	0.593534	0.652937	0.62343	0.684038
267	0.741504	0.490365	0.678566	0.618612	0.682313
268	0.66304	0.651144	0.658748	0.62657	0.686994
269	0.689514	0.586676	0.660706	0.618774	0.682025
270	0.677607	0.61019	0.663176	0.613307	0.700505
271	0.681006	0.598826	0.657769	0.626678	0.67488
272	0.725701	0.601298	0.687592	0.617096	0.681204
273	0.690409	0.60223	0.659472	0.59241	0.676564
274	0.697663	0.615949	0.664325	0.629385	0.697713
275	0.705206	0.637371	0.685953	0.658618	0.668474
276	0.736976	0.536556	0.677885	0.647033	0.670896
277	0.725103	0.60545	0.686059	0.651473	0.676605
278	0.723819	0.610056	0.687422	0.643839	0.686132
279	0.688807	0.636969	0.676565	0.637343	0.679685
280	0.665389	0.637341	0.655619	0.614389	0.673935
281	0.699516	0.626698	0.6745	0.638588	0.668309
282	0.707044	0.618893	0.685208	0.654829	0.680301
283	0.675768	0.664581	0.670711	0.625162	0.671718
284	0.749933	0.558269	0.688465	0.645139	0.684038
285	0.704775	0.571324	0.66275	0.637289	0.674962
286	0.696658	0.628047	0.676374	0.627761	0.68219
287	0.73881	0.578208	0.691934	0.657969	0.681697
288	0.712672	0.550902	0.662005	0.618016	0.704735
289	0.681256	0.594154	0.655257	0.595388	0.681984
290	0.710221	0.609902	0.68144	0.577631	0.640508
291	0.735236	0.584628	0.684356	0.660188	0.685803
292	0.709586	0.609035	0.681057	0.639346	0.676071
293	0.700868	0.588399	0.670924	0.636856	0.684202
294	0.705633	0.585366	0.67384	0.640645	0.674592
295	0.684077	0.619494	0.664474	0.613144	0.680629
296	0.712905	0.610997	0.678098	0.621319	0.697507
297	0.735795	0.608487	0.694361	0.652988	0.68991
298	0.75599	0.56392	0.686889	0.661921	0.676605
299	0.718449	0.582265	0.670371	0.645409	0.686748
300	0.692224	0.643776	0.681014	0.633716	0.677878
301	0.709318	0.594196	0.674458	0.650065	0.658002
302	0.674607	0.660244	0.667986	0.624946	0.693893
303	0.728045	0.596352	0.685101	0.634366	0.681204
304	0.751551	0.549859	0.688507	0.649036	0.683668
305	0.690836	0.668208	0.683036	0.643731	0.6826
306	0.740057	0.586742	0.695191	0.662949	0.689623
307	0.688613	0.585153	0.660621	0.617637	0.697672
308	0.71476	0.627259	0.690317	0.646871	0.692579
309	0.717308	0.519305	0.66507	0.625108	0.646298
310	0.700401	0.6517	0.685719	0.629764	0.708636
311	0.707982	0.636101	0.687336	0.635123	0.691594
312	0.711757	0.561373	0.657726	0.632633	0.686871
313	0.70273	0.617917	0.679503	0.63875	0.67718
314	0.741225	0.567497	0.686527	0.628465	0.68104
315	0.680205	0.670805	0.678438	0.635935	0.681779
316	0.704317	0.628422	0.680567	0.637776	0.67488
317	0.690663	0.597142	0.662026	0.627111	0.683586
318	0.696788	0.604538	0.668966	0.607676	0.689294
319	0.728987	0.613917	0.690742	0.648874	0.702476
320	0.683703	0.550548	0.646806	0.621265	0.656647
321	0.732003	0.596878	0.690274	0.67042	0.682641
322	0.704803	0.60352	0.669306	0.596849	0.679397
323	0.747607	0.541171	0.68855	0.654233	0.673237
324	0.688244	0.657999	0.679928	0.625704	0.6849
325	0.701705	0.639781	0.688018	0.642269	0.661123
326	0.742197	0.579785	0.691445	0.656507	0.684736
327	0.689731	0.615629	0.667263	0.624621	0.686337
328	0.710563	0.631162	0.684399	0.664249	0.686132
329	0.7121	0.642959	0.69187	0.663761	0.687035
330	0.693023	0.608087	0.668093	0.628411	0.684736
331	0.7368	0.571105	0.685335	0.627761	0.681574
332	0.713746	0.595603	0.679907	0.652014	0.678165
333	0.737665	0.582335	0.695255	0.678595	0.675578
334	0.657588	0.597656	0.642506	0.626029	0.681368
335	0.732564	0.610726	0.691913	0.625487	0.666092
336	0.758729	0.501386	0.687996	0.663653	0.670322
337	0.717197	0.650589	0.692786	0.669229	0.698246
338	0.676892	0.636796	0.668391	0.640212	0.688267
339	0.6974	0.593954	0.668795	0.610762	0.673812
340	0.703692	0.644806	0.685782	0.641782	0.671184
341	0.691989	0.577413	0.647721	0.623538	0.700916
342	0.738003	0.586449	0.697639	0.669608	0.682559
343	0.74973	0.640678	0.718181	0.653259	0.67911
344	0.72915	0.587258	0.691104	0.659701	0.685311
345	0.718434	0.528946	0.647955	0.613036	0.641575
346	0.691524	0.599289	0.664368	0.634311	0.681943
347	0.701322	0.647347	0.68459	0.639238	0.681861
348	0.724766	0.481055	0.645933	0.595929	0.654224
349	0.681213	0.644895	0.669689	0.625704	0.672005
350	0.686841	0.58699	0.661026	0.598419	0.654552
351	0.728901	0.59786	0.696107	0.644543	0.69952
352	0.725589	0.552542	0.673606	0.653421	0.66794
353	0.692227	0.601366	0.66126	0.617962	0.678822
354	0.68225	0.633076	0.668157	0.637018	0.68026
355	0.683164	0.64453	0.669328	0.605944	0.664778
356	0.718965	0.626829	0.691445	0.656886	0.681697
357	0.707867	0.597018	0.668455	0.652014	0.675167
358	0.733964	0.611222	0.699151	0.661867	0.69184
359	0.739474	0.568134	0.682249	0.651852	0.688924
360	0.71324	0.603562	0.682334	0.674913	0.686625
361	0.710022	0.677635	0.69964	0.661271	0.689869
362	0.711844	0.652486	0.694255	0.658997	0.691101
363	0.724228	0.614337	0.692318	0.643569	0.688514
364	0.693828	0.64687	0.676288	0.608218	0.667488
365	0.728703	0.541198	0.677204	0.648982	0.66256
366	0.72114	0.612457	0.687656	0.635827	0.656605
367	0.708443	0.627174	0.680695	0.635069	0.679356
368	0.698263	0.630923	0.677608	0.629818	0.655127
369	0.710911	0.520862	0.662239	0.642378	0.686009
370	0.680918	0.631023	0.66226	0.636585	0.699848
371	0.7205	0.597431	0.681163	0.656291	0.686091
372	0.697084	0.58575	0.668732	0.622131	0.670116
373	0.719797	0.569033	0.668391	0.635015	0.673237
374	0.698151	0.544439	0.656172	0.623268	0.670116
375	0.708924	0.587108	0.674543	0.608868	0.664449
376	0.708806	0.586722	0.663963	0.62814	0.696932
377	0.715359	0.591719	0.676842	0.632525	0.699602
378	0.683929	0.602938	0.66292	0.642378	0.674223
379	0.726219	0.610732	0.695085	0.647737	0.679069
380	0.704481	0.592903	0.677842	0.651256	0.684777
381	0.738363	0.576562	0.696149	0.615147	0.688719
382	0.700958	0.644476	0.68508	0.646546	0.675824
383	0.66469	0.654849	0.663346	0.610383	0.679644
384	0.716966	0.627741	0.690806	0.622293	0.684654
385	0.705956	0.60622	0.676012	0.659431	0.687734
386	0.694711	0.610593	0.671818	0.607568	0.696522
387	0.739539	0.608341	0.692381	0.634203	0.682354
388	0.686845	0.635744	0.675203	0.621427	0.697384
389	0.684675	0.623969	0.663112	0.630522	0.65985
390	0.671547	0.619449	0.656662	0.600639	0.68104
391	0.699767	0.60885	0.670796	0.630089	0.692087
392	0.734667	0.591065	0.684101	0.629331	0.69184
393	0.692959	0.657967	0.684612	0.655154	0.685434
394	0.663676	0.663277	0.662729	0.648441	0.673114
395	0.694391	0.611387	0.670371	0.640591	0.668679
396	0.692126	0.658213	0.679077	0.634907	0.688185
397	0.731018	0.516644	0.664687	0.634366	0.675167
398	0.719084	0.59514	0.685314	0.602858	0.637428
399	0.705988	0.682551	0.698597	0.642811	0.662806
400	0.689943	0.5611	0.647828	0.60275	0.662519
401	0.693263	0.639632	0.67135	0.631659	0.657304
402	0.686846	0.663378	0.679588	0.604483	0.632623
403	0.731549	0.535051	0.682525	0.654342	0.685762
404	0.721521	0.575037	0.675586	0.614119	0.673894
405	0.685063	0.647077	0.674075	0.640158	0.684407
406	0.701384	0.589037	0.672627	0.624459	0.656072
407	0.72972	0.594541	0.690572	0.650823	0.680588
408	0.652174	0.690223	0.658897	0.618179	0.691101
409	0.707718	0.596255	0.670605	0.63442	0.672827
410	0.708359	0.619763	0.678332	0.633391	0.679479
411	0.647002	0.611944	0.636482	0.608272	0.662437
412	0.727396	0.5683	0.680972	0.636152	0.660753
413	0.691826	0.618869	0.669945	0.622835	0.686132
414	0.705622	0.625278	0.680737	0.661055	0.688021
415	0.666948	0.601386	0.646359	0.596579	0.664695
416	0.725361	0.604726	0.693467	0.638209	0.693729
417	0.737109	0.600191	0.696958	0.648116	0.684859
418	0.683924	0.616083	0.659174	0.59306	0.667283
419	0.67654	0.632588	0.663942	0.641078	0.679931
420	0.695868	0.60853	0.670051	0.642757	0.660671
421	0.73873	0.558145	0.679141	0.635556	0.674428
422	0.696941	0.608894	0.676012	0.621698	0.689623
423	0.713211	0.623618	0.687634	0.61623	0.664449
424	0.69462	0.598982	0.662558	0.63626	0.668268
425	0.733069	0.543091	0.67301	0.614714	0.672416
426	0.732125	0.614155	0.702131	0.642702	0.669747
427	0.663494	0.604483	0.645422	0.610275	0.683339
428	0.709256	0.603171	0.677885	0.626949	0.686748
429	0.709913	0.658316	0.694851	0.609463	0.67759
430	0.677777	0.618517	0.658727	0.629331	0.690198
431	0.722564	0.590114	0.681887	0.658564	0.70453
432	0.763172	0.563473	0.701279	0.667334	0.694017
433	0.715046	0.584697	0.67499	0.627977	0.667858
434	0.67716	0.636619	0.665581	0.616122	0.68026
435	0.700489	0.593363	0.668391	0.621644	0.689376
436	0.689102	0.60788	0.667539	0.61401	0.698411
437	0.665646	0.640758	0.659003	0.598311	0.668022
438	0.679269	0.652208	0.675628	0.646113	0.674223
439	0.731131	0.597294	0.689295	0.633012	0.683339
440	0.710652	0.552683	0.663793	0.650769	0.648433
441	0.73253	0.575407	0.683909	0.636369	0.69184
442	0.705836	0.597544	0.676906	0.649794	0.693236
443	0.687018	0.647248	0.676948	0.640754	0.682066
444	0.73762	0.600728	0.695511	0.660838	0.693277
445	0.708423	0.595127	0.674564	0.640808	0.671882
446	0.733638	0.570305	0.691189	0.644868	0.682559
447	0.723129	0.56888	0.679396	0.636044	0.702107
448	0.67407	0.642045	0.665389	0.608001	0.677672
449	0.700059	0.563718	0.662282	0.611683	0.676194
450	0.721552	0.65812	0.703344	0.642269	0.694756
451	0.699837	0.57113	0.66441	0.659755	0.661123
452	0.710745	0.640786	0.692637	0.635394	0.693565
453	0.729703	0.637647	0.702024	0.66257	0.701942
454	0.719298	0.568251	0.670349	0.643948	0.685516
455	0.729296	0.583217	0.693446	0.645409	0.696029
456	0.709634	0.605867	0.680439	0.640266	0.695208
457	0.698066	0.572692	0.660962	0.621535	0.656031
458	0.692613	0.605721	0.664623	0.618937	0.67488
459	0.680455	0.58647	0.653469	0.611087	0.653484
460	0.691947	0.582458	0.660706	0.601613	0.656441
461	0.686621	0.588795	0.659472	0.626949	0.694509
462	0.71257	0.616854	0.678907	0.615526	0.698493
463	0.694217	0.642412	0.676565	0.640754	0.659152
464	0.744319	0.583048	0.694404	0.655208	0.681204
465	0.720077	0.610489	0.693573	0.631388	0.650856
466	0.708525	0.619746	0.682994	0.639942	0.67566
467	0.691325	0.535536	0.64489	0.623159	0.620303
468	0.744716	0.587235	0.704025	0.63534	0.68605
469	0.730865	0.59171	0.685484	0.643785	0.702025
470	0.66957	0.645053	0.665624	0.601126	0.625765
471	0.676668	0.575541	0.644166	0.607352	0.682641
472	0.712329	0.620177	0.681419	0.63442	0.682066
473	0.69306	0.615096	0.670371	0.647142	0.663833
474	0.728902	0.607933	0.688209	0.648387	0.685803
475	0.678376	0.634129	0.665113	0.598744	0.651842
476	0.739733	0.562573	0.688401	0.660946	0.683668
477	0.721491	0.618084	0.692765	0.639508	0.675126
478	0.693224	0.574315	0.660344	0.614768	0.685557
479	0.745373	0.531613	0.686847	0.649957	0.66757
480	0.688593	0.659057	0.682206	0.629385	0.679726
481	0.714472	0.594976	0.684037	0.625271	0.675578
482	0.684752	0.63125	0.667539	0.637397	0.675701
483	0.737595	0.539226	0.681121	0.660459	0.683216
484	0.680903	0.651857	0.669796	0.602209	0.659644
485	0.712354	0.526933	0.661877	0.639021	0.647694
486	0.703578	0.57223	0.665326	0.652393	0.679438
487	0.716789	0.586286	0.680844	0.651202	0.680301
488	0.689906	0.60127	0.662196	0.633716	0.663094
489	0.731911	0.563823	0.693254	0.637722	0.68412
490	0.720601	0.616941	0.684292	0.618883	0.687323
491	0.70649	0.562289	0.661707	0.618449	0.654429
492	0.770105	0.564982	0.698682	0.633174	0.684407
493	0.690342	0.611537	0.672329	0.628194	0.690403
494	0.657475	0.688121	0.666582	0.626462	0.692045
495	0.710283	0.611486	0.681525	0.637235	0.687734
496	0.707405	0.591322	0.670669	0.633716	0.657755
497	0.69902	0.574087	0.662601	0.603725	0.694633
498	0.694872	0.660947	0.683143	0.624729	0.650979
499	0.676856	0.615208	0.660791	0.604861	0.680342
500	0.720234	0.657711	0.702791	0.611304	0.676892
501	0.717583	0.582385	0.672606	0.647412	0.667858
502	0.742854	0.538957	0.696149	0.668579	0.691799
503	0.717268	0.566104	0.668604	0.620236	0.656154
504	0.668031	0.702155	0.676693	0.615093	0.675167
505	0.72707	0.556138	0.682504	0.656453	0.683052
506	0.712541	0.604523	0.677842	0.616771	0.688185
507	0.701167	0.610958	0.676182	0.640212	0.684325
508	0.67861	0.679641	0.680248	0.641241	0.686994
509	0.715876	0.628929	0.687358	0.661867	0.683832
510	0.737326	0.585182	0.689316	0.651635	0.68026
511	0.726982	0.628882	0.697384	0.633229	0.686871
512	0.689703	0.577646	0.65283	0.626895	0.665969
513	0.716072	0.619769	0.685506	0.656453	0.694468
514	0.736433	0.531426	0.675778	0.628681	0.666297
515	0.705434	0.643551	0.684314	0.624838	0.67488
516	0.719301	0.597356	0.679567	0.651148	0.681492
517	0.714537	0.611315	0.68393	0.66793	0.680465
518	0.722731	0.587619	0.678396	0.625974	0.687651
519	0.733199	0.630607	0.696	0.604699	0.65484
520	0.684215	0.598861	0.659536	0.635178	0.642807
521	0.674773	0.638551	0.666858	0.628032	0.691019
522	0.71516	0.611433	0.68557	0.647575	0.679726
523	0.706457	0.582047	0.666645	0.637018	0.692004
524	0.708218	0.579695	0.675884	0.615689	0.697138
525	0.715812	0.59733	0.685868	0.643839	0.664901
526	0.733149	0.586454	0.688933	0.660351	0.691758
527	0.739076	0.547381	0.682951	0.662029	0.672293
528	0.729411	0.577518	0.684995	0.650715	0.698821
529	0.648212	0.657447	0.649637	0.612657	0.689335
530	0.704327	0.555222	0.655321	0.612062	0.684695
531	0.714652	0.64189	0.691849	0.635015	0.678781
532	0.744473	0.596066	0.693063	0.622943	0.678822
533	0.707591	0.590135	0.674287	0.636585	0.6872
534	0.711546	0.605153	0.67995	0.639346	0.675291
535	0.71332	0.591174	0.670796	0.630359	0.699191
536	0.732706	0.608834	0.697661	0.628356	0.683627
537	0.729087	0.587847	0.685953	0.650227	0.657879
538	0.70729	0.653814	0.69153	0.644706	0.663628
539	0.711198	0.622597	0.684846	0.640754	0.677056
540	0.714925	0.612745	0.682845	0.629169	0.704242
541	0.709386	0.65562	0.693765	0.646492	0.679972
542	0.701112	0.651175	0.684122	0.612441	0.66219
543	0.685571	0.580948	0.65415	0.624026	0.671512
544	0.699947	0.599257	0.673521	0.618829	0.650446
545	0.721975	0.578908	0.683781	0.642811	0.674716
546	0.704979	0.56488	0.664751	0.646654	0.685475
547	0.711475	0.586126	0.676927	0.632146	0.679438
548	0.742293	0.600473	0.694318	0.646113	0.68375
549	0.704222	0.638902	0.681248	0.65131	0.670814
550	0.730293	0.615568	0.692722	0.644164	0.698411
551	0.737976	0.564535	0.683867	0.634311	0.683955
552	0.733458	0.551846	0.682866	0.657211	0.682272
553	0.733623	0.53482	0.673989	0.628465	0.687734
554	0.69028	0.573007	0.651276	0.618774	0.627366
555	0.712991	0.638869	0.69038	0.637776	0.691224
556	0.700447	0.629279	0.678119	0.649632	0.703873
557	0.677334	0.659773	0.672095	0.628356	0.666995
558	0.760093	0.569743	0.697192	0.668255	0.665024
559	0.71786	0.573112	0.675352	0.666901	0.684489
560	0.680357	0.615162	0.662899	0.640537	0.667858
561	0.717867	0.59561	0.679779	0.648224	0.683709
562	0.680503	0.606182	0.658471	0.613956	0.665804
563	0.653979	0.666052	0.6563	0.62278	0.648392
564	0.698084	0.622587	0.672648	0.658835	0.680465
565	0.691354	0.648473	0.67599	0.645626	0.680301
566	0.723479	0.562621	0.67482	0.641024	0.682108
567	0.726192	0.602612	0.681461	0.637559	0.659398
568	0.669932	0.639393	0.663388	0.612116	0.68798
569	0.703828	0.598442	0.672329	0.656724	0.674059
570	0.726065	0.624049	0.696064	0.589812	0.632869
571	0.739561	0.548414	0.68772	0.651202	0.694263
572	0.704368	0.644803	0.683867	0.640645	0.682724
573	0.666909	0.603992	0.648786	0.572163	0.590859
574	0.727205	0.54786	0.671563	0.649253	0.686707
575	0.732718	0.606927	0.694829	0.667443	0.683257
576	0.728033	0.628291	0.694127	0.629006	0.673032
577	0.724507	0.557078	0.67267	0.629006	0.686378
578	0.665999	0.635734	0.659536	0.627653	0.676892
579	0.737012	0.558058	0.678715	0.626191	0.670075
580	0.718522	0.59375	0.681099	0.655749	0.708143
581	0.711141	0.582793	0.675799	0.625812	0.680629
582	0.726071	0.629929	0.699066	0.606864	0.682354
583	0.703977	0.645786	0.685272	0.632254	0.668638
584	0.697628	0.643808	0.681908	0.64947	0.689869
585	0.664574	0.664618	0.665347	0.603725	0.691553
586	0.729757	0.614548	0.692616	0.62722	0.697384
587	0.747767	0.578782	0.692786	0.639508	0.672662
588	0.704741	0.6395	0.68459	0.633229	0.671102
589	0.70974	0.644808	0.687911	0.650336	0.68104
590	0.725666	0.624487	0.692296	0.633337	0.684284
591	0.734138	0.573374	0.689891	0.612495	0.651267
592	0.681558	0.61941	0.662239	0.598148	0.675414
593	0.714129	0.586794	0.676799	0.635611	0.683832
594	0.689638	0.675619	0.685995	0.620669	0.678822
595	0.646806	0.613425	0.639653	0.611899	0.652663
596	0.69156	0.620193	0.668348	0.616934	0.694633
597	0.690207	0.64863	0.674734	0.619262	0.664613
598	0.717234	0.624665	0.688209	0.648549	0.672457
599	0.721654	0.580836	0.677715	0.622131	0.680588
600	0.711132	0.616095	0.680397	0.635827	0.658248
601	0.703002	0.63627	0.682632	0.635502	0.678288
602	0.721468	0.631378	0.691509	0.64817	0.687241
603	0.748178	0.520828	0.686464	0.651635	0.663217
604	0.682748	0.636042	0.671818	0.641945	0.679849
605	0.690302	0.624974	0.672393	0.627923	0.698534
606	0.682992	0.676339	0.681419	0.64032	0.656441
607	0.730351	0.617046	0.69302	0.647142	0.676687
608	0.720547	0.589155	0.682866	0.648224	0.692128
609	0.700985	0.601954	0.674905	0.657644	0.686214
610	0.672437	0.651279	0.664368	0.604645	0.673525
611	0.735205	0.576309	0.698576	0.623051	0.69299
612	0.690636	0.646488	0.676501	0.651364	0.688924
613	0.712167	0.582687	0.671073	0.622347	0.694017
614	0.705343	0.641193	0.682866	0.635881	0.681861
615	0.673321	0.640215	0.662111	0.638426	0.672991
616	0.685142	0.603071	0.660387	0.634745	0.687405
617	0.685692	0.616262	0.660749	0.608434	0.701614
618	0.725776	0.543092	0.675692	0.624296	0.664654
619	0.726289	0.611499	0.689465	0.648062	0.672909
620	0.661521	0.667306	0.661047	0.633391	0.675373
621	0.670983	0.612573	0.653916	0.623863	0.66794
622	0.689103	0.539034	0.64323	0.611087	0.658084
623	0.698575	0.580006	0.673053	0.622023	0.68412
624	0.704048	0.684508	0.697426	0.656237	0.669623
625	0.687819	0.614018	0.667199	0.614714	0.670404
626	0.711731	0.56908	0.664176	0.64005	0.684079
627	0.69584	0.639631	0.678971	0.647088	0.668474
628	0.729665	0.629579	0.695	0.639887	0.68297
629	0.694689	0.64166	0.682206	0.647196	0.671964
630	0.710202	0.628974	0.686464	0.640429	0.702353
631	0.708512	0.643468	0.689273	0.662354	0.670568
632	0.690584	0.615284	0.671158	0.639942	0.660671
633	0.729485	0.536613	0.678736	0.636098	0.69414
634	0.718494	0.57723	0.67599	0.650011	0.685557
635	0.732826	0.576591	0.686825	0.62029	0.664408
636	0.729358	0.550088	0.677289	0.658402	0.686419
637	0.693211	0.653406	0.683164	0.654775	0.677631
638	0.714897	0.599552	0.674458	0.645896	0.688432
639	0.716654	0.617114	0.687847	0.618449	0.674633
640	0.734636	0.573396	0.677672	0.635502	0.698205
641	0.705393	0.6073	0.672946	0.638696	0.672703
642	0.688124	0.661976	0.680376	0.643081	0.690403
643	0.678158	0.584412	0.653788	0.62657	0.646832
644	0.688342	0.591645	0.660195	0.599556	0.670896
645	0.747402	0.580493	0.698086	0.656561	0.678904
646	0.732689	0.568867	0.676906	0.618666	0.648392
647	0.722327	0.610438	0.684654	0.648333	0.696275
648	0.68993	0.627346	0.672052	0.637343	0.688596
649	0.68901	0.651061	0.677949	0.646492	0.658289
650	0.673919	0.648656	0.659472	0.623809	0.683914
651	0.711632	0.591288	0.677289	0.633499	0.686789
652	0.687596	0.628856	0.668157	0.67291	0.672046
653	0.694165	0.588064	0.665836	0.643406	0.663217
654	0.742078	0.612268	0.697086	0.630143	0.686748
655	0.723366	0.547509	0.674926	0.646059	0.693976
656	0.720636	0.553098	0.673095	0.636152	0.669336
657	0.667608	0.602039	0.652319	0.58586	0.675208
658	0.725696	0.602407	0.685995	0.658348	0.684489
659	0.71849	0.627499	0.68921	0.614877	0.68375
660	0.726375	0.582968	0.683505	0.641728	0.680095
661	0.719952	0.625829	0.690934	0.640375	0.671923
662	0.654967	0.691232	0.666688	0.615147	0.689417
663	0.712068	0.625302	0.682078	0.647466	0.677919
664	0.693573	0.597434	0.675458	0.634366	0.682149
665	0.719966	0.639088	0.69368	0.631388	0.689992
666	0.711079	0.614705	0.671733	0.636639	0.668966
667	0.717691	0.599576	0.678736	0.62278	0.674839
668	0.724905	0.581578	0.684314	0.641566	0.703749
669	0.672798	0.67009	0.671712	0.604916	0.656482
670	0.675763	0.647778	0.668157	0.642324	0.670855
671	0.676174	0.646833	0.663772	0.624567	0.68835
672	0.697405	0.644624	0.680908	0.647683	0.686214
673	0.712612	0.540198	0.663388	0.647791	0.65985
674	0.726777	0.554977	0.686187	0.635015	0.688062
675	0.708238	0.619474	0.68921	0.647033	0.692128
676	0.750333	0.560724	0.704877	0.668634	0.684448
677	0.688467	0.62202	0.668114	0.622835	0.661944
678	0.714511	0.621891	0.689082	0.624296	0.661246
679	0.692996	0.563475	0.652724	0.608651	0.677878
680	0.691945	0.6028	0.665326	0.598907	0.664654
681	0.706737	0.604012	0.674926	0.613198	0.655456
682	0.696137	0.615339	0.670498	0.626083	0.686214
683	0.691676	0.652143	0.679907	0.639671	0.641452
684	0.683692	0.617228	0.667114	0.606431	0.674962
685	0.69091	0.656114	0.677566	0.617313	0.688719
686	0.72379	0.603872	0.689529	0.640808	0.679192
687	0.725388	0.594168	0.692573	0.632958	0.690156
688	0.692029	0.600583	0.66622	0.627707	0.67837
689	0.694522	0.557067	0.645827	0.601884	0.634307
690	0.720816	0.562877	0.676182	0.609571	0.676317
691	0.683041	0.600943	0.658897	0.619586	0.6718
692	0.704274	0.594533	0.673159	0.622889	0.639933
693	0.726897	0.596418	0.687762	0.660567	0.665147
694	0.71498	0.609395	0.681184	0.623971	0.681697
695	0.687869	0.633658	0.670669	0.638426	0.6849
696	0.675322	0.607722	0.652341	0.598744	0.658371
697	0.709982	0.595902	0.680482	0.623376	0.676071
698	0.727805	0.57283	0.681504	0.633987	0.676358
699	0.711256	0.576499	0.665177	0.630468	0.67143
700	0.691807	0.5768	0.65911	0.616501	0.670691
701	0.728528	0.649859	0.704217	0.625216	0.680095
702	0.69214	0.639367	0.679247	0.616663	0.673073
703	0.719153	0.609093	0.682164	0.663274	0.668884
704	0.697961	0.620754	0.672478	0.632958	0.661574
705	0.66671	0.66294	0.665985	0.617962	0.690896
706	0.659726	0.627717	0.648041	0.60968	0.681286
707	0.6884	0.698179	0.688826	0.624838	0.685434
708	0.718409	0.538362	0.667603	0.634745	0.677878
709	0.71008	0.64355	0.689657	0.635015	0.709868
710	0.714566	0.58698	0.677182	0.63599	0.694181
711	0.756307	0.550911	0.68276	0.647466	0.700177
712	0.691747	0.573667	0.658429	0.629223	0.677221
713	0.723217	0.547962	0.673138	0.627977	0.699068
714	0.675246	0.63565	0.661792	0.597824	0.691922
715	0.731992	0.564972	0.680184	0.640916	0.688842
716	0.73787	0.560365	0.687443	0.626137	0.687241
717	0.706658	0.600189	0.683888	0.63875	0.696768
718	0.711012	0.581291	0.674841	0.630901	0.687035
719	0.688052	0.593603	0.664921	0.627707	0.679602
720	0.746471	0.553191	0.687251	0.651852	0.656975
721	0.671697	0.638246	0.661175	0.638317	0.676687
722	0.724148	0.579178	0.682696	0.656399	0.689417
723	0.715008	0.657363	0.696298	0.623809	0.663505
724	0.75376	0.560043	0.682206	0.625433	0.681163
725	0.70152	0.661617	0.688848	0.628952	0.676481
726	0.64655	0.664666	0.650723	0.61872	0.670363
727	0.682371	0.618632	0.664283	0.622185	0.684941
728	0.697649	0.608475	0.669583	0.610492	0.671677
729	0.722506	0.503951	0.666284	0.635556	0.676276
730	0.709924	0.627033	0.683526	0.648008	0.682724
731	0.713414	0.593494	0.679418	0.649524	0.68605
732	0.620155	0.592601	0.612257	0.606594	0.637797
733	0.729752	0.545049	0.679822	0.651039	0.668761
734	0.660193	0.680249	0.665858	0.628411	0.683257
735	0.715197	0.635566	0.690508	0.650444	0.655374
736	0.727788	0.59236	0.6907	0.649253	0.678945
737	0.68153	0.632843	0.66986	0.623863	0.677549
738	0.6997	0.585413	0.675352	0.628194	0.650363
739	0.708625	0.631247	0.686208	0.627544	0.695495
740	0.709932	0.567113	0.665496	0.654017	0.691594
741	0.715798	0.550925	0.663708	0.620019	0.656482
742	0.68262	0.645434	0.670243	0.61466	0.696029
743	0.717813	0.580172	0.678183	0.638696	0.673114
744	0.696656	0.588009	0.651212	0.623051	0.674141
745	0.739791	0.614267	0.705132	0.664032	0.694263
746	0.733716	0.593501	0.685144	0.625758	0.665517
747	0.666928	0.566511	0.640569	0.591111	0.655374
748	0.707127	0.572555	0.669051	0.633878	0.65254
749	0.687805	0.617969	0.664623	0.620669	0.649789
750	0.712511	0.611751	0.68442	0.655857	0.686502
751	0.713781	0.580316	0.678736	0.647845	0.678247
752	0.730051	0.616237	0.694787	0.605349	0.70416
753	0.710139	0.578789	0.671776	0.633716	0.639029
754	0.706927	0.614721	0.680461	0.64319	0.681492
755	0.65696	0.588985	0.636397	0.596633	0.660958
756	0.70551	0.658666	0.691487	0.621698	0.656154
757	0.714834	0.589623	0.679418	0.639238	0.681615
758	0.711909	0.613703	0.679056	0.646275	0.667981
759	0.717717	0.614241	0.682951	0.631496	0.674017
760	0.72498	0.572826	0.671669	0.640808	0.654059
761	0.709668	0.649477	0.693424	0.655262	0.696932
762	0.679925	0.660011	0.67201	0.636423	0.685557
763	0.73237	0.572917	0.68127	0.639021	0.696686
764	0.705451	0.593267	0.670115	0.627977	0.672909
765	0.686321	0.605237	0.66507	0.590732	0.696891
766	0.698741	0.642721	0.679269	0.624242	0.689417
767	0.72212	0.598971	0.682717	0.654017	0.684243
768	0.734788	0.595172	0.683569	0.645139	0.694715
769	0.716866	0.641866	0.697128	0.635394	0.680547
770	0.686595	0.681234	0.683675	0.614877	0.679931
771	0.737321	0.563454	0.688763	0.631551	0.650979
772	0.709924	0.606054	0.676884	0.619207	0.686953
773	0.68918	0.617747	0.670732	0.622726	0.672827
774	0.710709	0.584519	0.668093	0.625	0.685516
775	0.704852	0.542619	0.649807	0.639617	0.670979
776	0.728607	0.587659	0.690487	0.630576	0.696973
777	0.741386	0.587752	0.68706	0.632038	0.663915
778	0.711265	0.594312	0.673223	0.628032	0.686543
779	0.702447	0.520492	0.660664	0.610925	0.65176
780	0.678048	0.63835	0.668944	0.624242	0.687159
781	0.708227	0.606095	0.676501	0.619641	0.694181
782	0.71164	0.580049	0.675671	0.636477	0.697302
783	0.680322	0.639644	0.66954	0.6178	0.679151
784	0.706881	0.627157	0.68491	0.639833	0.67874
785	0.736781	0.620317	0.698767	0.638588	0.655784
786	0.699063	0.623803	0.679226	0.638317	0.665886
787	0.700208	0.568547	0.661856	0.635448	0.675167
788	0.748841	0.579494	0.686613	0.648116	0.685845
789	0.659387	0.609438	0.643081	0.603183	0.661451
790	0.714663	0.548668	0.669477	0.599773	0.678329
791	0.683259	0.595772	0.666709	0.637668	0.679808
792	0.72041	0.582995	0.674564	0.643406	0.666872
793	0.674687	0.609799	0.657109	0.627761	0.658905
794	0.692662	0.602488	0.665389	0.651093	0.675948
795	0.709833	0.638597	0.688422	0.634149	0.68913
796	0.72312	0.588672	0.685208	0.645842	0.685845
797	0.690243	0.620127	0.664793	0.599664	0.670773
798	0.710416	0.573709	0.675181	0.642215	0.68412
799	0.713243	0.620253	0.686442	0.630251	0.675455
800	0.742739	0.559247	0.681695	0.670041	0.67336
801	0.755931	0.608949	0.70245	0.663599	0.69028
802	0.707833	0.591876	0.672329	0.625758	0.658207
803	0.705636	0.578669	0.666198	0.624784	0.679028
804	0.713015	0.66384	0.697001	0.662624	0.655948
805	0.706003	0.602284	0.676374	0.62657	0.698205
806	0.685263	0.541868	0.638483	0.628032	0.654347
807	0.686637	0.586474	0.659131	0.631767	0.664901
808	0.719463	0.536328	0.668519	0.594034	0.674675
809	0.678952	0.636364	0.66805	0.633391	0.659069
810	0.71985	0.567451	0.671669	0.639942	0.699273
811	0.747863	0.531982	0.686953	0.633391	0.687077
812	0.728013	0.563673	0.678353	0.645193	0.648639
813	0.678412	0.633493	0.661409	0.621102	0.688596
814	0.70931	0.650971	0.695362	0.614822	0.681286
815	0.708911	0.62196	0.681546	0.627815	0.672334
816	0.726535	0.574906	0.680014	0.630847	0.691471
817	0.774084	0.544107	0.701407	0.651039	0.676974
818	0.668907	0.624492	0.65085	0.610762	0.683422
819	0.725958	0.646577	0.704238	0.641512	0.673689
820	0.686467	0.644488	0.673095	0.615255	0.646667
821	0.684202	0.638733	0.675543	0.634799	0.702558
822	0.690158	0.543139	0.647104	0.625216	0.66757
823	0.73579	0.560521	0.678673	0.646925	0.675578
824	0.708224	0.60733	0.679673	0.616447	0.673484
825	0.688574	0.610773	0.662665	0.634907	0.676933
826	0.727963	0.552561	0.677268	0.627382	0.680095
827	0.694003	0.723392	0.701939	0.621319	0.689089
828	0.710549	0.58293	0.669264	0.611683	0.671512
829	0.706526	0.630159	0.688039	0.644651	0.690198
830	0.744807	0.602099	0.689593	0.639725	0.685352
831	0.726413	0.52536	0.666092	0.621156	0.684613
832	0.736198	0.599053	0.693297	0.626787	0.684161
833	0.719263	0.605165	0.688039	0.6322	0.671143
834	0.708982	0.600722	0.68557	0.643406	0.686748
835	0.677095	0.649159	0.668199	0.640483	0.692703
836	0.737255	0.59219	0.694851	0.654179	0.695824
837	0.696127	0.623793	0.674436	0.620669	0.67837
838	0.701848	0.57527	0.666028	0.621102	0.667036
839	0.700072	0.588606	0.658684	0.609788	0.650528
840	0.739165	0.604312	0.695298	0.621265	0.672293
841	0.760323	0.536572	0.69617	0.645463	0.671471
842	0.707689	0.671595	0.69583	0.640158	0.671225
843	0.765342	0.564115	0.705579	0.666468	0.661985
844	0.730482	0.554981	0.667646	0.633283	0.684366
845	0.712977	0.589766	0.680972	0.64974	0.674551
846	0.713612	0.594582	0.674266	0.634149	0.682806
847	0.673283	0.623547	0.661409	0.626245	0.663751
848	0.704273	0.599466	0.675863	0.634799	0.685762
849	0.772306	0.6	0.717074	0.641295	0.68683
850	0.741484	0.598413	0.698576	0.641403	0.694715
851	0.713966	0.632917	0.690721	0.636477	0.690033
852	0.689634	0.609054	0.661835	0.630684	0.649173
853	0.719712	0.511579	0.65464	0.599719	0.641781
854	0.720375	0.589881	0.684505	0.660946	0.683709
855	0.767325	0.545455	0.697575	0.672856	0.671964
856	0.667758	0.6517	0.661792	0.636369	0.660014
857	0.694507	0.65356	0.68491	0.652718	0.668104
858	0.699302	0.601549	0.673734	0.631713	0.670527
859	0.721232	0.556095	0.673244	0.63848	0.668268
860	0.703959	0.620993	0.675075	0.64254	0.678001
861	0.70641	0.603301	0.682398	0.661217	0.652376
862	0.706962	0.590292	0.67499	0.624513	0.65755
863	0.662854	0.660403	0.661387	0.635123	0.683914
864	0.706732	0.562963	0.6659	0.603887	0.630077
865	0.713709	0.568345	0.682121	0.64254	0.680054
866	0.723011	0.580413	0.680077	0.648549	0.693976
867	0.686203	0.549988	0.645954	0.643406	0.639235
868	0.704404	0.545592	0.660004	0.638642	0.66141
869	0.712561	0.603857	0.68276	0.644381	0.662026
870	0.678823	0.614187	0.659685	0.627707	0.711141
871	0.696643	0.603741	0.670371	0.632146	0.679233
872	0.701383	0.586673	0.660153	0.637072	0.668022
873	0.717369	0.569651	0.679779	0.635448	0.656482
874	0.701049	0.573712	0.669072	0.614444	0.686296
875	0.728152	0.594308	0.68823	0.63875	0.684202
876	0.731085	0.555523	0.685123	0.635935	0.67143
877	0.682959	0.637005	0.669626	0.624567	0.705926
878	0.687637	0.642735	0.674607	0.631009	0.673278
879	0.719882	0.56243	0.679907	0.629331	0.681943
880	0.669405	0.601117	0.657705	0.612224	0.686584
881	0.720872	0.604702	0.686932	0.626353	0.667159
882	0.732402	0.571753	0.679694	0.646817	0.681943
883	0.766758	0.515392	0.696511	0.662354	0.694222
884	0.702992	0.587599	0.668178	0.625541	0.693277
885	0.720902	0.603836	0.683143	0.64254	0.686953
886	0.697961	0.607398	0.668582	0.614389	0.655907
887	0.675531	0.598167	0.646806	0.610979	0.66486
888	0.734596	0.609066	0.696852	0.634799	0.677262
889	0.701453	0.54807	0.659387	0.627274	0.671266
890	0.680194	0.587024	0.654065	0.618558	0.665353
891	0.659774	0.672559	0.659046	0.634311	0.680711
892	0.71936	0.615826	0.687869	0.667767	0.678494
893	0.75145	0.514355	0.681057	0.650444	0.67566
894	0.735669	0.554987	0.688912	0.650985	0.68683
895	0.665789	0.574367	0.644358	0.602642	0.624533
896	0.682366	0.609315	0.662282	0.638696	0.659521
897	0.724871	0.578638	0.68376	0.664736	0.683339
898	0.703787	0.637413	0.684654	0.646384	0.69685
899	0.701632	0.594157	0.671733	0.621102	0.662848
900	0.7124	0.582059	0.674032	0.647899	0.690156
901	0.739853	0.562044	0.684441	0.599773	0.687857
902	0.720494	0.589056	0.684122	0.647358	0.678904
903	0.707188	0.57619	0.667625	0.635286	0.681574
904	0.686003	0.611632	0.662899	0.592681	0.682765
905	0.74098	0.531868	0.676118	0.624946	0.702025
906	0.674826	0.624768	0.662771	0.615364	0.692333
907	0.695693	0.563392	0.662622	0.636964	0.635333
908	0.680455	0.628097	0.668838	0.622131	0.674798
909	0.71592	0.601598	0.68144	0.652393	0.684695
910	0.641245	0.587381	0.627584	0.602046	0.652335
911	0.711414	0.655485	0.688933	0.643514	0.691183
912	0.694468	0.62464	0.672584	0.642324	0.679808
913	0.701171	0.581777	0.660536	0.625162	0.673525
914	0.663569	0.622969	0.650127	0.622023	0.651103
915	0.74551	0.594327	0.696766	0.636802	0.706419
916	0.696519	0.587263	0.670626	0.630089	0.707774
917	0.706909	0.676806	0.700172	0.635611	0.679438
918	0.710319	0.57043	0.666943	0.641187	0.666092
919	0.689984	0.551716	0.651361	0.618395	0.656523
920	0.670469	0.663027	0.669413	0.631117	0.67759
921	0.678963	0.580817	0.648317	0.607298	0.646544
922	0.674269	0.656959	0.667965	0.611358	0.688514
923	0.69146	0.676512	0.686634	0.618016	0.676892
924	0.708494	0.616402	0.684314	0.631117	0.68182
925	0.719624	0.573609	0.671818	0.580121	0.650528
926	0.702185	0.643444	0.682483	0.651906	0.677426
927	0.715645	0.630685	0.689124	0.663599	0.681984
928	0.71146	0.631413	0.686698	0.654233	0.683873
929	0.653215	0.586967	0.636546	0.619803	0.648474
930	0.713244	0.612479	0.683462	0.644543	0.663833
931	0.733783	0.521895	0.666134	0.617962	0.683216
932	0.716708	0.551305	0.661281	0.618449	0.669829
933	0.712128	0.644388	0.688486	0.652285	0.677672
934	0.727523	0.611099	0.691764	0.632092	0.671636
935	0.711293	0.635401	0.686783	0.627869	0.663505
936	0.722306	0.608368	0.686932	0.648982	0.696234
937	0.724655	0.581434	0.683292	0.638967	0.687528
938	0.722272	0.558127	0.681525	0.64633	0.673566
939	0.693346	0.617345	0.668072	0.628573	0.678042
940	0.735625	0.610317	0.698704	0.63691	0.670568
941	0.703577	0.604694	0.679822	0.645896	0.675742
942	0.71204	0.610249	0.68095	0.624567	0.691471
943	0.726649	0.621747	0.701982	0.644868	0.680383
944	0.696927	0.626336	0.672435	0.636856	0.670979
945	0.708619	0.570111	0.67086	0.631226	0.706049
946	0.701836	0.62254	0.677778	0.631984	0.67102
947	0.703226	0.515085	0.651297	0.616284	0.671471
948	0.696363	0.674657	0.687209	0.627761	0.699478
949	0.710338	0.596552	0.678481	0.632525	0.690855
950	0.720017	0.559604	0.672584	0.629331	0.664449
951	0.764146	0.568522	0.697831	0.638372	0.686912
952	0.722776	0.607897	0.68227	0.621102	0.679767
953	0.736286	0.566178	0.684612	0.620074	0.664613
954	0.676501	0.660009	0.673117	0.648224	0.684941
955	0.71463	0.625367	0.683334	0.644651	0.678904
956	0.729356	0.57425	0.685293	0.636585	0.686789
957	0.759851	0.593823	0.705856	0.636477	0.67796
958	0.706708	0.633349	0.684675	0.638263	0.683422
959	0.706316	0.564899	0.660366	0.636369	0.660548
960	0.698465	0.675949	0.693786	0.622889	0.668966
961	0.711463	0.604538	0.681035	0.652826	0.694263
962	0.729818	0.544965	0.676203	0.625758	0.682025
963	0.714439	0.647045	0.692892	0.620398	0.66909
964	0.720654	0.580914	0.67912	0.646979	0.665229
965	0.737679	0.562711	0.687847	0.632471	0.663792
966	0.693117	0.589075	0.665006	0.629114	0.672293
967	0.672026	0.661415	0.667965	0.631984	0.667365
968	0.731323	0.531151	0.672201	0.625325	0.684366
969	0.721464	0.606314	0.687123	0.62657	0.664942
970	0.732237	0.557002	0.68095	0.655208	0.651431
971	0.724657	0.599154	0.682504	0.631496	0.665681
972	0.661569	0.583765	0.638845	0.59398	0.666215
973	0.706862	0.594615	0.67582	0.631117	0.684284
974	0.717375	0.588195	0.674607	0.619478	0.668638
975	0.71585	0.578388	0.678736	0.646438	0.689458
976	0.704012	0.623013	0.681653	0.655533	0.681738
977	0.724848	0.603607	0.680014	0.653692	0.67336
978	0.721531	0.544976	0.675011	0.668092	0.705105
979	0.716513	0.572949	0.67946	0.646221	0.685064
980	0.713694	0.574237	0.670179	0.629493	0.67065
981	0.685823	0.668354	0.678226	0.642757	0.656688
982	0.677982	0.593574	0.651404	0.610058	0.666215
983	0.705642	0.633457	0.682973	0.645896	0.6826
984	0.72062	0.574583	0.678055	0.639075	0.691512
985	0.745213	0.569959	0.689146	0.662516	0.687693
986	0.753973	0.512603	0.682057	0.659268	0.673935
987	0.707007	0.642786	0.687975	0.643352	0.687118
988	0.71442	0.5585	0.678843	0.637343	0.666051
989	0.690787	0.604474	0.665198	0.626353	0.678863
990	0.68265	0.621136	0.664432	0.62879	0.685557
991	0.649682	0.629847	0.644166	0.606323	0.657057
992	0.724	0.602188	0.688784	0.648441	0.67295
993	0.722547	0.626587	0.696383	0.648224	0.689294
994	0.677734	0.629487	0.660068	0.610004	0.684654
995	0.730961	0.589081	0.685697	0.654288	0.701121
996	0.721615	0.562389	0.682227	0.653638	0.684079
997	0.699848	0.662771	0.686229	0.638101	0.684079
998	0.708142	0.592672	0.67135	0.662246	0.665476
999	0.700279	0.594471	0.66805	0.640266	0.656975
1000	0.707178	0.600745	0.675011	0.652555	0.68605
1001	0.702612	0.640762	0.680035	0.612116	0.678945
1002	0.647319	0.705704	0.661409	0.611033	0.676481
1003	0.706721	0.649392	0.684335	0.638426	0.685721
1004	0.691709	0.639671	0.677353	0.618829	0.669254
1005	0.683432	0.616333	0.661068	0.638155	0.659973
1006	0.693622	0.608531	0.668433	0.66073	0.65217
1007	0.721939	0.621719	0.690295	0.62029	0.68375
1008	0.672374	0.632853	0.659748	0.623159	0.646626
1009	0.678156	0.648997	0.670136	0.632525	0.677139
1010	0.729717	0.572478	0.683696	0.656724	0.680711
1011	0.671573	0.628578	0.659855	0.60811	0.678822
1012	0.670095	0.589071	0.652468	0.622347	0.648228
1013	0.713971	0.604315	0.6831	0.643948	0.68297
1014	0.691951	0.669453	0.68657	0.624892	0.67837
1015	0.69156	0.597403	0.660728	0.607352	0.684202
1016	0.728764	0.536103	0.671286	0.632308	0.666133
1017	0.672533	0.683774	0.672393	0.622943	0.674962
1018	0.718012	0.586225	0.679247	0.634528	0.655948
1019	0.689632	0.607598	0.664495	0.616771	0.679315
1020	0.697661	0.644787	0.680269	0.642053	0.668268
1021	0.715893	0.635341	0.695234	0.625433	0.66909
1022	0.728245	0.593339	0.685484	0.62094	0.678863
1023	0.696514	0.631339	0.676842	0.622726	0.693195
1024	0.715935	0.574341	0.676821	0.627057	0.680711
1025	0.719318	0.609898	0.684526	0.638426	0.683914
1026	0.738304	0.537898	0.675692	0.626137	0.7003
1027	0.726115	0.632313	0.696405	0.658294	0.683955
1028	0.699334	0.596499	0.664538	0.638263	0.669747
1029	0.739943	0.607161	0.699087	0.670041	0.693935
1030	0.708115	0.572207	0.658407	0.625108	0.661903
1031	0.709117	0.608326	0.673287	0.643081	0.684777
1032	0.728843	0.632487	0.700662	0.608055	0.669007
1033	0.726085	0.63877	0.703791	0.658781	0.688473
1034	0.759985	0.626616	0.70692	0.668471	0.672211
1035	0.680313	0.593488	0.654874	0.621535	0.667447
1036	0.710488	0.626247	0.688039	0.607406	0.644861
1037	0.742251	0.579703	0.688337	0.631117	0.666461
1038	0.674147	0.68125	0.673713	0.641024	0.693893
1039	0.735814	0.511639	0.668114	0.62435	0.686173
1040	0.692182	0.592092	0.664942	0.606106	0.681984
1041	0.733979	0.585084	0.683675	0.652609	0.67451
1042	0.693637	0.614282	0.669051	0.616988	0.684941
1043	0.733979	0.578408	0.695723	0.644272	0.672457
1044	0.732615	0.571956	0.675203	0.647196	0.68104
1045	0.689122	0.635954	0.67118	0.616122	0.68375
1046	0.711087	0.5815	0.676906	0.620831	0.684407
1047	0.68601	0.638933	0.672223	0.616068	0.698862
1048	0.711974	0.544515	0.659365	0.611737	0.690937
1049	0.744036	0.565796	0.691402	0.641566	0.704242
1050	0.694069	0.629572	0.671265	0.624621	0.693524
1051	0.708809	0.574786	0.663154	0.631009	0.672662
1052	0.655423	0.602508	0.637014	0.617313	0.636155
1053	0.703943	0.628447	0.681333	0.623755	0.685146
1054	0.72201	0.566463	0.669051	0.623051	0.686419
1055	0.702493	0.622141	0.678098	0.647899	0.671389
1056	0.699042	0.589334	0.667539	0.623538	0.691471
1057	0.701858	0.591847	0.670285	0.648278	0.685105
1058	0.725525	0.621811	0.700981	0.684929	0.684489
1059	0.689321	0.611125	0.664857	0.622239	0.668556
1060	0.673132	0.614707	0.655683	0.630089	0.657961
1061	0.713941	0.597423	0.68078	0.629169	0.66371
1062	0.718645	0.580715	0.676374	0.619965	0.673155
1063	0.659255	0.619557	0.647402	0.597715	0.679931
1064	0.669184	0.60351	0.647551	0.611737	0.662437
1065	0.707796	0.534059	0.660174	0.64568	0.664695
1066	0.685881	0.567395	0.645188	0.578605	0.67451
1067	0.679704	0.611373	0.657258	0.63534	0.646585
1068	0.673974	0.68453	0.673053	0.618612	0.667077
1069	0.665022	0.605915	0.652234	0.625866	0.679767
1070	0.730032	0.563861	0.676076	0.630251	0.679849
1071	0.724114	0.605494	0.690678	0.647954	0.699725
1072	0.663382	0.613723	0.649722	0.612873	0.64716
1073	0.741446	0.580158	0.691679	0.635178	0.67644
1074	0.700458	0.615544	0.674436	0.647791	0.67143
1075	0.681785	0.600175	0.658109	0.622402	0.666626
1076	0.702495	0.589028	0.672882	0.627977	0.666256
1077	0.74568	0.548698	0.691104	0.637451	0.6718
1078	0.720464	0.571397	0.677544	0.637451	0.653033
1079	0.732938	0.605675	0.694851	0.658077	0.677344
1080	0.714292	0.614686	0.68608	0.643731	0.681861
1081	0.709136	0.631509	0.681057	0.628194	0.685927
1082	0.708319	0.602445	0.675075	0.634149	0.674757
1083	0.722345	0.540411	0.676608	0.635015	0.680629
1084	0.701866	0.64219	0.686847	0.637993	0.684079
1085	0.709197	0.626816	0.686783	0.642378	0.693236
1086	0.73565	0.539386	0.673606	0.629926	0.689417
1087	0.752374	0.512051	0.68442	0.659593	0.671841
1088	0.71416	0.615102	0.681738	0.647683	0.693401
1089	0.711895	0.56812	0.674415	0.665818	0.674551
1090	0.713563	0.604779	0.680737	0.647196	0.678042
1091	0.737978	0.528507	0.681589	0.629493	0.666954
1092	0.696989	0.567861	0.655746	0.618612	0.630282
1093	0.722509	0.57499	0.670051	0.641132	0.675085
1094	0.722583	0.630582	0.69666	0.632904	0.679479
1095	0.711174	0.579329	0.676331	0.63626	0.67217
1096	0.707121	0.607479	0.673755	0.647629	0.659316
1097	0.690457	0.619122	0.669583	0.610816	0.700382
1098	0.686339	0.5891	0.660877	0.610762	0.652622
1099	0.747277	0.58573	0.695979	0.66387	0.666749
1100	0.709941	0.638068	0.689848	0.648333	0.693277
1101	0.743648	0.546097	0.691509	0.643136	0.674592
1102	0.73366	0.619959	0.702024	0.623538	0.689664
1103	0.668434	0.638175	0.660515	0.607947	0.643341
1104	0.746189	0.577216	0.695681	0.653042	0.674757
1105	0.692259	0.64386	0.678162	0.635232	0.710238
1106	0.692965	0.623517	0.670647	0.637289	0.670773
1107	0.700645	0.563319	0.662154	0.605619	0.657098
1108	0.723155	0.621089	0.688252	0.610058	0.656277
1109	0.721717	0.567568	0.680141	0.623971	0.707568
1110	0.706696	0.583682	0.664538	0.65602	0.667775
1111	0.670581	0.620838	0.655087	0.600206	0.677755
1112	0.710485	0.61946	0.684846	0.65445	0.691635
1113	0.731461	0.613709	0.694915	0.644597	0.667201
1114	0.708457	0.559441	0.670945	0.63128	0.660096
1115	0.703922	0.662582	0.691189	0.640429	0.680054
1116	0.758698	0.570336	0.704409	0.634961	0.683339
1117	0.736994	0.576652	0.681206	0.614498	0.680711
1118	0.679205	0.611521	0.657024	0.601288	0.686461
1119	0.671995	0.599247	0.652383	0.608001	0.665763
1120	0.650897	0.624358	0.641718	0.615689	0.668515
1121	0.721856	0.63872	0.696788	0.652014	0.686789
1122	0.696219	0.601301	0.666475	0.618395	0.690937
1123	0.68979	0.627562	0.667241	0.649957	0.676481
1124	0.715837	0.602828	0.668582	0.624296	0.687775
1125	0.688731	0.608462	0.659429	0.607243	0.68876
1126	0.769195	0.534178	0.697341	0.638317	0.685721
1127	0.694913	0.603279	0.67052	0.634799	0.684366
1128	0.717351	0.617188	0.687741	0.649794	0.688801
1129	0.734108	0.576487	0.684867	0.63469	0.687077
1130	0.717402	0.57785	0.680588	0.65288	0.683422
1131	0.736924	0.596985	0.684569	0.657536	0.684982
1132	0.636216	0.604605	0.628478	0.586293	0.645805
1133	0.703207	0.663055	0.692999	0.637938	0.668186
1134	0.688684	0.609375	0.660025	0.637289	0.667201
1135	0.738648	0.582232	0.696575	0.638967	0.682436
1136	0.679988	0.674579	0.676501	0.639671	0.68219
1137	0.773704	0.571222	0.69964	0.645896	0.679849
1138	0.754201	0.57688	0.698916	0.658131	0.680752
1139	0.711921	0.624594	0.685612	0.624513	0.663422
1140	0.653614	0.597337	0.638759	0.600314	0.673853
1141	0.717254	0.62115	0.688614	0.632525	0.694222
1142	0.738399	0.602928	0.692616	0.637884	0.669788
1143	0.742684	0.551052	0.687485	0.63875	0.684325
1144	0.655077	0.69313	0.664815	0.611953	0.662683
1145	0.703003	0.570372	0.667199	0.633066	0.650035
1146	0.718966	0.56651	0.669689	0.61087	0.64367
1147	0.656336	0.580982	0.635822	0.599664	0.673319
1148	0.669342	0.621045	0.653682	0.620236	0.670896
1149	0.702448	0.601384	0.675181	0.624675	0.659891
1150	0.704291	0.597815	0.666816	0.636693	0.684079
1151	0.73461	0.569601	0.689039	0.62657	0.666502
1152	0.721133	0.646665	0.697426	0.661379	0.681615
1153	0.693104	0.600557	0.662558	0.626083	0.668679
1154	0.713041	0.551166	0.659983	0.631984	0.665147
1155	0.688581	0.621609	0.666794	0.636693	0.677015
1156	0.748916	0.539553	0.683994	0.648008	0.674839
1157	0.688538	0.626736	0.668178	0.618883	0.647612
1158	0.684305	0.612553	0.662026	0.603454	0.683298
1159	0.69827	0.618341	0.676842	0.653205	0.683381
1160	0.75046	0.567979	0.689018	0.660405	0.687282
1161	0.733483	0.555716	0.682419	0.665277	0.696973
1162	0.731185	0.601537	0.690955	0.644543	0.676399
1163	0.666243	0.648358	0.662324	0.616771	0.691101
1164	0.710343	0.574881	0.6735	0.625866	0.692661
1165	0.706496	0.614169	0.680056	0.629385	0.686707
1166	0.702676	0.6354	0.682015	0.642594	0.686625
1167	0.748672	0.566114	0.688273	0.653746	0.696234
1168	0.723476	0.555925	0.673393	0.624242	0.675414
1169	0.709153	0.608872	0.687379	0.629223	0.691635
1170	0.713097	0.630701	0.688486	0.615689	0.67874
1171	0.720078	0.606887	0.684143	0.630197	0.681861
1172	0.702593	0.623526	0.681653	0.626516	0.695249
1173	0.757518	0.562312	0.69534	0.646275	0.690485
1174	0.729875	0.576637	0.685314	0.658023	0.675537
1175	0.726521	0.485158	0.65266	0.626895	0.667981
1176	0.717495	0.623687	0.690274	0.633824	0.649501
1177	0.675263	0.656194	0.668795	0.638967	0.678699
1178	0.701093	0.615678	0.674138	0.642919	0.684941
1179	0.708741	0.576932	0.666475	0.629223	0.670404
1180	0.696056	0.56805	0.658109	0.615472	0.673566
1181	0.69387	0.671625	0.687911	0.644922	0.682929
1182	0.70595	0.598113	0.682227	0.631767	0.652129
1183	0.706789	0.581899	0.661345	0.641349	0.696275
1184	0.714589	0.604779	0.681951	0.655533	0.670609
1185	0.711884	0.685442	0.70262	0.63783	0.680793
1186	0.728449	0.61852	0.691636	0.644218	0.688883
1187	0.746496	0.568758	0.692573	0.652447	0.67837
1188	0.707227	0.563433	0.663644	0.613794	0.632746
1189	0.695626	0.579515	0.661451	0.606486	0.628968
1190	0.735869	0.545568	0.67995	0.618233	0.673771
1191	0.743115	0.517433	0.676459	0.623701	0.683216
1192	0.732283	0.586692	0.697682	0.64817	0.695659
1193	0.674133	0.630567	0.659514	0.594521	0.647366
1194	0.690704	0.638514	0.676118	0.643948	0.674017
1195	0.713884	0.587011	0.678162	0.609084	0.661123
1196	0.705319	0.568231	0.663623	0.607352	0.641206
1197	0.702832	0.582463	0.662494	0.632363	0.692169
1198	0.690646	0.572143	0.651276	0.61872	0.670691
1199	0.712239	0.60316	0.680184	0.648116	0.662601
1200	0.721149	0.576235	0.671563	0.614552	0.691471
1201	0.759534	0.561444	0.695106	0.636585	0.669007
1202	0.705448	0.564929	0.661409	0.637343	0.685064
1203	0.736621	0.621255	0.696979	0.647466	0.686214
1204	0.710611	0.59637	0.677842	0.629006	0.683339
1205	0.680878	0.645347	0.670222	0.614822	0.68568
1206	0.71079	0.655037	0.69319	0.635123	0.669049
1207	0.71709	0.589711	0.68608	0.637938	0.689089
1208	0.733782	0.534694	0.669689	0.64346	0.669623
1209	0.710265	0.57907	0.673649	0.637559	0.662601
1210	0.701446	0.63043	0.67731	0.598636	0.650979
1211	0.674335	0.636732	0.664644	0.643623	0.662314
1212	0.70504	0.654369	0.690785	0.634311	0.685187
1213	0.701408	0.649596	0.688316	0.616826	0.672416
1214	0.719634	0.609589	0.688933	0.654504	0.697918
1215	0.699626	0.616639	0.672052	0.628681	0.644573
1216	0.696626	0.646055	0.681035	0.636639	0.690896
1217	0.740988	0.576184	0.685037	0.636152	0.694099
1218	0.703383	0.604817	0.671222	0.629493	0.665681
1219	0.706001	0.617784	0.675373	0.626895	0.671882
1220	0.69209	0.653502	0.676948	0.615039	0.674387
1221	0.67388	0.596191	0.651702	0.620723	0.676112
1222	0.702587	0.600042	0.668646	0.64162	0.676933
1223	0.727476	0.538874	0.675245	0.644056	0.685557
1224	0.689371	0.576524	0.655895	0.627003	0.681738
1225	0.709996	0.623122	0.689891	0.64882	0.676481
1226	0.729016	0.600167	0.684824	0.628086	0.674141
1227	0.692643	0.694023	0.693297	0.634203	0.669993
1228	0.705973	0.601092	0.673691	0.633824	0.695824
1229	0.713228	0.582683	0.675011	0.628844	0.689499
1230	0.675061	0.573165	0.637205	0.588837	0.620919
1231	0.691183	0.661682	0.683164	0.637181	0.663258
1232	0.689751	0.610451	0.667603	0.615255	0.651801
1233	0.733136	0.574335	0.688699	0.657698	0.680383
1234	0.63763	0.657839	0.642272	0.611195	0.682806
1235	0.706441	0.605198	0.67714	0.616609	0.676358
1236	0.715394	0.548319	0.666922	0.638696	0.667036
1237	0.672994	0.614956	0.65283	0.610329	0.680876
1238	0.722184	0.575802	0.67631	0.663761	0.661041
1239	0.712397	0.624034	0.685314	0.633174	0.676687
1240	0.697402	0.627967	0.6778	0.644543	0.685927
1241	0.676843	0.57902	0.646657	0.648278	0.642972
1242	0.679642	0.624862	0.665155	0.606215	0.67336
1243	0.702731	0.561305	0.659472	0.639671	0.6826
1244	0.72432	0.553259	0.678481	0.642594	0.679356
1245	0.720011	0.628607	0.685804	0.642702	0.687693
1246	0.711334	0.629427	0.689188	0.647629	0.66909
1247	0.699937	0.600222	0.668732	0.642594	0.677344
1248	0.695482	0.620681	0.674138	0.644272	0.682272
1249	0.734355	0.502136	0.654938	0.610004	0.683955
1250	0.700208	0.594622	0.673308	0.634745	0.673525
1251	0.704543	0.590022	0.670243	0.639292	0.660917
1252	0.714568	0.585714	0.676416	0.660459	0.69143
1253	0.675151	0.55814	0.640292	0.634041	0.687898
1254	0.697174	0.565503	0.659897	0.639942	0.675373
1255	0.650579	0.620749	0.639739	0.591111	0.64601
1256	0.731162	0.593791	0.689231	0.630414	0.647899
1257	0.752083	0.56591	0.701386	0.641241	0.687405
1258	0.701848	0.560384	0.668944	0.647412	0.683052
1259	0.747546	0.555046	0.690359	0.647954	0.686337
1260	0.684789	0.654109	0.674862	0.61531	0.6541
1261	0.713007	0.673498	0.699917	0.643677	0.681656
1262	0.669621	0.645913	0.662154	0.599285	0.634964
1263	0.700572	0.55886	0.66209	0.618558	0.654142
1264	0.738901	0.606897	0.690678	0.646005	0.675291
1265	0.660993	0.62634	0.649147	0.589866	0.642889
1266	0.685657	0.55157	0.646401	0.613307	0.671923
1267	0.711936	0.584934	0.669583	0.638588	0.684284
1268	0.694403	0.646401	0.679332	0.630089	0.686625
1269	0.730153	0.572385	0.685591	0.637938	0.654675
1270	0.710172	0.609265	0.680716	0.637072	0.668268
1271	0.737764	0.57625	0.691423	0.655479	0.677139
1272	0.723914	0.627528	0.694425	0.655641	0.692661
1273	0.715465	0.644156	0.692339	0.63128	0.682313
1274	0.739058	0.609378	0.695149	0.654667	0.6872
1275	0.727176	0.512171	0.676735	0.624513	0.69143
1276	0.724644	0.534203	0.663623	0.622618	0.701368
1277	0.67125	0.672228	0.671967	0.617692	0.705967
1278	0.727344	0.602831	0.687336	0.644002	0.70145
1279	0.706443	0.599424	0.667688	0.630468	0.674921
1280	0.724343	0.568241	0.674607	0.638805	0.688637
1281	0.718765	0.611098	0.685953	0.655208	0.673853
1282	0.679799	0.651931	0.676288	0.601722	0.628106
1283	0.725961	0.586672	0.679056	0.633012	0.697918
1284	0.738931	0.488984	0.677757	0.631929	0.687939
1285	0.661386	0.627591	0.652873	0.616447	0.678658
1286	0.691363	0.588	0.663325	0.638642	0.674592
1287	0.716279	0.611904	0.681248	0.590569	0.661246
1288	0.714362	0.623853	0.682462	0.629114	0.698862
1289	0.687325	0.657823	0.679758	0.654342	0.684571
1290	0.739148	0.588884	0.691338	0.660026	0.672252
1291	0.703261	0.604355	0.680418	0.652339	0.665188
1292	0.733834	0.549417	0.677417	0.635881	0.684243
1293	0.683262	0.606146	0.659195	0.620074	0.689417
1294	0.705677	0.579179	0.66771	0.646492	0.684982
1295	0.701607	0.615123	0.67582	0.623647	0.681204
1296	0.699351	0.588005	0.669093	0.617259	0.681492
1297	0.709868	0.575499	0.666837	0.619965	0.695618
1298	0.717169	0.609834	0.685378	0.645084	0.695372
1299	0.703702	0.616854	0.67333	0.630847	0.677056
1300	0.725883	0.560796	0.68557	0.624405	0.668925
1301	0.670946	0.624347	0.65862	0.604266	0.67373
1302	0.698358	0.632452	0.677672	0.621698	0.693072
1303	0.719864	0.552993	0.671648	0.646221	0.676481
1304	0.679506	0.610924	0.658492	0.613252	0.683668
1305	0.712072	0.599386	0.68178	0.668904	0.671266
1306	0.733618	0.584597	0.688294	0.624946	0.678288
1307	0.697356	0.570811	0.658343	0.623863	0.654347
1308	0.711756	0.638444	0.68955	0.627923	0.694551
1309	0.696063	0.624728	0.673691	0.627815	0.694838
1310	0.715288	0.600406	0.68178	0.630901	0.650117
1311	0.737317	0.596005	0.694191	0.638372	0.699478
1312	0.697907	0.571976	0.662601	0.627382	0.681902
1313	0.704842	0.605802	0.674138	0.630793	0.669952
1314	0.703331	0.571782	0.667007	0.650444	0.668515
1315	0.653211	0.622098	0.640526	0.616176	0.63944
1316	0.642943	0.645408	0.643272	0.608164	0.656647
1317	0.724568	0.641208	0.695234	0.627544	0.704489
1318	0.726556	0.584298	0.680035	0.625162	0.692744
1319	0.745863	0.540901	0.686272	0.651527	0.696973
1320	0.728675	0.525486	0.675927	0.60654	0.662765
1321	0.703156	0.564536	0.664517	0.618666	0.683093
1322	0.690682	0.593301	0.662005	0.637884	0.676769
1323	0.724191	0.595573	0.686229	0.65786	0.681779
1324	0.676734	0.64304	0.665751	0.622185	0.661
1325	0.731768	0.530378	0.655023	0.639942	0.680588
1326	0.718345	0.572042	0.675671	0.630089	0.685845
1327	0.708884	0.581735	0.674777	0.643352	0.658741
1328	0.707879	0.614831	0.681525	0.637072	0.697261
1329	0.686428	0.586703	0.66441	0.624242	0.677755
1330	0.725891	0.619629	0.698278	0.63626	0.671882
1331	0.705931	0.556471	0.663495	0.61531	0.659069
1332	0.710923	0.62864	0.684037	0.629981	0.680506
1333	0.738016	0.559458	0.682313	0.644706	0.688678
1334	0.686053	0.641815	0.671861	0.610167	0.690855
1335	0.686181	0.594279	0.660962	0.616122	0.690937
1336	0.709163	0.615846	0.682632	0.6394	0.660589
1337	0.698096	0.608364	0.672329	0.613902	0.69644
1338	0.667324	0.582203	0.644443	0.603075	0.663094
1339	0.723468	0.626204	0.688933	0.66544	0.676974
1340	0.68962	0.614111	0.665028	0.609842	0.701491
1341	0.691098	0.570091	0.659088	0.642486	0.689705
1342	0.728189	0.594582	0.684079	0.656453	0.675742
1343	0.692406	0.573251	0.65613	0.619424	0.651595
1344	0.721598	0.574994	0.679162	0.639021	0.681409
1345	0.733804	0.618589	0.69402	0.635556	0.666995
1346	0.685511	0.571766	0.652724	0.630251	0.692087
1347	0.694588	0.653539	0.681674	0.654612	0.675373
1348	0.722689	0.675884	0.708964	0.66008	0.705885
1349	0.673789	0.632975	0.660344	0.604699	0.667775
1350	0.652372	0.635419	0.647679	0.597607	0.674962
1351	0.725427	0.583879	0.682291	0.648928	0.686337
1352	0.699637	0.591087	0.666177	0.622618	0.673032
1353	0.709616	0.579254	0.664134	0.617367	0.705146
1354	0.719323	0.610574	0.685612	0.624784	0.686543
1355	0.717615	0.573266	0.668859	0.641945	0.680588
1356	0.75	0.581559	0.691892	0.636423	0.677631
1357	0.734361	0.607771	0.691679	0.631009	0.680506
1358	0.691869	0.600812	0.666475	0.633012	0.69143
1359	0.735951	0.623798	0.700598	0.644706	0.678453
1360	0.679802	0.646928	0.671563	0.61401	0.686461
1361	0.724649	0.532951	0.672606	0.630305	0.685968
1362	0.711234	0.627711	0.68591	0.640808	0.684941
1363	0.69838	0.634592	0.678651	0.631117	0.683668
1364	0.718747	0.520125	0.65928	0.612982	0.674017
1365	0.724015	0.592139	0.678417	0.653421	0.666913
1366	0.722773	0.589775	0.68127	0.65196	0.653402
1367	0.681608	0.625575	0.664048	0.620723	0.664326
1368	0.721536	0.587079	0.678673	0.582124	0.680177
1369	0.68745	0.634042	0.667412	0.616392	0.660835
1370	0.642032	0.657537	0.647146	0.614714	0.686748
1371	0.724495	0.608631	0.677289	0.637451	0.693647
1372	0.713823	0.594181	0.679098	0.623105	0.674428
1373	0.687756	0.635011	0.673074	0.630684	0.692908
1374	0.705519	0.623405	0.675884	0.637451	0.679849
1375	0.718494	0.595016	0.691062	0.641728	0.68761
1376	0.696993	0.555864	0.649722	0.60589	0.639481
1377	0.707661	0.600618	0.676523	0.64254	0.691224
1378	0.701175	0.578647	0.669626	0.624188	0.676481
1379	0.697635	0.593375	0.667092	0.635123	0.656031
1380	0.693112	0.613009	0.666986	0.627869	0.65677
1381	0.707112	0.581793	0.672946	0.631442	0.707486
1382	0.693048	0.683431	0.689806	0.651797	0.678247
1383	0.701574	0.605377	0.672584	0.618341	0.700587
1384	0.764828	0.495993	0.686591	0.662191	0.692004
1385	0.735937	0.6	0.692765	0.628735	0.657673
1386	0.642168	0.635927	0.643634	0.608705	0.679397
1387	0.694737	0.617273	0.670243	0.61715	0.692949
1388	0.697872	0.655864	0.684335	0.596254	0.64523
1389	0.706879	0.596868	0.684739	0.640212	0.672416
1390	0.727088	0.581436	0.685144	0.637289	0.680629
1391	0.695507	0.623824	0.676012	0.644002	0.679726
1392	0.740058	0.610325	0.702216	0.676754	0.690526
1393	0.605576	0.625025	0.611831	0.569294	0.601331
1394	0.711856	0.606428	0.683696	0.646979	0.688432
1395	0.687066	0.611539	0.660323	0.609138	0.681615
1396	0.678324	0.640138	0.667582	0.647304	0.668474
1397	0.678312	0.616763	0.662431	0.628248	0.675989
1398	0.681626	0.626714	0.663942	0.615201	0.668063
1399	0.69514	0.63568	0.67697	0.640429	0.687898
1400	0.738068	0.600564	0.699811	0.644489	0.678781
1401	0.715424	0.563746	0.664495	0.62435	0.654634
1402	0.632967	0.649033	0.636439	0.637018	0.676605
1403	0.720353	0.634983	0.69351	0.620236	0.687939
1404	0.72556	0.580989	0.673202	0.641187	0.693154
1405	0.711312	0.591243	0.681355	0.633445	0.695906
1406	0.677131	0.65441	0.67135	0.626245	0.677549
1407	0.684758	0.584358	0.655406	0.634366	0.668556
1408	0.692518	0.597475	0.665922	0.632092	0.680218
1409	0.70376	0.596742	0.672776	0.626029	0.67143
1410	0.684696	0.623602	0.671009	0.633283	0.707035
1411	0.750622	0.582841	0.698001	0.655966	0.659275
1412	0.685958	0.618228	0.667816	0.636585	0.694592
1413	0.731605	0.603189	0.695894	0.641024	0.670609
1414	0.730252	0.596461	0.689401	0.619316	0.664983
1415	0.737424	0.614499	0.70328	0.63913	0.692579
1416	0.713197	0.597885	0.677055	0.636585	0.677878
1417	0.693931	0.640853	0.676672	0.614768	0.68876
1418	0.722495	0.580802	0.684292	0.645409	0.671143
1419	0.695918	0.587964	0.668966	0.626787	0.68954
1420	0.736814	0.596052	0.6917	0.644706	0.695824
1421	0.7125	0.604236	0.684569	0.637127	0.675783
1422	0.702927	0.634941	0.682376	0.638588	0.677549
1423	0.722396	0.5752	0.683845	0.668309	0.671636
1424	0.702772	0.599863	0.669881	0.628844	0.657632
1425	0.717991	0.630166	0.689252	0.637776	0.641575
1426	0.701891	0.610708	0.674309	0.618558	0.673648
1427	0.754904	0.53885	0.692083	0.667605	0.686132
1428	0.691311	0.630421	0.675288	0.622726	0.67989
1429	0.683736	0.638978	0.67235	0.61531	0.692949
1430	0.73109	0.560909	0.684143	0.639508	0.657714
1431	0.671928	0.657499	0.667497	0.615472	0.665517
1432	0.711766	0.605302	0.668093	0.650823	0.668679
1433	0.692102	0.668147	0.684824	0.627923	0.66486
1434	0.676334	0.637051	0.664027	0.609301	0.667365
1435	0.713359	0.586828	0.679928	0.640158	0.660055
1436	0.697014	0.612515	0.670349	0.630522	0.690814
1437	0.720729	0.601586	0.689976	0.653638	0.67295
1438	0.696419	0.648349	0.678438	0.62408	0.698411
1439	0.693596	0.592788	0.668817	0.614335	0.684777
1440	0.674017	0.604891	0.654874	0.623701	0.687651
1441	0.746667	0.519873	0.684207	0.638913	0.68412
1442	0.663159	0.673979	0.665879	0.634041	0.69028
1443	0.697601	0.594532	0.667327	0.647412	0.653608
1444	0.690609	0.589576	0.661898	0.635935	0.67143
1445	0.713153	0.564537	0.665794	0.600585	0.666174
1446	0.65304	0.668782	0.65696	0.624026	0.669254
1447	0.701447	0.57392	0.669519	0.616826	0.704406
1448	0.72372	0.575333	0.678438	0.617746	0.67874
1449	0.675377	0.636749	0.66209	0.624567	0.687528
1450	0.707317	0.585401	0.676927	0.626408	0.660548
1451	0.701924	0.594615	0.675011	0.637722	0.681327
1452	0.713131	0.636185	0.688124	0.658131	0.692785
1453	0.735761	0.54635	0.679779	0.653313	0.699109
1454	0.703986	0.638454	0.681419	0.643839	0.671061
1455	0.744887	0.564298	0.680993	0.673722	0.683134
1456	0.710256	0.618594	0.681568	0.632633	0.670404
1457	0.729613	0.604598	0.695383	0.648603	0.674592
1458	0.648758	0.586626	0.629691	0.588891	0.651062
1459	0.715837	0.586265	0.67152	0.623701	0.685023
1460	0.734764	0.581389	0.692381	0.615743	0.683463
1461	0.747204	0.546926	0.695787	0.638805	0.667447
1462	0.688137	0.66683	0.682738	0.64032	0.673566
1463	0.645714	0.574899	0.62405	0.633553	0.646421
1464	0.64648	0.642833	0.648509	0.624946	0.654634
1465	0.709334	0.584974	0.675181	0.644651	0.686912
1466	0.701218	0.653657	0.688209	0.624675	0.66063
1467	0.71436	0.627591	0.686996	0.639238	0.679069
1468	0.747371	0.56897	0.692488	0.652772	0.686337
1469	0.716879	0.602269	0.694638	0.640537	0.667981
1470	0.663333	0.68198	0.668966	0.611574	0.673566
1471	0.731725	0.556401	0.676714	0.628735	0.678453
1472	0.725913	0.620382	0.694829	0.624838	0.664778
1473	0.686684	0.598927	0.661068	0.614822	0.691183
1474	0.677849	0.645417	0.669391	0.615689	0.646873
1475	0.733322	0.583989	0.687379	0.631334	0.705187
1476	0.686316	0.613234	0.661749	0.648387	0.690239
1477	0.671105	0.644277	0.6616	0.635773	0.664121
1478	0.714968	0.59656	0.679077	0.603291	0.650322
1479	0.711258	0.578047	0.668859	0.604266	0.690485
1480	0.686018	0.612511	0.659855	0.625108	0.671348
1481	0.696271	0.61828	0.673989	0.617204	0.687323
1482	0.721203	0.602855	0.683483	0.64947	0.680999
1483	0.751069	0.54384	0.679141	0.665981	0.672087
1484	0.684864	0.596341	0.661515	0.609463	0.674962
1485	0.695843	0.625475	0.675075	0.623322	0.684202
1486	0.714565	0.590356	0.673415	0.621806	0.689335
1487	0.728219	0.618567	0.693744	0.627977	0.678042
1488	0.722069	0.589854	0.680439	0.666631	0.702846
1489	0.717332	0.61352	0.686378	0.654342	0.688801
1490	0.722407	0.546683	0.667561	0.620561	0.666297
1491	0.712223	0.597767	0.674202	0.63626	0.695824
1492	0.69278	0.615025	0.667497	0.644922	0.67143
1493	0.730602	0.621166	0.692169	0.668688	0.684859
1494	0.66122	0.63314	0.653618	0.584019	0.629173
1495	0.702242	0.620495	0.675203	0.639563	0.685886
1496	0.703586	0.568272	0.663303	0.594359	0.68145
1497	0.678724	0.650051	0.668604	0.625541	0.703544
1498	0.693653	0.6586	0.686485	0.628952	0.671677
1499	0.706918	0.598854	0.673904	0.617746	0.647448
1500	0.698473	0.594426	0.669242	0.634745	0.688021
1501	0.696484	0.588848	0.659046	0.634149	0.648474
1502	0.695193	0.636115	0.678992	0.642378	0.683052
1503	0.68966	0.63632	0.672819	0.627057	0.666585
1504	0.68435	0.58361	0.653022	0.578118	0.681204
1505	0.6969	0.614286	0.673564	0.638913	0.664695
1506	0.701086	0.585379	0.674905	0.653259	0.661862
1507	0.695348	0.555463	0.647636	0.605024	0.677878
1508	0.746114	0.542746	0.682973	0.658997	0.666995
1509	0.73921	0.617012	0.694978	0.630901	0.66909
1510	0.700009	0.637112	0.681823	0.628302	0.655784
1511	0.76351	0.56018	0.68706	0.672423	0.676235
1512	0.707477	0.652823	0.691572	0.642269	0.674798
1513	0.658376	0.685926	0.670009	0.647845	0.674387
1514	0.73975	0.582621	0.693275	0.646167	0.692949
1515	0.700285	0.667166	0.691062	0.637668	0.67603
1516	0.700969	0.658265	0.681738	0.637397	0.671636
1517	0.713827	0.58887	0.6735	0.625595	0.682436
1518	0.700261	0.604502	0.671094	0.627382	0.69069
1519	0.695952	0.591681	0.665432	0.640862	0.666913
1520	0.73586	0.566065	0.685463	0.642919	0.692579
1521	0.677417	0.58273	0.652021	0.624621	0.683709
1522	0.708698	0.606867	0.678949	0.630684	0.677426
1523	0.72398	0.58343	0.68938	0.64817	0.687487
1524	0.747133	0.586694	0.696596	0.64568	0.678986
1525	0.691758	0.605473	0.668433	0.636802	0.684941
1526	0.718379	0.606766	0.687549	0.621968	0.697713
1527	0.712291	0.560174	0.669689	0.62749	0.680095
1528	0.717654	0.591608	0.681844	0.664086	0.674675
1529	0.727959	0.591519	0.685804	0.647142	0.679479
1530	0.692577	0.634471	0.674032	0.641512	0.6695
1531	0.704698	0.605937	0.677119	0.629926	0.663135
1532	0.680038	0.578791	0.654576	0.599069	0.672252
1533	0.733542	0.599913	0.688869	0.632363	0.6741
1534	0.712777	0.576972	0.673202	0.616392	0.669418
1535	0.723918	0.543777	0.668944	0.625541	0.66757
1536	0.670335	0.654849	0.668008	0.633608	0.668063
1537	0.723534	0.615704	0.695766	0.633499	0.684818
1538	0.705062	0.593833	0.668519	0.608868	0.675578
1539	0.731722	0.604755	0.696085	0.66073	0.676358
1540	0.71866	0.565733	0.678077	0.633553	0.67911
1541	0.700399	0.609944	0.671861	0.641566	0.680917
1542	0.686179	0.58636	0.655236	0.621535	0.66256
1543	0.702066	0.617555	0.679375	0.626191	0.692867
1544	0.728144	0.617409	0.697767	0.664303	0.686912
1545	0.675024	0.626626	0.662537	0.614065	0.65061
1546	0.700794	0.622857	0.672797	0.657319	0.715741
1547	0.728058	0.579556	0.680503	0.641674	0.681697
1548	0.670148	0.637574	0.660387	0.618071	0.673689
1549	0.686625	0.654726	0.676884	0.646654	0.683832
1550	0.692632	0.652408	0.681525	0.64005	0.677056
1551	0.654285	0.650689	0.653043	0.623863	0.663997
1552	0.723801	0.599006	0.687634	0.64568	0.686912
1553	0.718672	0.618973	0.684569	0.630738	0.67102
1554	0.69873	0.629559	0.681397	0.622618	0.689007
1555	0.647108	0.675373	0.656172	0.599069	0.685762
1556	0.689017	0.674982	0.683398	0.63469	0.674921
1557	0.686542	0.589146	0.658897	0.647412	0.673319
1558	0.741371	0.56083	0.684207	0.65066	0.675824
1559	0.696703	0.601521	0.668604	0.629926	0.672703
1560	0.682933	0.647032	0.671925	0.637235	0.678494
1561	0.701823	0.606015	0.676437	0.653313	0.679315
1562	0.677985	0.617868	0.654235	0.629602	0.635128
1563	0.724513	0.607589	0.693318	0.645626	0.67566
1564	0.703102	0.598248	0.67516	0.636585	0.67258
1565	0.701866	0.573827	0.661409	0.603616	0.698288
1566	0.706458	0.59187	0.662494	0.623376	0.666995
1567	0.733194	0.538602	0.679652	0.635502	0.666256
1568	0.730609	0.602846	0.691913	0.668092	0.681245
1569	0.725861	0.604993	0.685825	0.642919	0.701491
1570	0.721994	0.597352	0.689231	0.650498	0.666256
1571	0.685956	0.60329	0.661664	0.629981	0.685105
1572	0.664464	0.606468	0.648998	0.608976	0.681943
1573	0.697474	0.578079	0.665368	0.646871	0.688103
1574	0.730153	0.609713	0.693254	0.636585	0.677139
1575	0.693736	0.623889	0.671456	0.621048	0.702641
1576	0.702698	0.592936	0.666177	0.625162	0.686789
1577	0.629731	0.656852	0.634289	0.619695	0.666256
1578	0.70819	0.622942	0.689933	0.643894	0.70724
1579	0.711893	0.623403	0.686357	0.644381	0.691306
1580	0.665296	0.670079	0.6692	0.633824	0.671143
1581	0.691703	0.611576	0.667561	0.636314	0.65948
1582	0.728825	0.533114	0.672819	0.644489	0.666174
1583	0.727805	0.634703	0.694702	0.633445	0.677221
1584	0.722082	0.574857	0.676097	0.646817	0.688432
1585	0.722062	0.590077	0.678715	0.628952	0.645682
1586	0.708772	0.600392	0.674692	0.658835	0.644573
1587	0.727977	0.594817	0.687379	0.626137	0.69607
1588	0.692807	0.660908	0.684399	0.647629	0.663176
1589	0.700026	0.672247	0.692147	0.632741	0.673484
1590	0.683462	0.592648	0.65249	0.621156	0.688021
1591	0.736318	0.589518	0.687656	0.635015	0.680876
1592	0.678278	0.624159	0.658407	0.623105	0.694386
1593	0.711988	0.601166	0.681695	0.629602	0.692374
1594	0.701894	0.586081	0.661409	0.601559	0.678535
1595	0.750042	0.522005	0.689401	0.65851	0.684941
1596	0.708463	0.5547	0.665773	0.65916	0.662273
1597	0.68579	0.607219	0.66837	0.630359	0.688637
1598	0.705247	0.608946	0.67748	0.625271	0.662273
1599	0.717601	0.557761	0.671882	0.644543	0.688678
1600	0.757525	0.547153	0.696319	0.640375	0.676728
1601	0.696179	0.630348	0.676799	0.633987	0.691758
1602	0.679789	0.543151	0.636205	0.601397	0.666379
1603	0.721708	0.601539	0.687656	0.645951	0.672703
1604	0.724332	0.603876	0.684824	0.578443	0.664244
1605	0.667913	0.650043	0.661728	0.65196	0.680095
1606	0.704827	0.588775	0.678822	0.620777	0.659644
1607	0.713171	0.619289	0.688741	0.639454	0.694879
1608	0.73379	0.604929	0.693765	0.643839	0.667036
1609	0.723173	0.595875	0.685335	0.643731	0.691758
1610	0.713626	0.564736	0.664091	0.605998	0.667201
1611	0.714826	0.584431	0.677417	0.620777	0.656605
1612	0.732239	0.628806	0.698171	0.628086	0.669664
1613	0.700551	0.663116	0.688124	0.608705	0.657057
1614	0.687684	0.648574	0.67416	0.617042	0.694879
1615	0.728682	0.620501	0.696085	0.659485	0.696399
1616	0.68922	0.617872	0.671478	0.620344	0.671677
1617	0.720997	0.530392	0.664346	0.657211	0.671143
1618	0.707244	0.577508	0.657088	0.616176	0.646093
1619	0.681329	0.633527	0.665453	0.626191	0.692415
1620	0.70445	0.593599	0.67169	0.57579	0.651554
1621	0.698014	0.62524	0.676139	0.620723	0.66256
1622	0.743543	0.574333	0.684143	0.64162	0.674059
1623	0.724906	0.587456	0.684377	0.65353	0.699602
1624	0.670217	0.631345	0.655214	0.63534	0.696768
1625	0.716308	0.643326	0.695723	0.630468	0.691512
1626	0.712329	0.549391	0.659578	0.63783	0.655497
1627	0.736359	0.562593	0.681333	0.638967	0.678781
1628	0.690796	0.657216	0.679332	0.646005	0.666174
1629	0.707089	0.66795	0.691743	0.64476	0.672087
1630	0.697471	0.620182	0.67069	0.613631	0.685393
1631	0.696633	0.580696	0.663431	0.641241	0.667529
1632	0.689803	0.55665	0.656364	0.605728	0.674469
1633	0.70683	0.594105	0.671925	0.630089	0.671266
1634	0.697959	0.659179	0.682334	0.661325	0.673853
1635	0.71163	0.550747	0.665922	0.616609	0.672087
1636	0.671114	0.654084	0.666284	0.610058	0.663751
1637	0.72043	0.611886	0.69038	0.629656	0.670979
1638	0.663697	0.637815	0.656066	0.627761	0.688514
1639	0.722288	0.588518	0.68393	0.620182	0.66334
1640	0.706599	0.648825	0.69004	0.624567	0.677426
1641	0.638935	0.614271	0.630521	0.586293	0.645723
1642	0.695298	0.537757	0.651808	0.618666	0.682436
1643	0.70486	0.627833	0.679992	0.636802	0.69336
1644	0.677744	0.575184	0.645827	0.615364	0.67102
1645	0.688814	0.627715	0.669093	0.589649	0.643013
1646	0.689707	0.635073	0.671563	0.627057	0.669254
1647	0.699066	0.574017	0.66573	0.620507	0.690321
1648	0.69222	0.626525	0.673159	0.629547	0.707815
1649	0.734768	0.580432	0.681972	0.684387	0.703298
1650	0.742699	0.558549	0.674032	0.656778	0.683914
1651	0.713097	0.613916	0.685442	0.657157	0.683216
1652	0.676471	0.539032	0.637248	0.615526	0.647448
1653	0.717947	0.63897	0.69187	0.668309	0.665681
1654	0.692945	0.655085	0.679907	0.629547	0.675619
1655	0.678417	0.633208	0.668412	0.629493	0.675578
1656	0.71611	0.558661	0.672819	0.606161	0.688842
1657	0.717409	0.655607	0.698725	0.6466	0.680465
1658	0.707804	0.603714	0.673159	0.634257	0.683093
1659	0.695	0.546251	0.659812	0.64032	0.669623
1660	0.720221	0.625867	0.692339	0.648333	0.675824
1661	0.671644	0.698841	0.672159	0.624026	0.676112
1662	0.703925	0.603068	0.672946	0.633066	0.698945
1663	0.711589	0.624972	0.684484	0.645572	0.664654
1664	0.688405	0.597113	0.651297	0.601559	0.694345
1665	0.674979	0.608483	0.655299	0.60589	0.682682
1666	0.73712	0.589175	0.687975	0.642702	0.662067
1667	0.750692	0.512546	0.679503	0.668796	0.689992
1668	0.725581	0.603546	0.686272	0.658456	0.684448
1669	0.729957	0.585359	0.694361	0.604428	0.645436
1670	0.712355	0.640293	0.690551	0.653909	0.676276
1671	0.713335	0.60542	0.68095	0.614714	0.677015
1672	0.725063	0.561238	0.675075	0.637614	0.654306
1673	0.670209	0.600184	0.649211	0.622293	0.653279
1674	0.682446	0.589779	0.657215	0.621373	0.639974
1675	0.712722	0.628401	0.683015	0.634474	0.675989
1676	0.695712	0.652106	0.681312	0.649036	0.660014
1677	0.7306	0.605114	0.695787	0.649036	0.688883
1678	0.701388	0.704053	0.699513	0.643839	0.694017
1679	0.712954	0.637962	0.691466	0.642702	0.666667
1680	0.706279	0.629048	0.68178	0.642486	0.696563
1681	0.720801	0.621966	0.697277	0.641782	0.667324
1682	0.692592	0.628722	0.674075	0.622943	0.694263
1683	0.708397	0.611711	0.68525	0.61872	0.699355
1684	0.744662	0.56293	0.686847	0.660567	0.693524
1685	0.709324	0.638984	0.688081	0.645084	0.674305
1686	0.698651	0.614431	0.673202	0.632796	0.663587
1687	0.719781	0.602292	0.676288	0.658618	0.678329
1688	0.729614	0.59611	0.687911	0.660026	0.66794
1689	0.717847	0.641365	0.693595	0.641512	0.681409
1690	0.707612	0.575689	0.661515	0.635123	0.655456
1691	0.722925	0.634848	0.69153	0.654667	0.686543
1692	0.710901	0.612957	0.676097	0.658294	0.686419
1693	0.718272	0.579535	0.671201	0.617583	0.651308
1694	0.687242	0.57337	0.65613	0.613361	0.69377
1695	0.703636	0.60223	0.677587	0.625704	0.66063
1696	0.675551	0.593127	0.653107	0.628248	0.654675
1697	0.681026	0.606785	0.658343	0.614931	0.689787
1698	0.7261	0.498765	0.677353	0.643136	0.689417
1699	0.685343	0.55739	0.652809	0.631009	0.680999
1700	0.71225	0.598558	0.676076	0.633174	0.695249
1701	0.693089	0.630018	0.675607	0.632525	0.675865
1702	0.717039	0.615254	0.686953	0.639021	0.667734
1703	0.692464	0.629249	0.666731	0.617529	0.668474
1704	0.751718	0.544969	0.696319	0.654937	0.692867
1705	0.717478	0.548687	0.668476	0.629656	0.683422
1706	0.724562	0.63531	0.687123	0.644435	0.68182
1707	0.716854	0.587262	0.67995	0.630305	0.700628
1708	0.695642	0.591559	0.664006	0.630468	0.672498
1709	0.734384	0.61822	0.693701	0.624675	0.663464
1710	0.712762	0.614186	0.680823	0.636802	0.683914
1711	0.736048	0.608366	0.693467	0.613956	0.639481
1712	0.703707	0.630023	0.683015	0.650877	0.694551
1713	0.741711	0.591183	0.699598	0.624188	0.694797
1714	0.713121	0.562243	0.664453	0.640483	0.641822
1715	0.689625	0.607264	0.659025	0.614227	0.65755
1716	0.714404	0.491866	0.643847	0.61531	0.644491
1717	0.713114	0.581668	0.67333	0.623159	0.673648
1718	0.712069	0.534548	0.655278	0.625595	0.657221
1719	0.709446	0.659356	0.695787	0.635448	0.67488
1720	0.687702	0.616474	0.665347	0.618016	0.683709
1721	0.71254	0.597104	0.679928	0.626353	0.632253
1722	0.701805	0.690358	0.697235	0.62971	0.665681
1723	0.722538	0.608813	0.684654	0.636477	0.699068
1724	0.715055	0.5823	0.677055	0.649794	0.684079
1725	0.720099	0.583916	0.684377	0.643136	0.673484
1726	0.685985	0.626862	0.668923	0.633445	0.675824
1727	0.712449	0.594249	0.681929	0.637235	0.67065
1728	0.729122	0.582992	0.683462	0.634203	0.667529
1729	0.662804	0.649894	0.660068	0.601072	0.638536
1730	0.697475	0.540796	0.65283	0.634745	0.673114
1731	0.70545	0.594671	0.679375	0.633608	0.695125
1732	0.653727	0.554179	0.62835	0.612873	0.635662
1733	0.723741	0.577632	0.677523	0.626299	0.662396
1734	0.673929	0.612121	0.652192	0.610762	0.67451
1735	0.681841	0.606186	0.666496	0.674156	0.714139
1736	0.686946	0.567159	0.66556	0.612657	0.679028
1737	0.668984	0.630229	0.656087	0.611033	0.67217
1738	0.718318	0.604634	0.685548	0.625866	0.67336
1739	0.667238	0.59149	0.646785	0.609734	0.672744
1740	0.747719	0.555905	0.693446	0.648333	0.684736
1741	0.706387	0.631995	0.689635	0.628032	0.66794
1742	0.742138	0.580469	0.689316	0.662083	0.675249
1743	0.723487	0.556188	0.68491	0.63599	0.668597
1744	0.747509	0.585184	0.698895	0.650173	0.686214
1745	0.739391	0.562021	0.687358	0.651039	0.679602
1746	0.712388	0.634428	0.686357	0.624784	0.664244
1747	0.721549	0.572566	0.681951	0.619532	0.685762
1748	0.702007	0.650654	0.68591	0.652555	0.703298
1749	0.716799	0.585124	0.677885	0.638263	0.688226
1750	0.697177	0.601908	0.661494	0.613956	0.661821
1751	0.677275	0.630933	0.666028	0.626408	0.67989
1752	0.668506	0.62	0.655768	0.642648	0.663874
1753	0.71351	0.616199	0.681397	0.611628	0.686912
1754	0.716747	0.619104	0.68342	0.657644	0.681984
1755	0.66701	0.609894	0.647189	0.637181	0.695947
1756	0.729167	0.583086	0.67995	0.640808	0.683175
1757	0.663646	0.611136	0.649084	0.596308	0.670198
1758	0.717846	0.596463	0.679886	0.654667	0.687775
1759	0.692513	0.635991	0.676076	0.618504	0.651678
1760	0.729211	0.602187	0.692232	0.652014	0.662806
1761	0.709511	0.596483	0.676033	0.631659	0.680752
1762	0.735697	0.576032	0.680205	0.676754	0.690239
1763	0.712998	0.618388	0.682462	0.629818	0.681779
1764	0.673364	0.635961	0.662558	0.591706	0.687775
1765	0.705397	0.630005	0.683569	0.631009	0.693236
1766	0.738532	0.55075	0.686527	0.621102	0.651185
1767	0.712787	0.598419	0.682376	0.660567	0.684941
1768	0.680107	0.62287	0.662899	0.614768	0.699068
1769	0.675279	0.573379	0.647892	0.614931	0.662601
1770	0.703232	0.624271	0.681717	0.635502	0.685968
1771	0.712443	0.574933	0.671094	0.643298	0.658371
1772	0.705066	0.630667	0.681461	0.629169	0.695249
1773	0.68772	0.605386	0.664091	0.626191	0.688103
1774	0.699373	0.624642	0.67731	0.639887	0.663299
1775	0.706252	0.653978	0.689657	0.643514	0.670691
1776	0.701825	0.584805	0.675927	0.638047	0.668556
1777	0.696882	0.622528	0.673393	0.62722	0.688144
1778	0.704425	0.639979	0.686166	0.649145	0.693113
1779	0.702657	0.643644	0.686868	0.61401	0.663587
1780	0.732299	0.617211	0.697852	0.624296	0.680136
1781	0.688578	0.6159	0.672776	0.631334	0.673155
1782	0.72702	0.57377	0.678289	0.636477	0.677837
1783	0.7011	0.618079	0.678247	0.652826	0.670855
1784	0.729774	0.62374	0.691934	0.647412	0.696891
1785	0.728066	0.551269	0.67946	0.653746	0.682518
1786	0.704283	0.572378	0.674436	0.626732	0.694592
1787	0.695766	0.598053	0.664857	0.62879	0.638249
1788	0.756085	0.572528	0.697639	0.661163	0.674839
1789	0.727357	0.592803	0.686102	0.645788	0.678329
1790	0.718588	0.542989	0.670136	0.611953	0.687734
1791	0.696993	0.60545	0.6778	0.628248	0.684448
1792	0.750423	0.575528	0.701279	0.653692	0.684243
1793	0.731206	0.57069	0.691062	0.65066	0.688924
1794	0.739862	0.57201	0.681802	0.654991	0.676646
1795	0.694609	0.567925	0.656747	0.622618	0.676317
1796	0.73405	0.562571	0.677693	0.641078	0.678165
1797	0.729612	0.585763	0.685676	0.646763	0.678904
1798	0.712433	0.582668	0.670818	0.625704	0.671348
1799	0.71005	0.606148	0.685697	0.672044	0.68991
1800	0.709095	0.628208	0.687698	0.647033	0.681615
1801	0.702196	0.633815	0.676757	0.621102	0.688555
1802	0.751137	0.587681	0.701279	0.661921	0.677837
1803	0.732887	0.594168	0.691956	0.63285	0.686255
1804	0.677391	0.625761	0.663644	0.626408	0.705967
1805	0.670347	0.637662	0.662111	0.635935	0.705803
1806	0.70553	0.623199	0.682313	0.637127	0.678494
1807	0.711743	0.567997	0.676672	0.5962	0.673771
1808	0.727949	0.594833	0.689806	0.635069	0.675455
1809	0.71904	0.533264	0.668859	0.649415	0.677056
1810	0.717417	0.616479	0.685037	0.637776	0.674551
1811	0.669709	0.588625	0.650914	0.618179	0.651924
1812	0.69701	0.667665	0.688656	0.645626	0.679151
1813	0.685198	0.599643	0.65977	0.617908	0.690362
1814	0.737534	0.596017	0.69517	0.642432	0.694592
1815	0.677927	0.628873	0.666603	0.631334	0.680301
1816	0.6745	0.62155	0.653554	0.648928	0.660712
1817	0.66602	0.572173	0.637567	0.594684	0.661862
1818	0.684964	0.623694	0.663984	0.615743	0.649871
1819	0.719986	0.600791	0.683505	0.643298	0.681779
1820	0.71413	0.649317	0.697065	0.651743	0.681943
1821	0.658878	0.668971	0.658769	0.611953	0.677878
1822	0.687695	0.607781	0.660366	0.628627	0.67566
1823	0.727952	0.614469	0.693595	0.620074	0.678576
1824	0.680448	0.632562	0.666539	0.629331	0.670486
1825	0.708522	0.560284	0.6616	0.597932	0.685146
1826	0.705373	0.615299	0.68127	0.658023	0.695865
1827	0.703876	0.642332	0.686336	0.614227	0.684613
1828	0.746784	0.572123	0.69864	0.668038	0.682477
1829	0.690459	0.659796	0.677523	0.619641	0.677631
1830	0.730705	0.56171	0.678502	0.656561	0.672457
1831	0.70084	0.62354	0.677097	0.608164	0.676646
1832	0.761161	0.561257	0.692169	0.657428	0.684284
1833	0.710079	0.618853	0.67929	0.651418	0.677097
1834	0.699697	0.635523	0.681355	0.636856	0.688473
1835	0.723579	0.58262	0.679056	0.659106	0.670239
1836	0.71369	0.593559	0.671286	0.61872	0.671225
1837	0.73354	0.594366	0.679056	0.630251	0.678945
1838	0.685831	0.631017	0.665836	0.629602	0.674798
1839	0.705408	0.593809	0.668774	0.635881	0.679767
1840	0.662917	0.642773	0.655534	0.59777	0.604041
1841	0.715736	0.563022	0.663027	0.651148	0.656113
1842	0.761224	0.556888	0.706175	0.669229	0.702394
1843	0.647633	0.669254	0.653128	0.58586	0.658864
1844	0.729295	0.602387	0.692701	0.631929	0.668638
1845	0.701124	0.602843	0.668135	0.614173	0.669213
1846	0.698404	0.628943	0.678013	0.644706	0.687693
1847	0.714572	0.535714	0.669115	0.641566	0.671759
1848	0.694587	0.601953	0.668519	0.632687	0.671882
1849	0.705932	0.628761	0.684484	0.638263	0.670855
1850	0.707958	0.610411	0.679332	0.632308	0.686707
1851	0.717714	0.568994	0.675309	0.654667	0.689499
1852	0.717456	0.585867	0.683483	0.633066	0.692497
1853	0.711399	0.550601	0.667944	0.632308	0.691512
1854	0.70037	0.601107	0.671073	0.623917	0.684284
1855	0.734707	0.569148	0.68276	0.646492	0.670404
1856	0.710143	0.599224	0.673755	0.645084	0.694961
1857	0.714398	0.604888	0.683867	0.625758	0.680876
1858	0.716661	0.558151	0.671307	0.640429	0.702723
1859	0.688522	0.624838	0.671797	0.611737	0.687159
1860	0.701117	0.634607	0.677715	0.660351	0.674182
1861	0.735643	0.610639	0.699002	0.64476	0.669377
1862	0.730256	0.580466	0.694191	0.663437	0.672868
1863	0.702431	0.619155	0.677842	0.623701	0.6849
1864	0.715812	0.557025	0.667135	0.646654	0.663751
1865	0.68818	0.652778	0.679694	0.635015	0.686953
1866	0.685338	0.591308	0.657896	0.600097	0.662478
1867	0.708758	0.590726	0.668966	0.647142	0.661328
1868	0.684341	0.654663	0.678332	0.635448	0.650158
1869	0.737835	0.52876	0.674202	0.644002	0.67373
1870	0.714186	0.588332	0.670647	0.641078	0.67336
1871	0.722089	0.589928	0.680588	0.629981	0.685105
1872	0.71475	0.562201	0.669179	0.632417	0.676235
1873	0.699564	0.628938	0.672606	0.650444	0.681861
1874	0.694519	0.581197	0.662963	0.593385	0.676399
1875	0.706279	0.633963	0.687485	0.659918	0.681984
1876	0.707624	0.578692	0.663814	0.627761	0.675865
1877	0.673913	0.649246	0.665581	0.600693	0.683011
1878	0.655203	0.663657	0.653745	0.584831	0.645969
1879	0.67554	0.619583	0.657109	0.63377	0.683586
1880	0.683285	0.641227	0.671563	0.657752	0.67295
1881	0.720231	0.574783	0.677629	0.640754	0.679233
1882	0.720235	0.569327	0.678779	0.653746	0.667324
1883	0.66424	0.623601	0.652788	0.619153	0.652868
1884	0.727245	0.573811	0.683079	0.643785	0.686419
1885	0.695652	0.599156	0.668072	0.627003	0.67718
1886	0.735889	0.558996	0.680631	0.628194	0.671677
1887	0.70281	0.534599	0.663644	0.63285	0.663422
1888	0.673088	0.607348	0.651915	0.597066	0.663546
1889	0.716898	0.613441	0.68574	0.646005	0.670691
1890	0.697661	0.566292	0.654384	0.599881	0.648146
1891	0.668996	0.582904	0.64274	0.631767	0.66909
1892	0.709031	0.686038	0.699364	0.639725	0.671061
1893	0.759345	0.577617	0.693148	0.63913	0.688185
1894	0.68084	0.607143	0.663921	0.617854	0.688267
1895	0.717527	0.617434	0.689465	0.642919	0.680752
1896	0.687519	0.60913	0.667816	0.636206	0.685352
1897	0.718838	0.596424	0.682078	0.644327	0.689869
1898	0.710468	0.561692	0.673095	0.633012	0.686748
1899	0.734507	0.596097	0.697831	0.622564	0.661246
1900	0.672395	0.578083	0.641016	0.596416	0.632869
1901	0.724387	0.594717	0.682015	0.643136	0.674633
1902	0.708255	0.594549	0.6788	0.626029	0.672498
1903	0.683655	0.619068	0.66126	0.621156	0.667118
1904	0.710884	0.58467	0.677523	0.653746	0.661698
1905	0.695394	0.632629	0.68095	0.653313	0.670814
1906	0.708687	0.650367	0.693893	0.65537	0.686214
1907	0.728045	0.570521	0.672968	0.645355	0.685187
1908	0.732125	0.514046	0.66309	0.636639	0.6718
1909	0.737882	0.605144	0.698044	0.620831	0.654388
1910	0.746429	0.582958	0.695362	0.64346	0.674716
1911	0.712993	0.633806	0.688145	0.655587	0.680013
1912	0.706369	0.660272	0.686974	0.644651	0.677672
1913	0.665728	0.64969	0.660238	0.597824	0.684243
1914	0.702647	0.578585	0.671776	0.603183	0.673648
1915	0.697889	0.621668	0.673649	0.627598	0.697713
1916	0.693451	0.525883	0.652404	0.614985	0.645477
1917	0.734062	0.505502	0.660664	0.625379	0.659275
1918	0.714517	0.63518	0.68772	0.63599	0.680136
1919	0.694818	0.625204	0.672074	0.621914	0.69262
1920	0.686926	0.600327	0.659642	0.631551	0.664203
1921	0.727899	0.565923	0.676225	0.62814	0.665435
1922	0.716548	0.639356	0.694489	0.636693	0.689171
1923	0.715881	0.615043	0.67665	0.638047	0.684161
1924	0.737309	0.572483	0.681121	0.650281	0.668022
1925	0.642624	0.632435	0.639036	0.564909	0.658495
1926	0.722211	0.606011	0.693275	0.638372	0.692538
1927	0.727084	0.576476	0.675863	0.647304	0.688514
1928	0.721702	0.525935	0.663239	0.642053	0.652786
1929	0.753905	0.497004	0.68508	0.64947	0.67451
1930	0.725514	0.588778	0.687017	0.635611	0.691881
1931	0.709542	0.578407	0.668391	0.619911	0.69685
1932	0.667866	0.596721	0.642378	0.630305	0.664983
1933	0.719773	0.626638	0.692722	0.638805	0.702641
1934	0.69426	0.633764	0.675905	0.628627	0.674921
1935	0.677061	0.601633	0.659642	0.602425	0.689089
1936	0.694155	0.583816	0.657556	0.620019	0.679561
1937	0.648539	0.594438	0.63182	0.60838	0.638454
1938	0.675547	0.626988	0.65945	0.620669	0.64868
1939	0.707284	0.629556	0.686613	0.631821	0.68182
1940	0.696136	0.586174	0.664921	0.650823	0.664285
1941	0.694164	0.608685	0.665411	0.611899	0.677713
1942	0.681427	0.635386	0.664261	0.624892	0.681902
1943	0.726762	0.593192	0.677268	0.650281	0.687159
1944	0.713963	0.589254	0.676076	0.652663	0.681984
1945	0.698153	0.563182	0.666198	0.618774	0.704571
1946	0.734887	0.612969	0.694063	0.675996	0.671923
1947	0.71773	0.571892	0.670988	0.623701	0.685927
1948	0.707457	0.576487	0.673202	0.624838	0.67989
1949	0.667045	0.587777	0.642655	0.610492	0.631432
1950	0.719084	0.63268	0.692999	0.665494	0.690156
1951	0.72301	0.587184	0.676395	0.625054	0.678001
1952	0.702062	0.570989	0.664368	0.619262	0.657221
1953	0.690098	0.636145	0.671541	0.631984	0.675948
1954	0.66064	0.649218	0.654916	0.637884	0.697918
1955	0.726591	0.570729	0.689614	0.658185	0.695865
1956	0.721265	0.612702	0.693382	0.626408	0.672827
1957	0.711608	0.597923	0.676097	0.639942	0.675537
1958	0.673112	0.63208	0.662516	0.619207	0.696234
1959	0.731048	0.574305	0.6874	0.636748	0.69221
1960	0.724539	0.5636	0.683994	0.628411	0.65718
1961	0.737108	0.544137	0.680588	0.634257	0.682559
1962	0.691312	0.631881	0.673819	0.625541	0.664983
1963	0.70685	0.591546	0.671627	0.639292	0.69028
1964	0.7195	0.498432	0.663537	0.627111	0.667201
1965	0.720858	0.602138	0.68078	0.645896	0.661041
1966	0.696199	0.62381	0.667646	0.625054	0.668474
1967	0.659413	0.651475	0.657769	0.604861	0.624328
1968	0.710289	0.607118	0.678396	0.652501	0.677139
1969	0.729319	0.600346	0.690785	0.621481	0.686912
1970	0.726322	0.613606	0.693978	0.641403	0.681574
1971	0.704129	0.580017	0.670583	0.630251	0.679192
1972	0.709199	0.595259	0.671946	0.637614	0.650651
1973	0.691034	0.620395	0.672499	0.642919	0.678822
1974	0.688694	0.588621	0.656811	0.611628	0.677837
1975	0.676492	0.571737	0.6434	0.622618	0.634183
1976	0.736909	0.534612	0.672499	0.649686	0.678288
1977	0.679533	0.644337	0.670222	0.618395	0.701368
1978	0.707084	0.614553	0.678524	0.641945	0.673484
1979	0.671119	0.641949	0.664921	0.622835	0.67644
1980	0.703765	0.607018	0.675969	0.61152	0.673319
1981	0.689515	0.640124	0.675075	0.638155	0.677139
1982	0.71067	0.592295	0.675969	0.613686	0.662683
1983	0.737365	0.607227	0.696596	0.637343	0.683339
1984	0.721586	0.559762	0.669498	0.62971	0.669336
1985	0.659184	0.610305	0.643485	0.591977	0.651842
1986	0.678364	0.588094	0.656321	0.578551	0.641863
1987	0.714839	0.531334	0.657684	0.612657	0.677056
1988	0.742429	0.52423	0.677821	0.661217	0.675907
1989	0.742801	0.600646	0.695936	0.665818	0.685023
1990	0.6929	0.558126	0.656385	0.628086	0.677796
1991	0.685126	0.580776	0.651766	0.628086	0.683709
1992	0.703986	0.633793	0.682611	0.613307	0.682313
1993	0.702944	0.643666	0.685719	0.650336	0.686789
1994	0.713187	0.577745	0.672435	0.633337	0.682149
1995	0.670341	0.621658	0.656406	0.616122	0.67028
1996	0.734473	0.548819	0.67416	0.639671	0.680301
1997	0.748775	0.52413	0.690976	0.636856	0.667159
1998	0.720781	0.55105	0.664559	0.628248	0.685721
[truncated: 94,582 more rows]
