# Supplementary material for: A large cohort study identifying a novel prognosis prediction model for lung adenocarcinoma through machine learning strategies
Source: BMC Cancer. 2019 Sep 5;19:886. doi: 10.1186/s12885-019-6101-7 (PMC6729062; doi:10.1186/s12885-019-6101-7)
Supplement: Supplementary file 6 — Table S5. LASSO coefficient (XLSX 9 kb) [file 12885_2019_6101_MOESM6_ESM.xlsx]

## Sheet: Sheet1
Supplementary table 5: LASSO coefficient
Gene	LASSO coefficient
C1QTNF6	0.0354239
ENPP5	-0.0347314
PLEK2	0.0149552
RGS20	0.00205172
RHOV	0.0420648
SFTA3	-0.00302399
GNG7	-0.0498028
HMMR	0.0318021
IGF2BP1	0.00929184
PEBP1	-0.0195299
UPK1B	0.00047803
SRGAP1	0.0799654
ZNF14	-0.0809986
IER5L	0.0158646
SATB2	0.0723775
STYX	0.0520507
