# Supplementary material for: A large cohort study identifying a novel prognosis prediction model for lung adenocarcinoma through machine learning strategies
Source: BMC Cancer. 2019 Sep 5;19:886. doi: 10.1186/s12885-019-6101-7 (PMC6729062; doi:10.1186/s12885-019-6101-7)
Supplement: Supplementary file 7 — Table S6. Stratification of LUAD patients based on the predictive model (XLSX 25 kb) [file 12885_2019_6101_MOESM7_ESM.xlsx]

## Sheet: Sheet1
Supplementary table 5: Stratification of LUAD patients based on the predictive model
Patient ID	Risk
TCGA-05-4249	low
TCGA-05-4250	high
TCGA-05-4382	low
TCGA-05-4384	low
TCGA-05-4389	low
TCGA-05-4390	low
TCGA-05-4396	high
TCGA-05-4397	low
TCGA-05-4398	low
TCGA-05-4402	low
TCGA-05-4403	low
TCGA-05-4405	low
TCGA-05-4415	high
TCGA-05-4417	low
TCGA-05-4418	high
TCGA-05-4420	low
TCGA-05-4422	low
TCGA-05-4424	low
TCGA-05-4425	low
TCGA-05-4426	low
TCGA-05-4427	low
TCGA-05-4430	low
TCGA-05-4432	low
TCGA-05-4433	low
TCGA-05-4434	low
TCGA-05-5420	low
TCGA-05-5423	low
TCGA-05-5425	low
TCGA-05-5428	low
TCGA-05-5429	low
TCGA-05-5715	low
TCGA-35-4122	low
TCGA-35-4123	low
TCGA-35-5375	low
TCGA-38-4625	low
TCGA-38-4626	low
TCGA-38-4627	low
TCGA-38-4628	low
TCGA-38-4629	high
TCGA-38-4630	low
TCGA-38-4631	high
TCGA-38-4632	low
TCGA-38-6178	low
TCGA-38-7271	low
TCGA-38-A44F	low
TCGA-44-2655	low
TCGA-44-2656	low
TCGA-44-2657	low
TCGA-44-2659	low
TCGA-44-2661	low
TCGA-44-2662	low
TCGA-44-2665	low
TCGA-44-2666	low
TCGA-44-2668	high
TCGA-44-3396	high
TCGA-44-3398	low
TCGA-44-3918	low
TCGA-44-3919	low
TCGA-44-4112	low
TCGA-44-5643	low
TCGA-44-5644	low
TCGA-44-5645	low
TCGA-44-6145	low
TCGA-44-6146	low
TCGA-44-6147	low
TCGA-44-6148	low
TCGA-44-6774	low
TCGA-44-6775	low
TCGA-44-6776	low
TCGA-44-6777	low
TCGA-44-6778	low
TCGA-44-6779	high
TCGA-44-7659	low
TCGA-44-7660	low
TCGA-44-7661	high
TCGA-44-7662	low
TCGA-44-7667	low
TCGA-44-7669	low
TCGA-44-7670	low
TCGA-44-7671	low
TCGA-44-7672	low
TCGA-44-8117	low
TCGA-44-8119	low
TCGA-44-8120	low
TCGA-44-A479	low
TCGA-44-A47A	low
TCGA-44-A47B	low
TCGA-44-A47G	low
TCGA-44-A4SS	low
TCGA-44-A4SU	low
TCGA-49-4486	low
TCGA-49-4487	low
TCGA-49-4488	low
TCGA-49-4490	low
TCGA-49-4494	low
TCGA-49-4501	low
TCGA-49-4505	low
TCGA-49-4506	high
TCGA-49-4507	high
TCGA-49-4510	low
TCGA-49-4512	low
TCGA-49-4514	low
TCGA-49-6742	high
TCGA-49-6743	low
TCGA-49-6744	low
TCGA-49-6745	low
TCGA-49-6761	low
TCGA-49-6767	high
TCGA-49-AAQV	low
TCGA-49-AAR0	low
TCGA-49-AAR2	low
TCGA-49-AAR3	low
TCGA-49-AAR4	low
TCGA-49-AAR9	high
TCGA-49-AARE	high
TCGA-49-AARN	low
TCGA-49-AARO	low
TCGA-49-AARQ	low
TCGA-49-AARR	low
TCGA-4B-A93V	low
TCGA-50-5044	high
TCGA-50-5045	low
TCGA-50-5049	low
TCGA-50-5051	low
TCGA-50-5055	low
TCGA-50-5066	low
TCGA-50-5068	low
TCGA-50-5072	high
TCGA-50-5930	high
TCGA-50-5931	high
TCGA-50-5932	low
TCGA-50-5933	high
TCGA-50-5935	low
TCGA-50-5936	high
TCGA-50-5939	high
TCGA-50-5941	low
TCGA-50-5942	low
TCGA-50-5944	low
TCGA-50-5946	low
TCGA-50-6590	high
TCGA-50-6591	high
TCGA-50-6592	high
TCGA-50-6593	low
TCGA-50-6594	high
TCGA-50-6595	high
TCGA-50-6597	low
TCGA-50-7109	low
TCGA-50-8457	low
TCGA-50-8459	low
TCGA-50-8460	low
TCGA-53-7624	high
TCGA-53-7626	low
TCGA-53-7813	low
TCGA-53-A4EZ	low
TCGA-55-1592	low
TCGA-55-1594	low
TCGA-55-1595	low
TCGA-55-1596	low
TCGA-55-5899	low
TCGA-55-6543	low
TCGA-55-6642	low
TCGA-55-6712	low
TCGA-55-6968	low
TCGA-55-6969	low
TCGA-55-6970	high
TCGA-55-6971	low
TCGA-55-6972	low
TCGA-55-6975	high
TCGA-55-6978	high
TCGA-55-6979	low
TCGA-55-6980	low
TCGA-55-6981	low
TCGA-55-6982	low
TCGA-55-6983	low
TCGA-55-6984	high
TCGA-55-6985	low
TCGA-55-6986	low
TCGA-55-6987	low
TCGA-55-7227	low
TCGA-55-7281	low
TCGA-55-7283	low
TCGA-55-7284	low
TCGA-55-7570	low
TCGA-55-7573	low
TCGA-55-7574	low
TCGA-55-7576	low
TCGA-55-7724	low
TCGA-55-7725	low
TCGA-55-7726	high
TCGA-55-7727	low
TCGA-55-7728	low
TCGA-55-7815	low
TCGA-55-7816	low
TCGA-55-7903	low
TCGA-55-7907	low
TCGA-55-7910	low
TCGA-55-7911	low
TCGA-55-7913	high
TCGA-55-7914	low
TCGA-55-7994	high
TCGA-55-7995	low
TCGA-55-8085	low
TCGA-55-8087	low
TCGA-55-8089	high
TCGA-55-8090	high
TCGA-55-8091	low
TCGA-55-8092	high
TCGA-55-8094	low
TCGA-55-8096	low
TCGA-55-8097	low
TCGA-55-8203	low
TCGA-55-8204	low
TCGA-55-8205	low
TCGA-55-8206	low
TCGA-55-8207	low
TCGA-55-8208	low
TCGA-55-8299	high
TCGA-55-8301	low
TCGA-55-8302	low
TCGA-55-8505	high
TCGA-55-8507	low
TCGA-55-8508	low
TCGA-55-8510	low
TCGA-55-8511	low
TCGA-55-8512	low
TCGA-55-8513	low
TCGA-55-8514	low
TCGA-55-8614	low
TCGA-55-8615	low
TCGA-55-8616	low
TCGA-55-8619	low
TCGA-55-8620	low
TCGA-55-8621	low
TCGA-55-A48X	low
TCGA-55-A48Y	low
TCGA-55-A48Z	low
TCGA-55-A490	low
TCGA-55-A491	low
TCGA-55-A492	low
TCGA-55-A494	low
TCGA-55-A4DF	low
TCGA-55-A4DG	low
TCGA-55-A57B	low
TCGA-62-8394	low
TCGA-62-8395	low
TCGA-62-8397	low
TCGA-62-8398	high
TCGA-62-8399	low
TCGA-62-8402	high
TCGA-62-A46O	high
TCGA-62-A46P	low
TCGA-62-A46R	low
TCGA-62-A46S	low
TCGA-62-A46U	low
TCGA-62-A46V	low
TCGA-62-A46Y	low
TCGA-62-A470	low
TCGA-62-A471	high
TCGA-62-A472	low
TCGA-64-1676	low
TCGA-64-1677	low
TCGA-64-1678	low
TCGA-64-1679	low
TCGA-64-1680	low
TCGA-64-1681	low
TCGA-64-5774	low
TCGA-64-5775	high
TCGA-64-5778	low
TCGA-64-5779	low
TCGA-64-5781	high
TCGA-64-5815	high
TCGA-67-3770	low
TCGA-67-3771	low
TCGA-67-3772	low
TCGA-67-3773	low
TCGA-67-3774	low
TCGA-67-4679	low
TCGA-67-6215	low
TCGA-67-6216	low
TCGA-67-6217	low
TCGA-69-7760	low
TCGA-69-7761	high
TCGA-69-7763	low
TCGA-69-7764	low
TCGA-69-7765	low
TCGA-69-7973	low
TCGA-69-7974	low
TCGA-69-7978	low
TCGA-69-7979	low
TCGA-69-7980	low
TCGA-69-8253	low
TCGA-69-8254	low
TCGA-69-8255	low
TCGA-69-8453	low
TCGA-69-A59K	low
TCGA-71-6725	low
TCGA-71-8520	low
TCGA-73-4658	low
TCGA-73-4659	low
TCGA-73-4662	low
TCGA-73-4666	high
TCGA-73-4668	low
TCGA-73-4670	high
TCGA-73-4675	high
TCGA-73-4676	low
TCGA-73-4677	low
TCGA-73-7498	low
TCGA-73-7499	low
TCGA-73-A9RS	high
TCGA-75-5125	low
TCGA-75-5146	low
TCGA-75-5147	low
TCGA-75-6206	low
TCGA-75-6212	low
TCGA-75-6214	high
TCGA-75-7025	low
TCGA-75-7027	high
TCGA-78-7143	low
TCGA-78-7145	low
TCGA-78-7146	low
TCGA-78-7147	low
TCGA-78-7148	high
TCGA-78-7149	low
TCGA-78-7150	high
TCGA-78-7152	low
TCGA-78-7153	low
TCGA-78-7154	low
TCGA-78-7155	high
TCGA-78-7156	low
TCGA-78-7158	low
TCGA-78-7159	low
TCGA-78-7160	low
TCGA-78-7161	low
TCGA-78-7162	low
TCGA-78-7163	low
TCGA-78-7166	high
TCGA-78-7167	low
TCGA-78-7220	high
TCGA-78-7535	low
TCGA-78-7536	low
TCGA-78-7537	low
TCGA-78-7539	low
TCGA-78-7540	low
TCGA-78-7542	high
TCGA-78-7633	low
TCGA-78-8640	low
TCGA-78-8648	low
TCGA-78-8655	low
TCGA-78-8660	low
TCGA-78-8662	low
TCGA-80-5608	low
TCGA-80-5611	low
TCGA-83-5908	high
TCGA-86-6562	low
TCGA-86-6851	low
TCGA-86-7701	low
TCGA-86-7711	high
TCGA-86-7713	low
TCGA-86-7714	low
TCGA-86-7953	low
TCGA-86-7954	low
TCGA-86-7955	high
TCGA-86-8054	low
TCGA-86-8055	low
TCGA-86-8056	low
TCGA-86-8073	low
TCGA-86-8075	low
TCGA-86-8076	low
TCGA-86-8278	low
TCGA-86-8279	low
TCGA-86-8280	low
TCGA-86-8358	low
TCGA-86-8359	low
TCGA-86-8585	high
TCGA-86-8668	low
TCGA-86-8669	low
TCGA-86-8671	low
TCGA-86-8673	low
TCGA-86-8674	low
TCGA-86-A456	low
TCGA-86-A4D0	low
TCGA-86-A4JF	low
TCGA-86-A4P7	low
TCGA-86-A4P8	low
TCGA-91-6828	low
TCGA-91-6829	low
TCGA-91-6830	low
TCGA-91-6831	low
TCGA-91-6835	low
TCGA-91-6836	low
TCGA-91-6840	low
TCGA-91-6847	low
TCGA-91-6848	high
TCGA-91-6849	low
TCGA-91-7771	low
TCGA-91-8496	low
TCGA-91-8497	low
TCGA-91-8499	low
TCGA-91-A4BC	low
TCGA-91-A4BD	low
TCGA-93-7347	low
TCGA-93-7348	low
TCGA-93-8067	low
TCGA-93-A4JN	low
TCGA-93-A4JO	low
TCGA-93-A4JP	low
TCGA-93-A4JQ	low
TCGA-95-7039	low
TCGA-95-7043	high
TCGA-95-7562	low
TCGA-95-7567	low
TCGA-95-7944	low
TCGA-95-7947	low
TCGA-95-7948	low
TCGA-95-8039	low
TCGA-95-8494	low
TCGA-95-A4VK	high
TCGA-95-A4VN	low
TCGA-95-A4VP	low
TCGA-97-7546	low
TCGA-97-7547	low
TCGA-97-7552	low
TCGA-97-7553	low
TCGA-97-7554	low
TCGA-97-7937	low
TCGA-97-7941	low
TCGA-97-8171	low
TCGA-97-8172	low
TCGA-97-8174	low
TCGA-97-8175	low
TCGA-97-8176	high
TCGA-97-8177	low
TCGA-97-8179	low
TCGA-97-8547	low
TCGA-97-8552	low
TCGA-97-A4LX	low
TCGA-97-A4M0	low
TCGA-97-A4M1	low
TCGA-97-A4M2	low
TCGA-97-A4M3	low
TCGA-97-A4M5	low
TCGA-97-A4M6	low
TCGA-97-A4M7	low
TCGA-99-7458	low
TCGA-99-8025	low
TCGA-99-8028	low
TCGA-99-8032	low
TCGA-99-8033	high
TCGA-99-AA5R	low
TCGA-J2-8192	low
TCGA-J2-8194	low
TCGA-J2-A4AD	low
TCGA-J2-A4AE	low
TCGA-J2-A4AG	low
TCGA-L4-A4E5	low
TCGA-L4-A4E6	low
TCGA-L9-A443	low
TCGA-L9-A444	low
TCGA-L9-A50W	low
TCGA-L9-A5IP	high
TCGA-L9-A743	low
TCGA-L9-A7SV	low
TCGA-L9-A8F4	low
TCGA-MN-A4N1	low
TCGA-MN-A4N4	low
TCGA-MN-A4N5	high
TCGA-MP-A4SV	low
TCGA-MP-A4SW	low
TCGA-MP-A4SY	low
TCGA-MP-A4T4	low
TCGA-MP-A4T6	low
TCGA-MP-A4T7	high
TCGA-MP-A4T8	high
TCGA-MP-A4T9	low
TCGA-MP-A4TA	high
TCGA-MP-A4TC	high
TCGA-MP-A4TD	low
TCGA-MP-A4TE	low
TCGA-MP-A4TF	high
TCGA-MP-A4TH	low
TCGA-MP-A4TI	high
TCGA-MP-A4TJ	low
TCGA-MP-A4TK	low
TCGA-MP-A5C7	low
TCGA-NJ-A4YF	low
TCGA-NJ-A4YG	low
TCGA-NJ-A4YP	high
TCGA-NJ-A4YQ	low
TCGA-NJ-A55R	low
TCGA-NJ-A7XG	low
TCGA-O1-A52J	low
TCGA-S2-AA1A	low
GSM1019139	low
GSM1019140	low
GSM1019143	low
GSM1019144	high
GSM1019145	high
GSM1019147	low
GSM1019149	low
GSM1019150	high
GSM1019152	high
GSM1019153	high
GSM1019154	high
GSM1019158	high
GSM1019160	high
GSM1019162	high
GSM1019163	high
GSM1019164	low
GSM1019165	high
GSM1019166	low
GSM1019169	low
GSM1019170	high
GSM1019171	low
GSM1019174	high
GSM1019175	low
GSM1019176	low
GSM1019180	high
GSM1019181	low
GSM1019183	low
GSM1019185	low
GSM1019186	low
GSM1019187	low
GSM1019188	low
GSM1019190	low
GSM1019192	low
GSM1019194	low
GSM1019197	high
GSM1019200	high
GSM1019203	low
GSM1019204	high
GSM1019205	low
GSM1019207	high
GSM1019210	high
GSM1019211	high
GSM1019213	high
GSM1019214	low
GSM1019216	low
GSM1019217	high
GSM1019218	high
GSM1019220	high
GSM1019224	high
GSM1019225	high
GSM1019228	low
GSM1019230	low
GSM1019234	low
GSM1019236	low
GSM1019239	low
GSM1019242	low
GSM1019243	low
GSM1019244	low
GSM1019247	high
GSM1019249	low
GSM1019253	high
GSM1019254	low
GSM1019256	high
GSM1019257	low
GSM1019258	low
GSM1019259	low
GSM1019260	high
GSM1019261	high
GSM1019264	low
GSM1019265	low
GSM1019268	low
GSM1019270	low
GSM1019272	high
GSM1019273	high
GSM1019274	low
GSM1019275	high
GSM1019283	high
GSM1019285	low
GSM1019286	high
GSM1019288	low
GSM1019289	high
GSM1019290	high
GSM1019292	high
GSM1019295	high
GSM1019298	high
GSM1019299	high
GSM1019300	high
GSM1019302	low
GSM1019303	high
GSM1019305	low
GSM1019308	low
GSM1019309	high
GSM1019310	low
GSM1019311	low
GSM1019312	low
GSM1019313	low
GSM1019314	high
GSM1019316	high
GSM1019318	high
GSM1019320	low
GSM1019321	high
GSM1019324	high
GSM1019328	low
GSM1019330	low
GSM1019332	low
GSM1213670	high
GSM1213671	low
GSM1213672	low
GSM1213673	high
GSM1213676	low
GSM1213677	high
GSM1213678	high
GSM1213679	low
GSM1213680	high
GSM1213681	low
GSM1213682	high
GSM1213683	low
GSM1213685	low
GSM1213686	low
GSM1213687	low
GSM1213688	high
GSM1213689	low
GSM1213690	low
GSM1213691	low
GSM1213692	low
GSM1213693	high
GSM1213694	low
GSM1213695	high
GSM1213696	low
GSM1213697	low
GSM1213698	high
GSM1213699	low
GSM1213700	high
GSM1213702	high
GSM1213703	low
GSM1213704	low
GSM1213707	low
GSM1213710	high
GSM1213715	low
GSM1213716	high
GSM1213717	high
GSM1213720	low
GSM1213722	high
GSM1213723	low
GSM1213724	low
GSM1213726	low
GSM1213727	low
GSM1213728	low
GSM1213730	high
GSM1213733	high
GSM1213734	low
GSM1213735	high
GSM1213736	high
GSM1213737	low
GSM1213738	low
GSM1213739	low
GSM1213740	low
GSM1213741	low
GSM1213742	high
GSM1213743	low
GSM1213746	low
GSM1213747	low
GSM1213749	high
GSM1213750	high
GSM1213751	low
GSM1213752	low
GSM1213753	low
GSM1213754	high
GSM1213756	high
GSM1213757	high
GSM1213758	low
GSM1213759	high
GSM1213760	high
GSM1213761	low
GSM1213762	high
GSM1213763	low
GSM1213764	low
GSM1213768	low
GSM1213769	low
GSM1213770	low
GSM1213773	low
GSM1213774	high
GSM1213775	low
GSM1213777	high
GSM1213779	low
GSM1213780	high
GSM1213781	high
GSM1213782	low
GSM1213783	high
GSM1213784	low
GSM1213785	low
GSM1213787	low
GSM1213788	high
GSM1213792	high
GSM1213793	high
GSM1213794	low
GSM1213795	low
GSM1213797	low
GSM1213798	low
GSM1213800	high
GSM1213801	high
GSM1213803	high
GSM1213804	high
GSM1213805	high
GSM1213806	high
GSM1213807	high
GSM1213808	low
GSM1213809	low
GSM1213810	high
GSM1213811	low
GSM1213812	high
GSM1213814	low
GSM1213816	high
GSM1213818	low
GSM1213819	high
GSM1213820	high
GSM1213824	high
GSM1213825	low
GSM1213826	high
GSM1213827	low
GSM1213831	high
GSM1213833	high
GSM1213834	high
GSM1213836	low
GSM1213837	high
GSM1213840	high
GSM1213844	low
GSM1213845	high
GSM1213846	high
GSM1213847	low
GSM1213848	high
GSM1213849	high
GSM1465989	low
GSM475679	low
GSM475681	high
GSM475685	low
GSM475687	low
GSM475689	high
GSM475691	low
GSM475692	high
GSM475696	low
GSM475698	low
GSM475700	low
GSM475701	high
GSM475703	low
GSM475706	low
GSM475709	low
GSM475710	high
GSM475712	low
GSM475715	high
GSM475747	high
GSM475761	low
GSM475765	high
GSM475768	high
GSM475770	low
GSM475772	low
GSM475773	low
GSM475779	low
GSM475780	low
GSM475784	low
GSM475787	low
GSM475788	low
GSM475792	high
GSM475794	high
GSM475795	low
GSM475796	low
GSM475797	low
GSM475799	low
GSM475803	high
GSM475808	high
GSM475810	high
GSM748053	low
GSM748054	high
GSM748055	low
GSM748057	low
GSM748058	low
GSM748064	low
GSM748068	low
GSM748071	low
GSM748075	low
GSM748077	high
GSM748078	low
GSM748079	low
GSM748080	high
GSM748081	high
GSM748083	high
GSM748085	low
GSM748086	low
GSM748087	low
GSM748089	low
GSM748090	low
GSM748091	high
GSM748092	high
GSM748094	low
GSM748100	low
GSM748101	low
GSM748102	low
GSM748103	low
GSM748104	low
GSM748108	low
GSM748111	low
GSM748113	high
GSM748116	low
GSM748121	low
GSM748122	high
GSM748123	high
GSM748124	low
GSM748125	low
GSM748126	low
GSM748127	high
GSM748128	high
GSM748130	high
GSM748131	low
GSM748135	low
GSM748137	low
GSM748138	low
GSM748139	low
GSM748140	high
GSM748142	low
GSM748143	low
GSM748146	high
GSM748147	low
GSM748150	low
GSM748152	low
GSM748157	high
GSM748161	low
GSM748162	low
GSM748164	low
GSM748166	low
GSM748167	low
GSM748169	low
GSM748170	high
GSM748171	low
GSM748173	high
GSM748175	low
GSM748179	high
GSM748180	low
GSM748181	low
GSM748185	high
GSM748186	high
GSM748187	low
GSM748188	low
GSM748189	high
GSM748239	high
GSM748240	high
GSM748242	low
GSM748243	low
GSM748264	high
GSM748271	high
GSM748276	high
GSM748277	high
GSM748278	high
GSM748279	high
GSM773540	low
GSM773541	high
GSM773542	low
GSM773543	low
GSM773544	low
GSM773545	low
GSM773546	high
GSM773547	low
GSM773548	low
GSM773549	low
GSM773550	low
GSM773551	low
GSM773552	high
GSM773553	high
GSM773554	high
GSM773555	low
GSM773556	low
GSM773557	high
GSM773558	high
GSM773559	high
GSM773560	high
GSM773561	low
GSM773562	high
GSM773563	high
GSM773564	low
GSM773565	high
GSM773566	high
GSM773567	low
GSM773568	high
GSM773569	low
GSM773570	low
GSM773571	high
GSM773572	high
GSM773573	high
GSM773574	high
GSM773575	high
GSM773576	low
GSM773577	low
GSM773578	high
GSM773579	low
GSM773580	high
GSM773581	high
GSM773582	high
GSM773583	high
GSM773584	high
GSM773585	high
GSM773586	high
GSM773587	high
GSM773588	low
GSM773589	high
GSM773590	high
GSM773591	high
GSM773592	high
GSM773593	high
GSM773594	low
GSM773595	low
GSM773596	low
GSM773597	high
GSM773598	high
GSM773599	low
GSM773600	high
GSM773601	high
GSM773602	low
GSM773603	high
GSM773604	high
GSM773605	low
GSM773606	low
GSM773607	low
GSM773608	low
GSM773609	low
GSM773610	low
GSM773611	low
GSM773612	low
GSM773613	high
GSM773614	low
GSM773615	high
GSM773616	high
GSM773617	low
GSM773618	low
GSM773619	low
GSM773620	low
GSM773621	high
GSM773622	low
GSM773623	low
GSM773624	low
GSM773625	low
GSM773626	low
GSM773627	low
GSM773628	high
GSM773629	low
GSM773630	low
GSM773631	low
GSM773632	low
GSM773633	low
GSM773634	low
GSM773635	low
GSM773636	low
GSM773637	low
GSM773638	low
GSM773639	low
GSM773640	high
GSM773641	low
GSM773642	low
GSM773643	high
GSM773644	low
GSM773645	high
GSM773646	low
GSM773647	low
GSM773648	low
GSM773649	high
GSM773650	low
GSM773651	low
GSM773652	low
GSM773653	low
GSM773654	low
GSM773655	low
GSM773656	low
GSM773657	low
GSM773658	high
GSM773659	high
GSM773660	low
GSM773661	low
GSM773662	low
GSM773663	low
GSM773664	low
GSM773665	high
GSM773666	low
GSM773667	low
GSM773668	low
GSM773669	low
GSM773670	low
GSM773671	low
GSM773672	low
GSM773673	high
GSM773674	high
GSM773675	low
GSM773676	low
GSM773677	low
GSM773678	low
GSM773679	high
GSM773680	low
GSM773681	low
GSM773682	low
GSM773683	high
GSM773684	low
GSM773685	low
GSM773686	low
GSM773687	low
GSM773688	low
GSM773689	low
GSM773690	low
GSM773691	low
GSM773692	low
GSM773693	low
GSM773694	low
GSM773695	low
GSM773696	low
GSM773697	high
GSM773698	low
GSM773699	low
GSM773700	low
GSM773701	low
GSM773702	low
GSM773703	high
GSM773704	low
GSM773705	low
GSM773706	low
GSM773707	low
GSM773708	low
GSM773709	low
GSM773710	low
GSM773711	low
GSM773712	low
GSM773713	low
GSM773714	low
GSM773715	low
GSM773716	high
GSM773717	low
GSM773718	low
GSM773719	low
GSM773720	low
GSM773721	low
GSM773722	low
GSM773723	high
GSM773724	low
GSM773725	low
GSM773726	low
GSM773727	low
GSM773728	low
GSM773729	low
GSM773730	low
GSM773731	low
GSM773732	low
GSM773733	low
GSM773734	low
GSM773735	low
GSM773736	low
GSM773737	low
GSM773738	low
GSM773739	low
GSM773740	low
GSM773741	low
GSM773742	low
GSM773743	low
GSM773744	low
GSM773745	high
GSM773746	low
GSM773747	low
GSM773748	low
GSM773749	low
GSM773750	low
GSM773751	low
GSM773752	low
GSM773753	low
GSM773754	low
GSM773755	low
GSM773756	low
GSM773757	low
GSM773758	low
GSM773759	low
GSM773760	low
GSM773761	low
GSM773762	low
GSM773763	low
GSM773764	low
GSM773765	low
