# Supplementary material for: A large cohort study identifying a novel prognosis prediction model for lung adenocarcinoma through machine learning strategies
Source: BMC Cancer. 2019 Sep 5;19:886. doi: 10.1186/s12885-019-6101-7 (PMC6729062; doi:10.1186/s12885-019-6101-7)
Supplement: Supplementary file 8 — Table S7. Results from GSEA based on Reactome database (p-value < 0.05) (XLSX 27 kb) [file 12885_2019_6101_MOESM8_ESM.xlsx]

## Sheet: Sheet1
Supplementary table 6: Results from GSEA based on Reactome database (p-value < 0.05)
ID	Description	setSize	enrichmentScore	NES	pvalue	rank	leading_edge	core_enrichment
REACTOME_CYCLIN_A_B1_ASSOCIATED_EVENTS_DURING_G2_M_TRANSITION	REACTOME_CYCLIN_A_B1_ASSOCIATED_EVENTS_DURING_G2_M_TRANSITION	14	0.84742	2.13943	0.00253165	824	tags=57%, list=6%, signal=54%	PLK1/CDC25A/CCNA2/CDC25C/PKMYT1/CCNB2/CCNB1/CDK1
REACTOME_UNWINDING_OF_DNA	REACTOME_UNWINDING_OF_DNA	11	0.808073	1.89139	0.00705882	2207	tags=91%, list=15%, signal=77%	CDC45/GINS4/MCM4/MCM8/MCM2/GINS2/MCM5/MCM7/GINS1/MCM6
REACTOME_DEPOSITION_OF_NEW_CENPA_CONTAINING_NUCLEOSOMES_AT_THE_CENTROMERE	REACTOME_DEPOSITION_OF_NEW_CENPA_CONTAINING_NUCLEOSOMES_AT_THE_CENTROMERE	26	0.778161	2.19784	0.00278552	2229	tags=69%, list=15%, signal=59%	OIP5/CASC5/HJURP/HIST1H2BJ/CENPI/CENPA/CENPK/CENPO/CENPN/CENPH/MLF1IP/H2AFX/H2AFZ/HIST1H2BK/CENPP/HIST1H2BD/RUVBL1/HIST2H2BE
REACTOME_ACTIVATION_OF_THE_PRE_REPLICATIVE_COMPLEX	REACTOME_ACTIVATION_OF_THE_PRE_REPLICATIVE_COMPLEX	23	0.775299	2.16666	0.00259067	2207	tags=74%, list=15%, signal=63%	CDC45/MCM10/CDC6/CDT1/MCM4/PRIM1/DBF4/MCM8/MCM2/POLE2/CDK2/POLA2/CDC7/MCM5/MCM7/POLE/MCM6
REACTOME_KINESINS	REACTOME_KINESINS	20	0.764362	2.06779	0.00263158	807	tags=45%, list=6%, signal=43%	KIF23/KIF4A/KIF18A/KIF2C/KIF11/KIFC1/KIF20A/RACGAP1/KIF15
REACTOME_G1_S_SPECIFIC_TRANSCRIPTION	REACTOME_G1_S_SPECIFIC_TRANSCRIPTION	15	0.759814	1.94562	0.00496278	2288	tags=73%, list=16%, signal=62%	CDC45/CDC25A/RRM2/CDC6/CCNE1/CDT1/CDK1/TYMS/FBXO5/E2F1/DHFR
REACTOME_PURINE_RIBONUCLEOSIDE_MONOPHOSPHATE_BIOSYNTHESIS	REACTOME_PURINE_RIBONUCLEOSIDE_MONOPHOSPHATE_BIOSYNTHESIS	11	0.745264	1.74437	0.0164706	2909	tags=64%, list=20%, signal=51%	ADSSL1/PAICS/PPAT/GMPS/ATIC/GART/PFAS
REACTOME_E2F_MEDIATED_REGULATION_OF_DNA_REPLICATION	REACTOME_E2F_MEDIATED_REGULATION_OF_DNA_REPLICATION	26	0.74166	2.09475	0.00278552	2288	tags=62%, list=16%, signal=52%	CDC45/CDC25A/RRM2/CDC6/CCNB1/CCNE1/CDT1/CDK1/TYMS/PRIM1/PPP2R1B/FBXO5/MCM8/POLA2/E2F1/DHFR
REACTOME_RNA_POL_I_PROMOTER_OPENING	REACTOME_RNA_POL_I_PROMOTER_OPENING	10	0.736986	1.66305	0.0165094	2229	tags=60%, list=15%, signal=51%	HIST1H2BJ/H2AFX/H2AFZ/HIST1H2BK/HIST1H2BD/HIST2H2BE
REACTOME_ACTIVATION_OF_ATR_IN_RESPONSE_TO_REPLICATION_STRESS	REACTOME_ACTIVATION_OF_ATR_IN_RESPONSE_TO_REPLICATION_STRESS	28	0.729057	2.09147	0.00280112	2207	tags=64%, list=15%, signal=55%	CDC45/CDC25A/CDC25C/MCM10/CHEK1/CDC6/RFC3/MCM4/RFC4/DBF4/MCM8/MCM2/CDK2/RFC5/CDC7/MCM5/MCM7/MCM6
REACTOME_G2_M_CHECKPOINTS	REACTOME_G2_M_CHECKPOINTS	34	0.717985	2.13705	0.00291545	1884	tags=59%, list=13%, signal=51%	CDC45/CDC25A/CDC25C/MCM10/CHEK1/CDC6/CCNB2/CCNB1/CDK1/RFC3/MCM4/RFC4/DBF4/MCM8/MCM2/CDK2/RFC5/CDC7/MCM5/MCM7
REACTOME_GAP_JUNCTION_ASSEMBLY	REACTOME_GAP_JUNCTION_ASSEMBLY	11	0.714363	1.67205	0.0282353	836	tags=45%, list=6%, signal=43%	GJB3/GJB2/GJB5/GJB6/GJC1
REACTOME_POL_SWITCHING	REACTOME_POL_SWITCHING	13	0.707869	1.75585	0.017199	3842	tags=85%, list=27%, signal=62%	RFC3/PRIM1/RFC4/RFC5/POLA2/POLD1/POLD4/RFC2/POLD3/PCNA/POLD2
REACTOME_DNA_STRAND_ELONGATION	REACTOME_DNA_STRAND_ELONGATION	30	0.697404	2.03921	0.00287356	3279	tags=77%, list=23%, signal=59%	CDC45/GINS4/RFC3/MCM4/PRIM1/FEN1/DNA2/RFC4/MCM8/MCM2/GINS2/RFC5/POLA2/MCM5/MCM7/GINS1/LIG1/MCM6/POLD1/POLD4/RFC2/POLD3/MCM3
REACTOME_MEIOTIC_RECOMBINATION	REACTOME_MEIOTIC_RECOMBINATION	26	0.694437	1.96137	0.00278552	2229	tags=50%, list=15%, signal=42%	RAD51/HIST1H2BJ/BLM/BRCA2/MND1/BRCA1/H2AFX/CDK2/H2AFZ/HIST1H2BK/HIST1H2BD/NBN/HIST2H2BE
REACTOME_MITOTIC_PROMETAPHASE	REACTOME_MITOTIC_PROMETAPHASE	84	0.688833	2.42675	0.00381679	1379	tags=40%, list=10%, signal=37%	CASC5/BUB1B/PLK1/SGOL1/SKA1/CENPI/ERCC6L/SPC25/NDC80/CDC20/KIF18A/KIF2C/CENPA/BIRC5/MAD2L1/BUB1/CENPK/SGOL2/AURKB/CENPO/CENPN/CDCA8/INCENP/CENPH/CENPM/ZWINT/MLF1IP/ZWILCH/NUF2/PPP2R1B/CCDC99/CLIP1/CENPL/NUP37
REACTOME_FANCONI_ANEMIA_PATHWAY	REACTOME_FANCONI_ANEMIA_PATHWAY	19	0.684787	1.84588	0.0078125	3021	tags=68%, list=21%, signal=54%	BRCA2/C19orf40/FANCA/BRCA1/FANCD2/UBE2T/FANCG/FANCE/FANCM/FANCC/USP1/FANCL/PALB2
REACTOME_GRB2_SOS_PROVIDES_LINKAGE_TO_MAPK_SIGNALING_FOR_INTERGRINS_	REACTOME_GRB2_SOS_PROVIDES_LINKAGE_TO_MAPK_SIGNALING_FOR_INTERGRINS_	14	0.675275	1.70483	0.0303797	498	tags=21%, list=3%, signal=21%	FGA/FGG/FGB
REACTOME_EXTENSION_OF_TELOMERES	REACTOME_EXTENSION_OF_TELOMERES	26	0.669436	1.89076	0.00278552	3842	tags=77%, list=27%, signal=57%	RFC3/PRIM1/FEN1/DNA2/RFC4/POLE2/RFC5/POLA2/LIG1/RUVBL1/POLE/WRAP53/RUVBL2/POLD1/POLD4/RFC2/POLD3/DKC1/PCNA/POLD2
REACTOME_CELL_EXTRACELLULAR_MATRIX_INTERACTIONS	REACTOME_CELL_EXTRACELLULAR_MATRIX_INTERACTIONS	13	0.666694	1.65371	0.039312	2360	tags=46%, list=16%, signal=39%	FLNC/ITGB1/VASP/ACTN1/PARVB/LIMS1
REACTOME_INHIBITION_OF_THE_PROTEOLYTIC_ACTIVITY_OF_APC_C_REQUIRED_FOR_THE_ONSET_OF_ANAPHASE_BY_MITOTIC_SPINDLE_CHECKPOINT_COMPONENTS	REACTOME_INHIBITION_OF_THE_PROTEOLYTIC_ACTIVITY_OF_APC_C_REQUIRED_FOR_THE_ONSET_OF_ANAPHASE_BY_MITOTIC_SPINDLE_CHECKPOINT_COMPONENTS	18	0.661572	1.75739	0.00777202	3513	tags=50%, list=24%, signal=38%	BUB1B/CDC20/MAD2L1/UBE2C/ANAPC1/BUB3/CDC27/UBE2D1/ANAPC7
REACTOME_PACKAGING_OF_TELOMERE_ENDS	REACTOME_PACKAGING_OF_TELOMERE_ENDS	13	0.656779	1.62912	0.041769	2307	tags=54%, list=16%, signal=45%	HIST1H2BJ/H2AFX/H2AFZ/HIST1H2BK/HIST1H2BD/HIST2H2BE/ACD
REACTOME_P130CAS_LINKAGE_TO_MAPK_SIGNALING_FOR_INTEGRINS	REACTOME_P130CAS_LINKAGE_TO_MAPK_SIGNALING_FOR_INTEGRINS	14	0.654793	1.65312	0.0379747	1043	tags=29%, list=7%, signal=27%	FGA/FGG/FGB/BCAR1
REACTOME_PHOSPHORYLATION_OF_THE_APC_C	REACTOME_PHOSPHORYLATION_OF_THE_APC_C	17	0.650152	1.71803	0.0151515	3513	tags=47%, list=24%, signal=36%	PLK1/CCNB1/UBE2C/CDK1/ANAPC1/CDC27/UBE2D1/ANAPC7
REACTOME_LAGGING_STRAND_SYNTHESIS	REACTOME_LAGGING_STRAND_SYNTHESIS	19	0.647936	1.74655	0.0104167	3842	tags=74%, list=27%, signal=54%	RFC3/PRIM1/FEN1/DNA2/RFC4/RFC5/POLA2/LIG1/POLD1/POLD4/RFC2/POLD3/PCNA/POLD2
REACTOME_DNA_REPLICATION	REACTOME_DNA_REPLICATION	174	0.64567	2.52921	0.00526316	3279	tags=56%, list=23%, signal=44%	CASC5/KIF23/BUB1B/PLK1/SGOL1/CDC45/CCNA2/SKA1/CENPI/ERCC6L/SPC25/NDC80/MCM10/CDC20/KIF18A/KIF2C/CENPA/CDC6/BIRC5/MAD2L1/BUB1/GINS4/CENPK/SGOL2/AURKB/CENPO/CDT1/KIF20A/CENPN/CDCA8/INCENP/CENPH/CENPM/ZWINT/RFC3/MCM4/PRIM1/MLF1IP/ZWILCH/NUF2/FEN1/DNA2/PPP2R1B/CCDC99/CLIP1/E2F2/CENPL/RFC4/NUP37/DBF4/FBXO5/MCM8/PSMD2/MCM2/POLE2/CDK2/PSMB9/GINS2/CENPP/RFC5/PSMB7/POLA2/CDC7/PSMD11/MCM5/MCM7/GINS1/LIG1/E…
REACTOME_APC_CDC20_MEDIATED_DEGRADATION_OF_NEK2A	REACTOME_APC_CDC20_MEDIATED_DEGRADATION_OF_NEK2A	21	0.643188	1.74378	0.0080429	3513	tags=48%, list=24%, signal=36%	BUB1B/CDC20/NEK2/MAD2L1/UBE2C/ANAPC1/BUB3/CDC27/UBE2D1/ANAPC7
REACTOME_DOUBLE_STRAND_BREAK_REPAIR	REACTOME_DOUBLE_STRAND_BREAK_REPAIR	22	0.642796	1.77591	0.00791557	3246	tags=59%, list=22%, signal=46%	RAD51/BRCA2/BRIP1/BRCA1/TDP1/H2AFX/NBN/LIG1/PRKDC/RAD52/TP53BP1/XRCC4/XRCC5
REACTOME_REPAIR_SYNTHESIS_FOR_GAP_FILLING_BY_DNA_POL_IN_TC_NER	REACTOME_REPAIR_SYNTHESIS_FOR_GAP_FILLING_BY_DNA_POL_IN_TC_NER	14	0.642634	1.62242	0.0379747	4268	tags=86%, list=29%, signal=61%	RFC3/RFC4/POLE2/RFC5/POLE/POLD1/POLD4/RFC2/POLD3/PCNA/POLD2/RPA3
REACTOME_MITOTIC_M_M_G1_PHASES	REACTOME_MITOTIC_M_M_G1_PHASES	155	0.63922	2.48216	0.00478469	3279	tags=54%, list=23%, signal=42%	CASC5/KIF23/BUB1B/PLK1/SGOL1/CDC45/SKA1/CENPI/ERCC6L/SPC25/NDC80/MCM10/CDC20/KIF18A/KIF2C/CENPA/CDC6/BIRC5/MAD2L1/BUB1/CENPK/SGOL2/AURKB/CENPO/CDT1/KIF20A/CENPN/CDCA8/INCENP/CENPH/CENPM/ZWINT/MCM4/PRIM1/MLF1IP/ZWILCH/NUF2/PPP2R1B/CCDC99/CLIP1/E2F2/CENPL/NUP37/DBF4/FBXO5/MCM8/PSMD2/MCM2/POLE2/CDK2/PSMB9/CENPP/PSMB7/POLA2/CDC7/PSMD11/MCM5/MCM7/E2F1/PSMD12/POLE/MCM6/PSMD7/PSMD1/KNTC1/PSMD14/PSMC1/RA…
REACTOME_HOMOLOGOUS_RECOMBINATION_REPAIR_OF_REPLICATION_INDEPENDENT_DOUBLE_STRAND_BREAKS	REACTOME_HOMOLOGOUS_RECOMBINATION_REPAIR_OF_REPLICATION_INDEPENDENT_DOUBLE_STRAND_BREAKS	16	0.637493	1.65405	0.0379747	2628	tags=50%, list=18%, signal=41%	RAD51/BRCA2/BRIP1/BRCA1/H2AFX/NBN/LIG1/RAD52
REACTOME_SHC1_EVENTS_IN_EGFR_SIGNALING	REACTOME_SHC1_EVENTS_IN_EGFR_SIGNALING	15	0.635855	1.62821	0.0421836	4052	tags=53%, list=28%, signal=38%	EGFR/CDK1/KRAS/SHC1/MAP2K1/NRAS/EGF/HRAS
REACTOME_SYNTHESIS_OF_DNA	REACTOME_SYNTHESIS_OF_DNA	79	0.633357	2.2216	0.00367647	3842	tags=63%, list=27%, signal=47%	CDC45/CCNA2/CDC6/GINS4/CDT1/RFC3/MCM4/PRIM1/FEN1/DNA2/RFC4/MCM8/PSMD2/MCM2/POLE2/CDK2/PSMB9/GINS2/RFC5/PSMB7/POLA2/PSMD11/MCM5/MCM7/GINS1/LIG1/PSMD12/POLE/MCM6/PSMD7/PSMD1/PSMD14/PSMC1/PSMB8/PSMB6/PSMC4/POLD1/POLD4/PSMB5/RFC2/PSMB10/POLD3/PSMA4/PSMA5/MCM3/PSMD4/PCNA/PSME2/PSMD8/POLD2
REACTOME_TELOMERE_MAINTENANCE	REACTOME_TELOMERE_MAINTENANCE	39	0.629117	1.92699	0.00308642	3842	tags=69%, list=27%, signal=51%	HIST1H2BJ/RFC3/PRIM1/FEN1/DNA2/H2AFX/RFC4/POLE2/H2AFZ/HIST1H2BK/RFC5/POLA2/HIST1H2BD/LIG1/RUVBL1/POLE/HIST2H2BE/WRAP53/ACD/RUVBL2/POLD1/POLD4/RFC2/POLD3/DKC1/PCNA/POLD2
REACTOME_G0_AND_EARLY_G1	REACTOME_G0_AND_EARLY_G1	22	0.628379	1.73608	0.0105541	2861	tags=55%, list=20%, signal=44%	CDC25A/CCNA2/CDC6/CCNE1/MYBL2/CDK1/CDK2/LIN9/RBL1/E2F1/E2F4/LIN54
REACTOME_PYRIMIDINE_METABOLISM	REACTOME_PYRIMIDINE_METABOLISM	19	0.627589	1.6917	0.0182292	2993	tags=58%, list=21%, signal=46%	CDA/UCK2/TK1/NT5E/TYMS/CAD/DUT/TYMP/NT5C3/UPP1/UMPS
REACTOME_M_G1_TRANSITION	REACTOME_M_G1_TRANSITION	67	0.62664	2.12313	0.00333333	4073	tags=64%, list=28%, signal=46%	CDC45/MCM10/CDC6/CDT1/MCM4/PRIM1/E2F2/DBF4/MCM8/PSMD2/MCM2/POLE2/CDK2/PSMB9/PSMB7/POLA2/CDC7/PSMD11/MCM5/MCM7/E2F1/PSMD12/POLE/MCM6/PSMD7/PSMD1/PSMD14/PSMC1/GMNN/PSMB8/PSMB6/PSMC4/PSMB5/PSMB10/PSMA4/PSMA5/MCM3/E2F3/PSMD4/PSME2/PSMD8/PSMB2/PSMD9
REACTOME_ASSEMBLY_OF_THE_PRE_REPLICATIVE_COMPLEX	REACTOME_ASSEMBLY_OF_THE_PRE_REPLICATIVE_COMPLEX	53	0.625832	2.05932	0.00304878	4073	tags=64%, list=28%, signal=46%	CDC6/CDT1/MCM4/E2F2/MCM8/PSMD2/MCM2/PSMB9/PSMB7/PSMD11/MCM5/MCM7/E2F1/PSMD12/MCM6/PSMD7/PSMD1/PSMD14/PSMC1/GMNN/PSMB8/PSMB6/PSMC4/PSMB5/PSMB10/PSMA4/PSMA5/MCM3/E2F3/PSMD4/PSME2/PSMD8/PSMB2/PSMD9
REACTOME_CELL_CYCLE_CHECKPOINTS	REACTOME_CELL_CYCLE_CHECKPOINTS	100	0.623094	2.30274	0.004	3279	tags=50%, list=23%, signal=39%	BUB1B/CDC45/CDC25A/CDC25C/MCM10/CDC20/CHEK1/CDC6/MAD2L1/CCNB2/CCNB1/UBE2C/CCNE1/CDK1/RFC3/MCM4/RFC4/DBF4/MCM8/PSMD2/MCM2/CDK2/PSMB9/RFC5/PSMB7/CDC7/PSMD11/MCM5/MCM7/ANAPC1/PSMD12/MCM6/PSMD7/PSMD1/PSMD14/PSMC1/BUB3/CHEK2/PSMB8/PSMB6/PSMC4/CDC27/PSMB5/MAD1L1/RFC2/UBE2D1/PSMB10/PSMA4/PSMA5/MCM3
REACTOME_PROCESSIVE_SYNTHESIS_ON_THE_LAGGING_STRAND	REACTOME_PROCESSIVE_SYNTHESIS_ON_THE_LAGGING_STRAND	15	0.617809	1.582	0.0471464	4268	tags=73%, list=29%, signal=52%	PRIM1/FEN1/DNA2/POLA2/LIG1/POLD1/POLD4/POLD3/PCNA/POLD2/RPA3
REACTOME_G1_S_TRANSITION	REACTOME_G1_S_TRANSITION	94	0.615692	2.24395	0.00390625	3279	tags=51%, list=23%, signal=40%	CDC45/CDC25A/CCNA2/RRM2/MCM10/CDC6/PKMYT1/CCNB1/CCNE1/CDT1/CDK1/MCM4/TYMS/PRIM1/SKP2/PPP2R1B/DBF4/FBXO5/MCM8/PSMD2/MCM2/POLE2/CDK2/PSMB9/PSMB7/POLA2/CDC7/PSMD11/MCM5/MCM7/MYC/E2F1/PSMD12/POLE/MCM6/PSMD7/PSMD1/PSMD14/PSMC1/DHFR/PSMB8/PSMB6/PSMC4/PSMB5/PSMB10/PSMA4/PSMA5/MCM3
REACTOME_S_PHASE	REACTOME_S_PHASE	94	0.60811	2.21632	0.00390625	3279	tags=52%, list=23%, signal=41%	CDC45/CDC25A/CCNA2/CDC6/GINS4/CCNE1/CDT1/RFC3/MCM4/PRIM1/FEN1/DNA2/SKP2/RFC4/MCM8/PSMD2/MCM2/POLE2/CDK2/PSMB9/GINS2/RFC5/PSMB7/POLA2/PSMD11/MCM5/MCM7/GINS1/MYC/LIG1/PSMD12/POLE/MCM6/PSMD7/PSMD1/PSMD14/PSMC1/PSMB8/PSMB6/PSMC4/POLD1/POLD4/PSMB5/RFC2/PSMB10/POLD3/PSMA4/PSMA5/MCM3
REACTOME_ORC1_REMOVAL_FROM_CHROMATIN	REACTOME_ORC1_REMOVAL_FROM_CHROMATIN	54	0.607828	2.00472	0.00310559	4073	tags=59%, list=28%, signal=43%	CCNA2/CDC6/CDT1/MCM4/MCM8/PSMD2/MCM2/CDK2/PSMB9/PSMB7/PSMD11/MCM5/MCM7/PSMD12/MCM6/PSMD7/PSMD1/PSMD14/PSMC1/PSMB8/PSMB6/PSMC4/PSMB5/PSMB10/PSMA4/PSMA5/MCM3/PSMD4/PSME2/PSMD8/PSMB2/PSMD9
REACTOME_APC_C_CDC20_MEDIATED_DEGRADATION_OF_CYCLIN_B	REACTOME_APC_C_CDC20_MEDIATED_DEGRADATION_OF_CYCLIN_B	19	0.606104	1.63379	0.0234375	3513	tags=42%, list=24%, signal=32%	CDC20/CCNB1/UBE2C/CDK1/ANAPC1/CDC27/UBE2D1/ANAPC7
REACTOME_REGULATION_OF_MITOTIC_CELL_CYCLE	REACTOME_REGULATION_OF_MITOTIC_CELL_CYCLE	72	0.60225	2.084	0.00348432	3239	tags=47%, list=22%, signal=37%	BUB1B/PLK1/CCNA2/CDC20/MAD2L1/AURKA/CCNB1/UBE2C/AURKB/CDK1/SKP2/PTTG1/FBXO5/PSMD2/CDK2/PSMB9/PSMB7/PSMD11/ANAPC1/PSMD12/PSMD7/PSMD1/PSMD14/PSMC1/BUB3/PSMB8/PSMB6/PSMC4/CDC27/PSMB5/UBE2D1/PSMB10/PSMA4/PSMA5
REACTOME_GAP_JUNCTION_TRAFFICKING	REACTOME_GAP_JUNCTION_TRAFFICKING	20	0.601529	1.62729	0.0236842	1785	tags=40%, list=12%, signal=35%	GJB3/GJB2/GJB5/GJB6/GJC1/CLTCL1/GJC2/CLTB
REACTOME_APC_C_CDC20_MEDIATED_DEGRADATION_OF_MITOTIC_PROTEINS	REACTOME_APC_C_CDC20_MEDIATED_DEGRADATION_OF_MITOTIC_PROTEINS	61	0.599874	2.00503	0.00322581	4073	tags=54%, list=28%, signal=39%	BUB1B/CDC20/MAD2L1/CCNB1/UBE2C/CDK1/PTTG1/PSMD2/PSMB9/PSMB7/PSMD11/ANAPC1/PSMD12/PSMD7/PSMD1/PSMD14/PSMC1/BUB3/PSMB8/PSMB6/PSMC4/CDC27/PSMB5/UBE2D1/PSMB10/PSMA4/PSMA5/ANAPC7/PSMD4/PSME2/PSMD8/PSMB2/PSMD9
REACTOME_APC_C_CDH1_MEDIATED_DEGRADATION_OF_CDC20_AND_OTHER_APC_C_CDH1_TARGETED_PROTEINS_IN_LATE_MITOSIS_EARLY_G1	REACTOME_APC_C_CDH1_MEDIATED_DEGRADATION_OF_CDC20_AND_OTHER_APC_C_CDH1_TARGETED_PROTEINS_IN_LATE_MITOSIS_EARLY_G1	60	0.595727	1.9842	0.00322581	4073	tags=53%, list=28%, signal=38%	PLK1/CDC20/AURKA/UBE2C/AURKB/SKP2/PTTG1/PSMD2/PSMB9/PSMB7/PSMD11/ANAPC1/PSMD12/PSMD7/PSMD1/PSMD14/PSMC1/PSMB8/PSMB6/PSMC4/CDC27/PSMB5/UBE2D1/PSMB10/PSMA4/PSMA5/ANAPC7/PSMD4/PSME2/PSMD8/PSMB2/PSMD9
REACTOME_CDT1_ASSOCIATION_WITH_THE_CDC6_ORC_ORIGIN_COMPLEX	REACTOME_CDT1_ASSOCIATION_WITH_THE_CDC6_ORC_ORIGIN_COMPLEX	44	0.591528	1.85937	0.003125	4073	tags=57%, list=28%, signal=41%	CDC6/CDT1/MCM8/PSMD2/PSMB9/PSMB7/PSMD11/PSMD12/PSMD7/PSMD1/PSMD14/PSMC1/GMNN/PSMB8/PSMB6/PSMC4/PSMB5/PSMB10/PSMA4/PSMA5/PSMD4/PSME2/PSMD8/PSMB2/PSMD9
REACTOME_ANTIGEN_PRESENTATION_FOLDING_ASSEMBLY_AND_PEPTIDE_LOADING_OF_CLASS_I_MHC	REACTOME_ANTIGEN_PRESENTATION_FOLDING_ASSEMBLY_AND_PEPTIDE_LOADING_OF_CLASS_I_MHC	20	0.583618	1.57883	0.0289474	1943	tags=20%, list=13%, signal=17%	HLA-G/TAP1/TAP2/SEC23A
REACTOME_CHROMOSOME_MAINTENANCE	REACTOME_CHROMOSOME_MAINTENANCE	76	0.580118	2.01897	0.00358423	2307	tags=45%, list=16%, signal=38%	OIP5/CASC5/HSPA2/HJURP/HIST1H2BJ/CENPI/CENPA/CENPK/CENPO/CENPN/CENPH/RFC3/PRIM1/MLF1IP/BRCA1/FEN1/DNA2/LMNB1/H2AFX/RFC4/POLE2/H2AFZ/HIST1H2BK/CENPP/RFC5/POLA2/HIST1H2BD/SMC1B/LIG1/RUVBL1/POLE/HIST2H2BE/WRAP53/ACD
REACTOME_CELL_CYCLE_MITOTIC	REACTOME_CELL_CYCLE_MITOTIC	289	0.578984	2.39414	0.00740741	3239	tags=48%, list=22%, signal=38%	CASC5/KIF23/BUB1B/PLK1/SGOL1/CDC45/CDC25A/CCNA2/SKA1/CENPI/ERCC6L/CDC25C/SPC25/RRM2/NDC80/MCM10/CDC20/KIF18A/KIF2C/NEK2/CENPA/CDC6/BIRC5/MAD2L1/PLK4/BUB1/PKMYT1/GINS4/AURKA/CENPK/SGOL2/CCNB2/CCNB1/UBE2C/AURKB/CCNE1/CENPO/CDT1/KIF20A/CENPN/CDK6/CDCA8/MYBL2/INCENP/CDK1/CENPH/CENPM/ZWINT/RFC3/MCM4/TYMS/PRIM1/MLF1IP/ZWILCH/NUF2/TUBA4A/FEN1/DNA2/SKP2/PPP2R1B/CCDC99/CLIP1/CSNK1E/E2F2/CENPL/RFC4/NUP37/D…
REACTOME_P53_INDEPENDENT_G1_S_DNA_DAMAGE_CHECKPOINT	REACTOME_P53_INDEPENDENT_G1_S_DNA_DAMAGE_CHECKPOINT	44	0.577368	1.81486	0.003125	4073	tags=55%, list=28%, signal=39%	CDC25A/CHEK1/PSMD2/PSMB9/PSMB7/PSMD11/PSMD12/PSMD7/PSMD1/PSMD14/PSMC1/CHEK2/PSMB8/PSMB6/PSMC4/PSMB5/PSMB10/PSMA4/PSMA5/PSMD4/PSME2/PSMD8/PSMB2/PSMD9
REACTOME_CDK_MEDIATED_PHOSPHORYLATION_AND_REMOVAL_OF_CDC6	REACTOME_CDK_MEDIATED_PHOSPHORYLATION_AND_REMOVAL_OF_CDC6	42	0.575064	1.79136	0.0030581	4073	tags=55%, list=28%, signal=39%	CDC6/PSMD2/CDK2/PSMB9/PSMB7/PSMD11/PSMD12/PSMD7/PSMD1/PSMD14/PSMC1/PSMB8/PSMB6/PSMC4/PSMB5/PSMB10/PSMA4/PSMA5/PSMD4/PSME2/PSMD8/PSMB2/PSMD9
REACTOME_MITOTIC_G1_G1_S_PHASES	REACTOME_MITOTIC_G1_G1_S_PHASES	118	0.574216	2.15266	0.00436681	3822	tags=53%, list=26%, signal=40%	CDC45/CDC25A/CCNA2/RRM2/MCM10/CDC6/PKMYT1/CCNB1/CCNE1/CDT1/CDK6/MYBL2/CDK1/MCM4/TYMS/PRIM1/SKP2/PPP2R1B/E2F2/DBF4/FBXO5/MCM8/PSMD2/MCM2/POLE2/CDK2/PSMB9/LIN9/CDKN2A/RBL1/PSMB7/POLA2/CDC7/PSMD11/MCM5/MCM7/MYC/E2F1/PSMD12/POLE/MCM6/PSMD7/PSMD1/PSMD14/PSMC1/DHFR/PSMB8/PSMB6/PSMC4/E2F4/LIN54/PSMB5/PSMB10/PSMA4/PSMA5/MCM3/LIN37/E2F3/PPP2R1A/PSMD4/PCNA/PSME2/PSMD8
REACTOME_CELL_CYCLE	REACTOME_CELL_CYCLE	337	0.563222	2.34606	0.00952381	3239	tags=46%, list=22%, signal=37%	OIP5/CASC5/KIF23/BUB1B/PLK1/SGOL1/CDC45/CDC25A/HSPA2/CCNA2/HJURP/HIST1H2BJ/SKA1/CENPI/ERCC6L/CDC25C/SPC25/RRM2/NDC80/MCM10/CDC20/KIF18A/KIF2C/CHEK1/NEK2/CENPA/CDC6/BIRC5/MAD2L1/PLK4/BUB1/PKMYT1/GINS4/AURKA/CENPK/SGOL2/CCNB2/CCNB1/UBE2C/AURKB/CCNE1/CENPO/CDT1/KIF20A/CENPN/CDK6/CDCA8/MYBL2/INCENP/CDK1/CENPH/CENPM/ZWINT/RFC3/MCM4/TYMS/PRIM1/MLF1IP/ZWILCH/NUF2/BRCA1/TUBA4A/FEN1/DNA2/SKP2/PPP2R1B/CCDC…
REACTOME_SCFSKP2_MEDIATED_DEGRADATION_OF_P27_P21	REACTOME_SCFSKP2_MEDIATED_DEGRADATION_OF_P27_P21	48	0.562317	1.79254	0.00315457	4073	tags=52%, list=28%, signal=38%	CCNA2/CCNE1/SKP2/PSMD2/CDK2/PSMB9/PSMB7/PSMD11/PSMD12/PSMD7/PSMD1/PSMD14/PSMC1/PSMB8/PSMB6/PSMC4/PSMB5/PSMB10/PSMA4/PSMA5/PSMD4/PSME2/PSMD8/PSMB2/PSMD9
REACTOME_METABOLISM_OF_NUCLEOTIDES	REACTOME_METABOLISM_OF_NUCLEOTIDES	61	0.561773	1.87768	0.00322581	2710	tags=51%, list=19%, signal=41%	CDA/GDA/TXNRD1/UCK2/ADSSL1/RRM2/TK1/ADA/XDH/NT5E/GLRX/TYMS/GSR/CTPS/ADAL/PAICS/DTYMK/PPAT/TXN/GMPS/CAD/DUT/ATIC/TYMP/NME1/NME4/GART/NT5C3/UPP1/PNP/RRM1
REACTOME_GLUCOSE_TRANSPORT	REACTOME_GLUCOSE_TRANSPORT	32	0.557835	1.64966	0.0117647	4402	tags=53%, list=30%, signal=37%	SLC2A1/SLC2A3/HK2/NUP37/NUP155/NUP153/AAAS/NUP50/NUP62/NUP205/NUP93/NUP54/NUP107/RAE1/HK1/NUP85/NUP88
REACTOME_CYCLIN_E_ASSOCIATED_EVENTS_DURING_G1_S_TRANSITION_	REACTOME_CYCLIN_E_ASSOCIATED_EVENTS_DURING_G1_S_TRANSITION_	57	0.557691	1.83574	0.00319489	4073	tags=49%, list=28%, signal=35%	CDC25A/CCNA2/PKMYT1/CCNE1/SKP2/PSMD2/CDK2/PSMB9/PSMB7/PSMD11/MYC/PSMD12/PSMD7/PSMD1/PSMD14/PSMC1/PSMB8/PSMB6/PSMC4/PSMB5/PSMB10/PSMA4/PSMA5/PSMD4/PSME2/PSMD8/PSMB2/PSMD9
REACTOME_METABOLISM_OF_NON_CODING_RNA	REACTOME_METABOLISM_OF_NON_CODING_RNA	45	0.552469	1.73945	0.0031746	5386	tags=69%, list=37%, signal=43%	NUP37/NUP155/NUP153/AAAS/SNUPN/NUP50/NCBP1/SNRPF/NUP62/NUP205/NUP93/SNRPD2/NUP54/SNRPD1/NUP107/PRMT5/RAE1/NUP85/GEMIN7/SNRPG/NUP88/SNRPE/GEMIN5/GEMIN6/GEMIN4/PHAX/NUP35/CLNS1A/SNRPB/SNRPD3/NUP188
REACTOME_SCF_BETA_TRCP_MEDIATED_DEGRADATION_OF_EMI1	REACTOME_SCF_BETA_TRCP_MEDIATED_DEGRADATION_OF_EMI1	45	0.550639	1.7337	0.0031746	4073	tags=51%, list=28%, signal=37%	CDC20/FBXO5/PSMD2/PSMB9/PSMB7/PSMD11/PSMD12/PSMD7/PSMD1/PSMD14/PSMC1/PSMB8/PSMB6/PSMC4/PSMB5/PSMB10/PSMA4/PSMA5/PSMD4/PSME2/PSMD8/PSMB2/PSMD9
REACTOME_NEP_NS2_INTERACTS_WITH_THE_CELLULAR_EXPORT_MACHINERY	REACTOME_NEP_NS2_INTERACTS_WITH_THE_CELLULAR_EXPORT_MACHINERY	27	0.549431	1.56755	0.019774	4402	tags=56%, list=30%, signal=39%	NUP37/RAN/NUP155/NUP153/AAAS/NUP50/NUP62/NUP205/NUP93/NUP54/NUP107/RAE1/NUP85/XPO1/NUP88
REACTOME_TRANSPORT_OF_RIBONUCLEOPROTEINS_INTO_THE_HOST_NUCLEUS	REACTOME_TRANSPORT_OF_RIBONUCLEOPROTEINS_INTO_THE_HOST_NUCLEUS	27	0.548091	1.56373	0.019774	4402	tags=56%, list=30%, signal=39%	NUP37/NUP155/NUP153/AAAS/KPNB1/NUP50/NUP62/NUP205/NUP93/NUP54/NUP107/KPNA1/RAE1/NUP85/NUP88
REACTOME_ER_PHAGOSOME_PATHWAY	REACTOME_ER_PHAGOSOME_PATHWAY	54	0.542719	1.78998	0.00621118	5062	tags=61%, list=35%, signal=40%	HLA-G/TAP1/TAP2/PSMD2/PSMB9/PSMB7/PSMD11/SEC61G/PSMD12/PSMD7/PSMD1/PSMD14/PSMC1/PSMB8/PSMB6/PSMC4/PSMB5/PSMB10/PSMA4/PSMA5/SEC61A2/PSMD4/PSME2/PSMD8/PSMB2/PSMD9/PDIA3/PSMC5/HLA-F/SEC61B/SEC61A1/PSMC2/PSMA7
REACTOME_AUTODEGRADATION_OF_CDH1_BY_CDH1_APC_C	REACTOME_AUTODEGRADATION_OF_CDH1_BY_CDH1_APC_C	53	0.539454	1.77509	0.00609756	4073	tags=49%, list=28%, signal=35%	UBE2C/PSMD2/PSMB9/PSMB7/PSMD11/ANAPC1/PSMD12/PSMD7/PSMD1/PSMD14/PSMC1/PSMB8/PSMB6/PSMC4/CDC27/PSMB5/UBE2D1/PSMB10/PSMA4/PSMA5/ANAPC7/PSMD4/PSME2/PSMD8/PSMB2/PSMD9
REACTOME_P53_DEPENDENT_G1_DNA_DAMAGE_RESPONSE	REACTOME_P53_DEPENDENT_G1_DNA_DAMAGE_RESPONSE	49	0.526101	1.69466	0.00625	4073	tags=47%, list=28%, signal=34%	CCNE1/PSMD2/CDK2/PSMB9/PSMB7/PSMD11/PSMD12/PSMD7/PSMD1/PSMD14/PSMC1/PSMB8/PSMB6/PSMC4/PSMB5/PSMB10/PSMA4/PSMA5/PSMD4/PSME2/PSMD8/PSMB2/PSMD9
REACTOME_VIF_MEDIATED_DEGRADATION_OF_APOBEC3G	REACTOME_VIF_MEDIATED_DEGRADATION_OF_APOBEC3G	45	0.523829	1.64928	0.00952381	4073	tags=47%, list=28%, signal=34%	PSMD2/PSMB9/PSMB7/PSMD11/PSMD12/PSMD7/PSMD1/PSMD14/PSMC1/PSMB8/PSMB6/PSMC4/PSMB5/PSMB10/PSMA4/PSMA5/PSMD4/PSME2/PSMD8/PSMB2/PSMD9
REACTOME_PURINE_METABOLISM	REACTOME_PURINE_METABOLISM	30	0.520369	1.52156	0.0373563	2909	tags=43%, list=20%, signal=35%	GDA/ADSSL1/ADA/XDH/NT5E/ADAL/PAICS/PPAT/GMPS/ATIC/GART/PNP/PFAS
REACTOME_AUTODEGRADATION_OF_THE_E3_UBIQUITIN_LIGASE_COP1	REACTOME_AUTODEGRADATION_OF_THE_E3_UBIQUITIN_LIGASE_COP1	43	0.520223	1.63281	0.0151057	4073	tags=49%, list=28%, signal=35%	PSMD2/PSMB9/PSMB7/PSMD11/PSMD12/PSMD7/PSMD1/PSMD14/PSMC1/PSMB8/PSMB6/PSMC4/PSMB5/PSMB10/PSMA4/PSMA5/PSMD4/PSME2/PSMD8/PSMB2/PSMD9
REACTOME_DESTABILIZATION_OF_MRNA_BY_AUF1_HNRNP_D0	REACTOME_DESTABILIZATION_OF_MRNA_BY_AUF1_HNRNP_D0	45	0.520061	1.63742	0.00952381	4073	tags=51%, list=28%, signal=37%	PSMD2/PSMB9/PSMB7/PSMD11/EIF4G1/PSMD12/PSMD7/PSMD1/PSMD14/PSMC1/PSMB8/PSMB6/PSMC4/PSMB5/PSMB10/PSMA4/PSMA5/PSMD4/PSME2/PSMD8/HNRNPD/PSMB2/PSMD9
REACTOME_COLLAGEN_FORMATION	REACTOME_COLLAGEN_FORMATION	55	0.513661	1.69779	0.00621118	1807	tags=47%, list=12%, signal=42%	COL2A1/COL11A2/COL7A1/COL4A6/COL9A3/COL22A1/COL17A1/PLOD2/ADAMTS3/COL12A1/COL5A3/COL11A1/BMP1/COL6A1/COL15A1/PCOLCE2/COL4A5/ADAMTS2/COL4A2/COL3A1/COL1A1/COL5A2/COL6A2/COL5A1/COL4A1/COL1A2
REACTOME_TRANSPORT_OF_MATURE_MRNA_DERIVED_FROM_AN_INTRONLESS_TRANSCRIPT	REACTOME_TRANSPORT_OF_MATURE_MRNA_DERIVED_FROM_AN_INTRONLESS_TRANSCRIPT	33	0.512829	1.51553	0.0297619	4402	tags=55%, list=30%, signal=38%	NUP37/THOC4/NUP155/NUP153/AAAS/EIF4E/NUP50/NCBP1/CPSF3/NUP62/NUP205/NUP93/NUP54/NUP107/RAE1/CPSF2/NUP85/NUP88
REACTOME_GLOBAL_GENOMIC_NER_GG_NER	REACTOME_GLOBAL_GENOMIC_NER_GG_NER	33	0.510535	1.50875	0.0297619	4268	tags=55%, list=29%, signal=39%	RFC3/RFC4/POLE2/RFC5/LIG1/POLE/ERCC1/GTF2H3/POLD1/GTF2H2/POLD4/RFC2/POLD3/PCNA/POLD2/ERCC2/RAD23B/RPA3
REACTOME_RNA_POL_I_TRANSCRIPTION	REACTOME_RNA_POL_I_TRANSCRIPTION	34	0.495529	1.47492	0.0408163	4911	tags=56%, list=34%, signal=37%	HIST1H2BJ/H2AFX/TAF1A/H2AFZ/HIST1H2BK/POLR1A/HIST1H2BD/HIST2H2BE/GTF2H3/GTF2H2/PTRF/POLR1B/ERCC2/HIST1H2AC/TAF1B/CDK7/MBD2/EHMT2/ERCC3
REACTOME_TRANSPORT_OF_MATURE_TRANSCRIPT_TO_CYTOPLASM	REACTOME_TRANSPORT_OF_MATURE_TRANSCRIPT_TO_CYTOPLASM	44	0.495381	1.55715	0.01875	4518	tags=50%, list=31%, signal=35%	NUP37/THOC4/NUP155/NUP153/AAAS/EIF4E/NUP50/NCBP1/CPSF3/DHX38/NUP62/NUP205/NUP93/SLBP/NUP54/NUP107/RAE1/CPSF2/U2AF2/NUP85/NUP88/UPF3B
REACTOME_MEIOSIS	REACTOME_MEIOSIS	50	0.490594	1.59411	0.0123839	2307	tags=34%, list=16%, signal=29%	RAD51/HSPA2/HIST1H2BJ/BLM/BRCA2/MND1/BRCA1/LMNB1/H2AFX/CDK2/H2AFZ/HIST1H2BK/HIST1H2BD/SMC1B/NBN/HIST2H2BE/ACD
REACTOME_TRNA_AMINOACYLATION	REACTOME_TRNA_AMINOACYLATION	42	0.480153	1.4957	0.030581	5095	tags=60%, list=35%, signal=39%	YARS2/WARS/SARS2/DARS2/VARS/KARS/TARS/EEF1E1/GARS/RARS/VARS2/MARS/AIMP2/HARS2/IARS/CARS/FARSB/LARS2/NARS/MARS2/DARS/AARS2/AIMP1/FARSA/AARS
REACTOME_DNA_REPAIR	REACTOME_DNA_REPAIR	101	0.478324	1.76825	0.00401606	3842	tags=46%, list=27%, signal=34%	RAD51/BRCA2/C19orf40/BRIP1/RFC3/FANCA/BRCA1/FEN1/FANCD2/UBE2T/TDP1/H2AFX/RFC4/POLE2/RFC5/FANCG/FANCE/TDG/NBN/LIG1/PRKDC/POLE/ERCC1/FANCM/FANCC/GTF2H3/SMUG1/POLR2A/RAD52/USP1/POLD1/GTF2H2/FANCL/POLD4/PALB2/RFC2/TP53BP1/XRCC4/POLD3/XRCC5/ERCC8/FANCF/XRCC1/ALKBH2/PCNA/POLD2
REACTOME_REGULATION_OF_ORNITHINE_DECARBOXYLASE_ODC	REACTOME_REGULATION_OF_ORNITHINE_DECARBOXYLASE_ODC	44	0.473526	1.48845	0.03125	4073	tags=52%, list=28%, signal=38%	PSMD2/PSMB9/PSMB7/PSMD11/OAZ3/PSMD12/PSMD7/PSMD1/PSMD14/PSMC1/NQO1/PSMB8/PSMB6/PSMC4/PSMB5/PSMB10/PSMA4/PSMA5/PSMD4/PSME2/PSMD8/PSMB2/PSMD9
REACTOME_TRANSCRIPTION_COUPLED_NER_TC_NER	REACTOME_TRANSCRIPTION_COUPLED_NER_TC_NER	42	0.467695	1.4569	0.0336391	4651	tags=50%, list=32%, signal=34%	RFC3/RFC4/POLE2/RFC5/LIG1/POLE/ERCC1/GTF2H3/POLR2A/POLD1/GTF2H2/POLD4/RFC2/POLD3/ERCC8/PCNA/POLD2/ERCC2/RPA3/POLR2B/CDK7
REACTOME_EXTRACELLULAR_MATRIX_ORGANIZATION	REACTOME_EXTRACELLULAR_MATRIX_ORGANIZATION	74	0.457848	1.58256	0.0107527	1807	tags=42%, list=12%, signal=37%	COL2A1/COL11A2/FURIN/COL7A1/COL4A6/MMP3/COL9A3/COL22A1/COL17A1/PLOD2/ADAMTS3/COL12A1/COL5A3/MMP14/COL11A1/BMP1/COL6A1/COL15A1/PCOLCE2/COL4A5/ADAMTS2/COL4A2/COL3A1/COL1A1/COL5A2/MMP25/MMP17/COL6A2/COL5A1/COL4A1/COL1A2
REACTOME_MITOTIC_G2_G2_M_PHASES	REACTOME_MITOTIC_G2_G2_M_PHASES	73	0.446698	1.5519	0.0105634	2874	tags=33%, list=20%, signal=26%	PLK1/CDC25A/CCNA2/CDC25C/NEK2/PLK4/PKMYT1/CCNB2/CCNB1/CDK1/TUBA4A/CSNK1E/CDK2/CEP135/YWHAG/HAUS2/E2F1/NEDD1/FGFR1OP/CENPJ/TUBB/CEP72/DYNLL1/CEP76
REACTOME_SIGNALING_BY_TGF_BETA_RECEPTOR_COMPLEX	REACTOME_SIGNALING_BY_TGF_BETA_RECEPTOR_COMPLEX	59	0.429336	1.42061	0.0290323	3583	tags=34%, list=25%, signal=26%	FURIN/SERPINE1/PMEPA1/TGIF1/STRAP/CDK8/RBL1/SMAD3/MYC/TGFBR1/PARD3/E2F4/SP1/ZFYVE9/UBE2D1/CCNT1/SMAD2/SMURF1/UCHL5/SKIL
REACTOME_SIGNALING_BY_WNT	REACTOME_SIGNALING_BY_WNT	58	0.417588	1.37742	0.0352564	4073	tags=41%, list=28%, signal=30%	PPP2R1B/PSMD2/PSMB9/PSMB7/PSMD11/FRAT2/PSMD12/PSMD7/PSMD1/PSMD14/PSMC1/PSMB8/PSMB6/PSMC4/PSMB5/PSMB10/PSMA4/PSMA5/PPP2R1A/PSMD4/PSME2/PSMD8/PSMB2/PSMD9
REACTOME_LATE_PHASE_OF_HIV_LIFE_CYCLE	REACTOME_LATE_PHASE_OF_HIV_LIFE_CYCLE	100	0.395615	1.46206	0.012	5431	tags=51%, list=38%, signal=32%	RANBP1/NUP37/TAF13/RAN/NUP155/GTF2E2/TAF5/NUP153/RANGAP1/AAAS/GTF2H3/GTF2F2/GTF2A2/POLR2A/WHSC2/NUP50/GTF2H2/NCBP1/VPS37B/SSRP1/NUP62/NUP205/CCNT1/NUP93/NUP54/GTF2E1/NUP107/SUPT5H/RDBP/RAE1/TAF6/GTF2A1/ERCC2/TBP/NUP85/RNGTT/XPO1/NUP88/POLR2B/CDK7/CTDP1/GTF2F1/NMT1/ERCC3/NUP35/SUPT16H/RCC1/NUP188/TAF10/POLR2D/GTF2H1
REACTOME_REGULATION_OF_MRNA_STABILITY_BY_PROTEINS_THAT_BIND_AU_RICH_ELEMENTS	REACTOME_REGULATION_OF_MRNA_STABILITY_BY_PROTEINS_THAT_BIND_AU_RICH_ELEMENTS	76	0.386728	1.34592	0.0322581	5062	tags=54%, list=35%, signal=35%	PSMD2/PSMB9/MAPK11/EXOSC8/PSMB7/PSMD11/EIF4G1/TNPO1/PSMD12/PSMD7/PSMD1/PSMD14/PSMC1/PSMB8/PSMB6/PSMC4/YWHAZ/ANP32A/PSMB5/EXOSC9/PSMB10/PSMA4/PSMA5/EXOSC2/PSMD4/DIS3/PSME2/PSMD8/EXOSC3/HNRNPD/PSMB2/PSMD9/EXOSC5/XPO1/PSMC5/HSPA8/KHSRP/PSMC2/EXOSC6/EXOSC1/PSMA7
REACTOME_MRNA_PROCESSING	REACTOME_MRNA_PROCESSING	142	0.383128	1.46617	0.00465116	5464	tags=50%, list=38%, signal=31%	SNRPA1/NUP37/THOC4/NUP155/NUP153/LSM11/AAAS/GTF2H3/GTF2F2/POLR2A/CSTF2/PRPF4/SNRPA/EIF4E/NUP50/GTF2H2/DDX23/NCBP1/SNRPF/CPSF3/DHX38/NUP62/PHF5A/NUP205/ZNF473/NUP93/SLBP/SNRPD2/NUP54/SNRPD1/NUP107/SUPT5H/EFTUD2/RAE1/SF3B2/CPSF2/U2AF2/PTBP1/HNRNPD/ERCC2/SNRNP200/SF3B4/NUP85/RNGTT/HNRNPR/SNRPG/NUP88/SMC1A/UPF3B/YBX1/SNRPE/POLR2B/CDK7/PCBP2/HNRNPM/GTF2F1/CCAR1/ERCC3/NUP35/CLP1/NUDT21/LSM2/SF3B14/PCBP…
REACTOME_RNA_POL_II_TRANSCRIPTION	REACTOME_RNA_POL_II_TRANSCRIPTION	92	0.38256	1.38903	0.0265152	5431	tags=50%, list=38%, signal=31%	THOC4/TAF13/GTF2E2/TAF5/LSM11/GTF2H3/GTF2F2/GTF2A2/POLR2A/CSTF2/WHSC2/GTF2H2/NCBP1/SNRPF/SSRP1/CPSF3/DHX38/ZNF473/CCNT1/SLBP/GTF2E1/SUPT5H/RDBP/CPSF2/TAF6/U2AF2/GTF2A1/ERCC2/TBP/RNGTT/SNRPG/UPF3B/SNRPE/POLR2B/CDK7/CTDP1/GTF2F1/ERCC3/CLP1/NUDT21/SUPT16H/SNRPB/SNRPD3/TAF10/POLR2D/GTF2H1
REACTOME_HIV_LIFE_CYCLE	REACTOME_HIV_LIFE_CYCLE	113	0.381295	1.43062	0.0131004	5431	tags=51%, list=38%, signal=32%	HMGA1/FEN1/RANBP1/NUP37/TAF13/RAN/NUP155/GTF2E2/TAF5/NUP153/LIG1/RANGAP1/AAAS/GTF2H3/GTF2F2/GTF2A2/POLR2A/WHSC2/NUP50/GTF2H2/NCBP1/VPS37B/SSRP1/NUP62/XRCC4/NUP205/XRCC5/CCNT1/NUP93/NUP54/GTF2E1/NUP107/SUPT5H/RDBP/RAE1/TAF6/GTF2A1/ERCC2/BANF1/TBP/NUP85/RNGTT/XPO1/NUP88/POLR2B/CDK7/CTDP1/GTF2F1/NMT1/ERCC3/NUP35/XRCC6/SUPT16H/RCC1/NUP188/TAF10/POLR2D/GTF2H1
REACTOME_FACTORS_INVOLVED_IN_MEGAKARYOCYTE_DEVELOPMENT_AND_PLATELET_PRODUCTION	REACTOME_FACTORS_INVOLVED_IN_MEGAKARYOCYTE_DEVELOPMENT_AND_PLATELET_PRODUCTION	87	0.378974	1.3543	0.0339623	1562	tags=18%, list=11%, signal=17%	GATA3/MAFK/KIF23/KIF4A/KIF18A/KIF2C/KIF11/KIFC1/KIF20A/RACGAP1/KIF15/IRF1/DOCK5/CAPZA2/CDK2/KIF3C
REACTOME_TRANSCRIPTION	REACTOME_TRANSCRIPTION	143	0.376277	1.44009	0.0047619	5031	tags=48%, list=35%, signal=32%	HIST1H2BJ/H2AFX/TAF1A/THOC4/H2AFZ/HIST1H2BK/TAF13/SNAPC5/POLR1A/HIST1H2BD/GTF2E2/TAF5/LSM11/HIST2H2BE/LZTS1/POLR3D/GTF2H3/GTF2F2/GTF2A2/POLR3A/POLR2A/CSTF2/WHSC2/GTF2H2/NCBP1/BRF2/SNRPF/PTRF/SSRP1/CPSF3/TFAM/DHX38/POLR1B/GTF3C3/ZNF473/CCNT1/SLBP/GTF3C2/GTF3C5/GTF2E1/SUPT5H/RDBP/POU2F1/CPSF2/TAF6/MTERF/U2AF2/GTF2A1/ERCC2/TBP/HIST1H2AC/RNGTT/POLR3B/TAF1B/SNRPG/POLR3E/UPF3B/SNRPE/POLR2B/CDK7/CTDP1/Z…
REACTOME_PROCESSING_OF_CAPPED_INTRON_CONTAINING_PRE_MRNA	REACTOME_PROCESSING_OF_CAPPED_INTRON_CONTAINING_PRE_MRNA	124	0.372441	1.40352	0.0177778	5464	tags=49%, list=38%, signal=31%	SNRPA1/NUP37/THOC4/NUP155/NUP153/AAAS/GTF2F2/POLR2A/CSTF2/PRPF4/SNRPA/EIF4E/NUP50/DDX23/NCBP1/SNRPF/CPSF3/DHX38/NUP62/PHF5A/NUP205/NUP93/SLBP/SNRPD2/NUP54/SNRPD1/NUP107/EFTUD2/RAE1/SF3B2/CPSF2/U2AF2/PTBP1/HNRNPD/SNRNP200/SF3B4/NUP85/HNRNPR/SNRPG/NUP88/SMC1A/UPF3B/YBX1/SNRPE/POLR2B/PCBP2/HNRNPM/GTF2F1/CCAR1/NUP35/CLP1/NUDT21/LSM2/SF3B14/PCBP1/SNRPB/SNRPD3/NUP188/POLR2D/HNRNPC/HNRNPF
REACTOME_HOST_INTERACTIONS_OF_HIV_FACTORS	REACTOME_HOST_INTERACTIONS_OF_HIV_FACTORS	115	0.369548	1.38824	0.012987	4144	tags=41%, list=29%, signal=29%	HMGA1/RANBP1/NUP37/PSMD2/PSMB9/RAN/PSMB7/NUP155/PSMD11/NUP153/AP2S1/AP2A1/PSMD12/PSMD7/PSMD1/PSMD14/PSMC1/PACS1/RANGAP1/AAAS/KPNB1/PSMB8/PSMB6/AP1S1/PSMC4/NUP50/PSMB5/PAK2/NUP62/PSMB10/PSMA4/PSMA5/NUP205/CCNT1/AP2M1/NUP93/NUP54/NUP107/KPNA1/PSMD4/RAE1/PSME2/PSMD8/PSMB2/BANF1/PSMD9/NUP85
REACTOME_PEPTIDE_LIGAND_BINDING_RECEPTORS	REACTOME_PEPTIDE_LIGAND_BINDING_RECEPTORS	94	0.359022	1.30849	0.0390625	1457	tags=33%, list=10%, signal=30%	NTSR1/NTS/NPY1R/GPR77/CXCL5/F2RL2/NPW/OXTR/CXCL11/PPBP/CCL21/GAL/CCL11/CXCR1/CXCR7/CCL22/GPER/SSTR2/ANXA1/CXCL3/NMB/IL8/FPR2/BDKRB1/MC1R/CXCL10/F2/CCL4/F2RL1/CXCL1/CXCL9
REACTOME_HIV_INFECTION	REACTOME_HIV_INFECTION	187	0.343286	1.35524	0.0112994	4073	tags=37%, list=28%, signal=27%	HMGA1/FEN1/RANBP1/NUP37/PSMD2/PSMB9/TAF13/RAN/PSMB7/NUP155/PSMD11/GTF2E2/TAF5/NUP153/LIG1/AP2S1/AP2A1/PSMD12/PSMD7/PSMD1/PSMD14/PSMC1/PACS1/RANGAP1/AAAS/GTF2H3/GTF2F2/KPNB1/GTF2A2/POLR2A/PSMB8/WHSC2/PSMB6/AP1S1/PSMC4/NUP50/GTF2H2/NCBP1/PSMB5/VPS37B/SSRP1/PAK2/NUP62/PSMB10/XRCC4/PSMA4/PSMA5/NUP205/XRCC5/CCNT1/AP2M1/NUP93/NUP54/GTF2E1/NUP107/SUPT5H/KPNA1/RDBP/PSMD4/RAE1/PSME2/PSMD8/TAF6/GTF2A1/PSMB…
REACTOME_APOPTOSIS	REACTOME_APOPTOSIS	128	0.342233	1.29427	0.0349345	3239	tags=34%, list=22%, signal=27%	DSG3/GAS2/GZMB/PLEC/CASP9/DSG2/TNF/DSP/LMNB1/FASLG/PSMD2/PMAIP1/PSMB9/ARHGAP10/PSMB7/CYCS/STK24/PSMD11/FADD/DNM1L/HIST1H1C/E2F1/PSMD12/TNFRSF1A/PSMD7/PSMD1/PSMD14/PSMC1/TRAF2/KPNB1/TNFRSF10B/PSMB8/BID/DYNLL1/PSMB6/PSMC4/BCL2L1/PSMB5/PAK2/HMGB2/PSMB10/TJP1/PSMA4/PSMA5
REACTOME_METABOLISM_OF_AMINO_ACIDS_AND_DERIVATIVES	REACTOME_METABOLISM_OF_AMINO_ACIDS_AND_DERIVATIVES	157	0.325516	1.2727	0.0144928	2315	tags=26%, list=16%, signal=22%	INHA/KYNU/AMDHD1/CPS1/CGA/HAL/SMOX/SLC5A5/HGD/GCLC/GPT/PAH/AGMAT/INHBA/SQRDL/IDO1/DIO2/GCLM/SLC25A15/ETHE1/TMLHE/SLC6A8/MAT1A/PSAT1/SMS/PSMD2/CBS/PSMB9/AFMID/PSMB7/PSMD11/TDO2/DLD/OAZ3/PSMD12/PSMD7/PSMD1/PSMD14/PSMC1/CTH/GOT2
REACTOME_METABOLISM_OF_LIPIDS_AND_LIPOPROTEINS	REACTOME_METABOLISM_OF_LIPIDS_AND_LIPOPROTEINS	408	-0.367664	-1.31818	0.0140998	1641	tags=20%, list=11%, signal=19%	SYNJ1/HEXB/PIK3CG/LPIN1/PIK3R3/STS/SGMS2/MTMR3/LPCAT2/ETNK2/SGMS1/PLA2G16/PRKD1/CPT1B/NEU1/MBOAT1/DGAT2/PIP5K1B/ABCB4/HSD17B4/PLA2G6/SCP2/ACOX2/HADH/PCYT1B/SLC44A4/ASAH1/AMACR/ACAT1/ACSL1/CHKA/DHCR24/CRLS1/PPAP2A/GPAM/PLD3/RORA/TM7SF2/PLA2G10/GPD1/LGMN/MGLL/DEGS2/FABP4/SLC27A1/SMPD3/CD36/LPIN2/AGPAT2/ACSL5/ANKRD1/PIK3R1/SDC1/SC5DL/CYP21A2/PIK3C2G/CYP27A1/SMARCD3/A2M/ACADL/ACHE/GPD1L/PLA2G2A/LPCAT…
REACTOME_INNATE_IMMUNE_SYSTEM	REACTOME_INNATE_IMMUNE_SYSTEM	203	-0.394992	-1.33799	0.0276442	2764	tags=25%, list=19%, signal=21%	ZFYVE20/TLR5/P2RX7/LY96/PLCG2/CR1/NLRC4/CTSS/RNF125/MAP3K1/UBA7/CARD9/CD4/CD180/CASP10/RPS6KA5/RPS6KA1/DUSP6/JUN/IKBKB/TXNIP/CFI/RPS6KA3/CCR2/FOS/LGMN/TLR7/RPS6KA2/BCL2/NOD1/C2/NLRP1/BTK/C4BPB/C5/PELI1/LY86/MEF2C/TLR10/CCR6/PELI2/TLR2/MAPK10/C4A/S100B/C7/AGER/C4BPA/C6/DEFA5
REACTOME_SLC_MEDIATED_TRANSMEMBRANE_TRANSPORT	REACTOME_SLC_MEDIATED_TRANSMEMBRANE_TRANSPORT	170	-0.395995	-1.30901	0.0433168	1803	tags=22%, list=12%, signal=19%	SLC29A1/SLC41A1/SLC24A3/SLCO3A1/SLC22A15/SLC43A1/SLC39A8/SLC1A4/SLC40A1/SLC13A3/SLC2A12/SLC27A1/SLCO2A1/SLC39A5/SLC14A1/SLC29A4/SLC22A3/SLC26A9/SLC4A4/SLC7A8/SLC4A8/SLCO4C1/SLC18A2/SLC6A20/SLC34A2/SLC26A4/SLC15A2/SLC7A10/SLC5A8/SLC5A1/SLC14A2/SLC6A3/SLC47A1/SLC1A7/ALB/SLC13A2
REACTOME_TRANSMEMBRANE_TRANSPORT_OF_SMALL_MOLECULES	REACTOME_TRANSMEMBRANE_TRANSPORT_OF_SMALL_MOLECULES	294	-0.417802	-1.45815	0.00346821	1834	tags=23%, list=13%, signal=20%	SLC44A4/SLC29A1/ATP1A1/SLC41A1/SLC24A3/ABCA6/SLCO3A1/PRKAR2B/SLC22A15/SLC43A1/AQP7/SLC39A8/SLC1A4/SLC40A1/SLC13A3/SLC2A12/SLC27A1/ABCA9/SLCO2A1/CYBRD1/ATP1B2/ABCC6/SLC39A5/SLC14A1/ATP11A/ATP6V0D2/SLC29A4/ABCA4/ADCY9/ABCC4/ATP10B/ATP12A/AQP3/SLC22A3/SLC26A9/SLC4A4/GNG7/ATP1A2/SLC7A8/AQP1/ATP8A1/ATP8A2/CFTR/SLC4A8/SLCO4C1/ADCY5/AQP4/SLC18A2/SLC6A20/SLC34A2/SLC26A4/SLC15A2/GABRB2/SLC7A10/ABCA3/ABCA8…
REACTOME_PHOSPHOLIPID_METABOLISM	REACTOME_PHOSPHOLIPID_METABOLISM	174	-0.421066	-1.3975	0.0184729	3228	tags=31%, list=22%, signal=24%	SACM1L/PPAP2C/SMPD1/CDIPT/PPAP2B/PIK3R5/SPTLC2/COL4A3BP/SYNJ1/HEXB/PIK3CG/LPIN1/PIK3R3/STS/SGMS2/MTMR3/LPCAT2/ETNK2/SGMS1/PLA2G16/PRKD1/NEU1/MBOAT1/DGAT2/PIP5K1B/PLA2G6/PCYT1B/SLC44A4/ASAH1/CHKA/CRLS1/PPAP2A/GPAM/PLD3/PLA2G10/GPD1/MGLL/DEGS2/SMPD3/LPIN2/AGPAT2/PIK3R1/PIK3C2G/ACHE/GPD1L/PLA2G2A/LPCAT1/PLD4/INPP5J/PLA2G4F/PLA2G3/MTMR7/PLA2G1B
REACTOME_NEURONAL_SYSTEM	REACTOME_NEURONAL_SYSTEM	168	-0.483335	-1.5974	0.00124069	2551	tags=35%, list=18%, signal=29%	KCNN2/GNG11/KCNJ2/KCNS1/CACNB3/CAMKK1/SLC6A1/KCNQ3/GABBR1/ARHGEF9/CHRNA5/RPS6KA1/KCNAB2/SLC1A1/PRKCB/KCNC3/KCNJ8/GLS/CAMK2D/RPS6KA3/CHRNA1/PLCB2/GRIN2C/MYO6/RPS6KA2/KCNS3/CACNB4/KCNH2/MAOA/UNC13B/ADCY9/KCNJ5/CACNA1A/KCNH3/ACHE/GRIK5/CACNB1/GNG7/STXBP1/GLS2/KCNJ11/ABAT/NCALD/KCNJ15/ADCY5/SLC18A2/KCNK17/GABRB2/GRIA1/GRIN2A/RASGRF1/SLC6A3/CAMK2B/GABBR2/SYT2/SLC1A7/GRIK3
REACTOME_GLYCEROPHOSPHOLIPID_BIOSYNTHESIS	REACTOME_GLYCEROPHOSPHOLIPID_BIOSYNTHESIS	76	-0.500835	-1.50671	0.0207469	2696	tags=34%, list=19%, signal=28%	LPCAT2/ETNK2/PLA2G16/MBOAT1/DGAT2/PLA2G6/PCYT1B/SLC44A4/CHKA/CRLS1/GPAM/PLD3/PLA2G10/GPD1/MGLL/LPIN2/AGPAT2/ACHE/GPD1L/PLA2G2A/LPCAT1/PLD4/PLA2G4F/PLA2G3/PLA2G1B
REACTOME_NEUROTRANSMITTER_RECEPTOR_BINDING_AND_DOWNSTREAM_TRANSMISSION_IN_THE_POSTSYNAPTIC_CELL	REACTOME_NEUROTRANSMITTER_RECEPTOR_BINDING_AND_DOWNSTREAM_TRANSMISSION_IN_THE_POSTSYNAPTIC_CELL	84	-0.507272	-1.54534	0.0121622	2500	tags=35%, list=17%, signal=29%	KCNJ2/CAMKK1/GABBR1/ARHGEF9/CHRNA5/RPS6KA1/PRKCB/CAMK2D/RPS6KA3/CHRNA1/PLCB2/GRIN2C/MYO6/RPS6KA2/ADCY9/KCNJ5/GRIK5/GNG7/NCALD/KCNJ15/ADCY5/GABRB2/GRIA1/GRIN2A/RASGRF1/CAMK2B/GABBR2/GRIK3
REACTOME_TRANSMISSION_ACROSS_CHEMICAL_SYNAPSES	REACTOME_TRANSMISSION_ACROSS_CHEMICAL_SYNAPSES	120	-0.533527	-1.70518	0.00129199	2551	tags=38%, list=18%, signal=32%	GNG11/KCNJ2/CACNB3/CAMKK1/SLC6A1/GABBR1/ARHGEF9/CHRNA5/RPS6KA1/SLC1A1/PRKCB/GLS/CAMK2D/RPS6KA3/CHRNA1/PLCB2/GRIN2C/MYO6/RPS6KA2/CACNB4/MAOA/UNC13B/ADCY9/KCNJ5/CACNA1A/ACHE/GRIK5/CACNB1/GNG7/STXBP1/GLS2/ABAT/NCALD/KCNJ15/ADCY5/SLC18A2/GABRB2/GRIA1/GRIN2A/RASGRF1/SLC6A3/CAMK2B/GABBR2/SLC1A7/GRIK3
REACTOME_PHOSPHOLIPASE_C_MEDIATED_CASCADE	REACTOME_PHOSPHOLIPASE_C_MEDIATED_CASCADE	35	-0.593935	-1.56858	0.0181269	1952	tags=40%, list=13%, signal=35%	PDE1B/ITPR2/PRKAR2B/PRKCE/KLB/FGFR3/FGF18/ADCY9/FGFR2/KL/FGF19/FGF9/ADCY5
REACTOME_ACTIVATION_OF_NMDA_RECEPTOR_UPON_GLUTAMATE_BINDING_AND_POSTSYNAPTIC_EVENTS	REACTOME_ACTIVATION_OF_NMDA_RECEPTOR_UPON_GLUTAMATE_BINDING_AND_POSTSYNAPTIC_EVENTS	25	-0.611802	-1.51142	0.047619	2307	tags=40%, list=16%, signal=34%	RPS6KA1/CAMK2D/RPS6KA3/GRIN2C/RPS6KA2/GRIA1/GRIN2A/RASGRF1/CAMK2B
REACTOME_LIPID_DIGESTION_MOBILIZATION_AND_TRANSPORT	REACTOME_LIPID_DIGESTION_MOBILIZATION_AND_TRANSPORT	31	-0.624476	-1.60718	0.0122137	1396	tags=26%, list=10%, signal=23%	FABP4/SDC1/A2M/LPL/MTTP/APOA1/ALB
REACTOME_CREB_PHOSPHORYLATION_THROUGH_THE_ACTIVATION_OF_RAS	REACTOME_CREB_PHOSPHORYLATION_THROUGH_THE_ACTIVATION_OF_RAS	20	-0.62864	-1.50675	0.0466238	2009	tags=40%, list=14%, signal=34%	CAMK2D/RPS6KA3/GRIN2C/RPS6KA2/GRIN2A/RASGRF1/CAMK2B
REACTOME_NEUROTRANSMITTER_RELEASE_CYCLE	REACTOME_NEUROTRANSMITTER_RELEASE_CYCLE	23	-0.641914	-1.56633	0.0357143	3378	tags=61%, list=23%, signal=47%	RAB3A/RIMS1/VAMP2/SLC6A1/SLC1A1/GLS/MAOA/UNC13B/STXBP1/GLS2/ABAT/SLC18A2/SLC1A7
REACTOME_ACYL_CHAIN_REMODELLING_OF_PE	REACTOME_ACYL_CHAIN_REMODELLING_OF_PE	18	-0.654261	-1.5537	0.0308442	2451	tags=44%, list=17%, signal=37%	MBOAT1/PLA2G6/PLA2G10/PLA2G2A/PLA2G4F/PLA2G3/PLA2G1B
REACTOME_BILE_ACID_AND_BILE_SALT_METABOLISM	REACTOME_BILE_ACID_AND_BILE_SALT_METABOLISM	20	-0.657126	-1.57502	0.0289389	784	tags=45%, list=5%, signal=43%	SCP2/ACOX2/AMACR/CYP27A1/CH25H/BAAT/ALB/SLC10A2
REACTOME_ACYL_CHAIN_REMODELLING_OF_PC	REACTOME_ACYL_CHAIN_REMODELLING_OF_PC	19	-0.661675	-1.57753	0.02589	2603	tags=47%, list=18%, signal=39%	PLA2G16/PLA2G6/PLA2G10/PLA2G2A/LPCAT1/PLA2G4F/PLA2G3/PLA2G1B
REACTOME_COMPLEMENT_CASCADE	REACTOME_COMPLEMENT_CASCADE	22	-0.666818	-1.62178	0.0192616	1574	tags=36%, list=11%, signal=32%	C2/C4BPB/C5/C4A/C7/C4BPA/C6
REACTOME_LIPOPROTEIN_METABOLISM	REACTOME_LIPOPROTEIN_METABOLISM	21	-0.6889	-1.67241	0.0158983	1137	tags=29%, list=8%, signal=26%	A2M/LPL/MTTP/APOA1/ALB
REACTOME_ACYL_CHAIN_REMODELLING_OF_PI	REACTOME_ACYL_CHAIN_REMODELLING_OF_PI	12	-0.690416	-1.49593	0.0491525	1501	tags=42%, list=10%, signal=37%	PLA2G10/PLA2G2A/PLA2G4F/PLA2G1B
REACTOME_SYNTHESIS_OF_BILE_ACIDS_AND_BILE_SALTS	REACTOME_SYNTHESIS_OF_BILE_ACIDS_AND_BILE_SALTS	14	-0.697611	-1.56363	0.0247117	2124	tags=50%, list=15%, signal=43%	SCP2/ACOX2/AMACR/CYP27A1/CH25H/BAAT
REACTOME_FGFR_LIGAND_BINDING_AND_ACTIVATION	REACTOME_FGFR_LIGAND_BINDING_AND_ACTIVATION	12	-0.716668	-1.55281	0.0271186	1172	tags=58%, list=8%, signal=54%	FGFR3/FGF18/FGFR2/KL/FGF19/FGF9
REACTOME_TRANSLOCATION_OF_ZAP_70_TO_IMMUNOLOGICAL_SYNAPSE	REACTOME_TRANSLOCATION_OF_ZAP_70_TO_IMMUNOLOGICAL_SYNAPSE	13	-0.718419	-1.58046	0.0235294	2131	tags=54%, list=15%, signal=46%	HLA-DQA2/HLA-DPA1/HLA-DPB1/HLA-DQA1/HLA-DRB1/HLA-DRB5
REACTOME_ACYL_CHAIN_REMODELLING_OF_PS	REACTOME_ACYL_CHAIN_REMODELLING_OF_PS	12	-0.723552	-1.56773	0.0254237	2451	tags=50%, list=17%, signal=42%	MBOAT1/PLA2G10/PLA2G2A/PLA2G4F/PLA2G1B
REACTOME_RAS_ACTIVATION_UOPN_CA2_INFUX_THROUGH_NMDA_RECEPTOR	REACTOME_RAS_ACTIVATION_UOPN_CA2_INFUX_THROUGH_NMDA_RECEPTOR	10	-0.733357	-1.52964	0.0380623	1642	tags=50%, list=11%, signal=44%	GRIN2C/GRIN2A/RASGRF1/CAMK2B
REACTOME_PHOSPHORYLATION_OF_CD3_AND_TCR_ZETA_CHAINS	REACTOME_PHOSPHORYLATION_OF_CD3_AND_TCR_ZETA_CHAINS	15	-0.752061	-1.70009	0.015025	2131	tags=60%, list=15%, signal=51%	PTPRC/HLA-DQA2/PAG1/HLA-DPA1/HLA-DPB1/HLA-DQA1/HLA-DRB1/HLA-DRB5
REACTOME_ACYL_CHAIN_REMODELLING_OF_PG	REACTOME_ACYL_CHAIN_REMODELLING_OF_PG	13	-0.807194	-1.77576	0.00336134	1557	tags=54%, list=11%, signal=48%	PLA2G10/PLA2G2A/LPCAT1/PLA2G4F/PLA2G3/PLA2G1B
REACTOME_CHYLOMICRON_MEDIATED_LIPID_TRANSPORT	REACTOME_CHYLOMICRON_MEDIATED_LIPID_TRANSPORT	11	-0.808133	-1.72283	0.00519931	1137	tags=36%, list=8%, signal=34%	LPL/MTTP/APOA1
